# Supplementary material for: Dynamic infrared aurora on Jupiter
Source: Nat Commun. 2025 May 12;16:3907. doi: 10.1038/s41467-025-58984-z (PMC12069571; doi:10.1038/s41467-025-58984-z)
Supplement: Supplementary file 6 — Source Data [file 41467_2025_58984_MOESM6_ESM.zip]

Archive with 54 entries (54 files):
- Fig02a.txt
- __MACOSX/._Fig02a.txt
- Fig03b.txt
- __MACOSX/._Fig03b.txt
- Fig5a.txt
- __MACOSX/._Fig5a.txt
- Fig5b.txt
- __MACOSX/._Fig5b.txt
- Fig5c.txt
- __MACOSX/._Fig5c.txt
- Fig6a.txt
- __MACOSX/._Fig6a.txt
- Fig6b.txt
- __MACOSX/._Fig6b.txt
- Fig7a.txt
- __MACOSX/._Fig7a.txt
- Fig7b.txt
- __MACOSX/._Fig7b.txt
- Fig7c.txt
- __MACOSX/._Fig7c.txt
- fig8a.txt
- __MACOSX/._fig8a.txt
- fig8b.txt
- __MACOSX/._fig8b.txt
- SupplementaryFig1a.txt
- __MACOSX/._SupplementaryFig1a.txt
- SupplementaryFig1b.txt
- __MACOSX/._SupplementaryFig1b.txt
- SupplementaryFig2a.txt
- __MACOSX/._SupplementaryFig2a.txt
- SupplementaryFig2b.txt
- __MACOSX/._SupplementaryFig2b.txt
- SupplementaryFig2c.txt
- __MACOSX/._SupplementaryFig2c.txt
- SupplementaryFig2d.txt
- __MACOSX/._SupplementaryFig2d.txt
- SupplementaryFig3a.txt
- __MACOSX/._SupplementaryFig3a.txt
- SupplementaryFig3b.txt
- __MACOSX/._SupplementaryFig3b.txt
- SupplementaryFig3c.txt
- __MACOSX/._SupplementaryFig3c.txt
- SupplementaryFig4d.txt
- __MACOSX/._SupplementaryFig4d.txt
- SupplementaryFig5a.txt
- __MACOSX/._SupplementaryFig5a.txt
- SupplementaryFig5b.txt
- __MACOSX/._SupplementaryFig5b.txt
- SupplementaryFig6.txt
- __MACOSX/._SupplementaryFig6.txt
- SupplementaryFig7a.txt
- __MACOSX/._SupplementaryFig7a.txt
- SupplementaryFig7b.txt
- __MACOSX/._SupplementaryFig7b.txt
