# Supplementary material for: Dynamic infrared aurora on Jupiter
Source: Nat Commun. 2025 May 12;16:3907. doi: 10.1038/s41467-025-58984-z (PMC12069571; doi:10.1038/s41467-025-58984-z)
Supplement: Supplementary file 6 — Source Data [file 41467_2025_58984_MOESM6_ESM.zip › Fig02a.txt]

Mean radiances from the regions shown in Fig 2a. in uW/m^2/sr
Datetime                 <L_c>DAR   NAR   Swirl   DPR    ME 
2023-12-25 08:14:04.433000 124.43  39.88  37.85  23.02  74.20
2023-12-25 08:14:07.504000 124.00  39.89  37.86  22.91  74.01
2023-12-25 08:14:10.574000 123.89  39.96  37.66  23.20  74.09
2023-12-25 08:14:13.644000 122.50  39.73  37.21  22.86  73.83
2023-12-25 08:14:16.714000 121.30  39.67  37.41  22.90  74.04
2023-12-25 08:14:19.784000 121.05  39.79  37.53  23.12  73.96
2023-12-25 08:14:22.854000 120.48  39.64  37.70  23.16  74.08
2023-12-25 08:14:25.925000 119.43  39.39  37.31  22.68  73.89
2023-12-25 08:14:28.995000 118.80  39.49  37.55  22.87  73.70
2023-12-25 08:14:32.065000 118.70  39.73  37.70  23.00  74.17
2023-12-25 08:14:35.135000 118.18  39.54  37.47  22.95  73.84
2023-12-25 08:14:38.205000 117.57  39.84  37.62  22.95  74.05
2023-12-25 08:14:41.276000 116.95  39.80  37.62  22.97  73.72
2023-12-25 08:14:44.346000 116.11  39.62  37.57  22.75  73.75
2023-12-25 08:14:47.416000 115.66  40.03  37.91  23.16  74.20
2023-12-25 08:14:50.486000 115.11  39.96  37.79  23.22  73.90
2023-12-25 08:14:53.556000 114.86  39.88  37.57  23.23  74.07
2023-12-25 08:14:56.626000 114.01  39.81  37.62  23.32  74.10
2023-12-25 08:14:59.697000 113.43  39.67  37.23  22.99  73.75
2023-12-25 08:15:02.767000 113.29  39.62  37.16  22.91  73.82
2023-12-25 08:15:05.837000 113.49  39.99  37.63  23.14  74.01
2023-12-25 08:15:08.907000 113.28  40.16  37.65  23.30  73.96
2023-12-25 08:15:11.977000 112.22  40.27  37.73  23.38  74.06
2023-12-25 08:15:15.047000 111.23  40.39  37.71  23.38  73.97
2023-12-25 08:15:18.118000 110.14  40.27  37.56  23.55  73.92
2023-12-25 08:15:21.188000 109.52  40.45  37.44  23.46  73.93
2023-12-25 08:15:24.258000 108.64  40.19  37.37  23.34  73.72
2023-12-25 08:15:27.328000 108.05  40.28  37.56  23.51  74.13
2023-12-25 08:15:30.398000 106.90  40.51  37.43  23.45  74.03
2023-12-25 08:15:33.468000 106.20  40.54  37.31  23.49  73.99
2023-12-25 08:15:36.539000 106.29  40.96  37.46  23.59  74.29
2023-12-25 08:15:39.609000 105.88  40.87  37.27  23.62  74.28
2023-12-25 08:15:42.679000 105.66  40.84  37.01  23.64  73.99
2023-12-25 08:15:45.749000 105.75  41.08  37.03  23.56  74.25
2023-12-25 08:15:48.819000 106.02  41.00  36.82  23.89  73.96
2023-12-25 08:15:51.889000 106.49  41.22  36.96  23.80  73.94
2023-12-25 08:15:54.960000 106.97  41.21  36.90  23.69  74.19
2023-12-25 08:15:58.030000 107.29  41.29  36.82  23.86  74.30
2023-12-25 08:16:01.100000 107.53  41.38  36.65  23.70  74.19
2023-12-25 08:16:04.170000 108.15  41.71  36.56  24.04  74.23
2023-12-25 08:16:07.240000 108.89  41.99  36.53  24.19  74.16
2023-12-25 08:16:10.310000 109.36  42.00  36.50  23.96  74.06
2023-12-25 08:16:13.381000 109.79  42.10  36.49  24.00  74.28
2023-12-25 08:16:16.451000 110.23  42.17  36.06  23.70  74.02
2023-12-25 08:16:19.521000 111.04  42.52  36.29  23.70  74.51
2023-12-25 08:16:22.591000 111.54  42.60  36.16  23.65  74.14
2023-12-25 08:16:25.661000 111.87  42.83  36.02  23.55  74.26
2023-12-25 08:16:28.732000 112.30  43.40  36.15  23.45  74.35
2023-12-25 08:16:31.802000 113.00  43.79  35.96  23.52  74.11
2023-12-25 08:16:34.872000 113.38  44.09  35.89  23.61  74.23
2023-12-25 08:16:37.942000 113.94  44.48  35.89  23.51  74.11
2023-12-25 08:16:41.012000 114.42  44.20  35.52  23.47  74.29
2023-12-25 08:16:44.082000 114.68  44.23  35.46  23.43  74.03
2023-12-25 08:16:47.153000 115.48  44.29  35.43  23.56  74.32
2023-12-25 08:16:50.223000 116.49  44.46  35.53  23.83  74.44
2023-12-25 08:16:53.293000 117.06  44.56  35.77  23.81  74.26
2023-12-25 08:16:56.363000 116.98  44.12  35.44  23.67  74.24
2023-12-25 08:16:59.433000 117.91  44.34  35.54  23.71  74.35
2023-12-25 08:17:02.503000 118.35  43.97  35.15  23.46  73.87
2023-12-25 08:17:05.574000 119.05  44.02  35.48  23.80  74.25
2023-12-25 08:17:08.644000 119.61  43.93  35.56  23.82  74.24
2023-12-25 08:17:11.714000 119.63  43.66  35.21  23.61  74.03
2023-12-25 08:17:14.784000 119.98  43.67  35.52  23.79  74.11
2023-12-25 08:17:17.854000 120.40  43.49  35.30  23.78  74.28
2023-12-25 08:17:20.924000 120.80  43.46  35.49  23.75  74.29
2023-12-25 08:17:23.995000 121.40  43.50  35.80  24.04  74.31
2023-12-25 08:17:27.065000 121.12  43.30  35.60  23.97  74.56
2023-12-25 08:17:30.135000 121.04  43.26  35.61  23.85  73.95
2023-12-25 08:17:33.205000 121.76  43.22  35.65  24.11  74.08
2023-12-25 08:17:36.275000 121.36  43.23  35.77  23.92  74.14
2023-12-25 08:17:39.345000 121.39  43.14  35.82  23.94  74.07
2023-12-25 08:17:42.416000 121.22  42.90  35.69  23.95  74.23
2023-12-25 08:17:45.486000 121.11  43.12  35.73  24.00  74.18
2023-12-25 08:17:48.556000 120.93  42.98  35.57  24.07  73.99
2023-12-25 08:17:51.626000 120.97  42.93  35.62  24.09  74.07
2023-12-25 08:17:54.696000 120.81  42.86  35.68  24.03  73.79
2023-12-25 08:17:57.766000 120.24  42.82  35.57  24.11  73.99
2023-12-25 08:18:00.837000 120.13  42.69  35.64  24.09  74.04
2023-12-25 08:18:03.907000 119.92  42.55  35.74  24.18  73.81
2023-12-25 08:18:06.977000 119.96  42.89  35.73  24.41  74.00
2023-12-25 08:18:10.047000 119.71  42.83  35.61  24.14  73.58
2023-12-25 08:18:13.117000 119.60  42.55  35.47  24.25  73.65
2023-12-25 08:18:16.188000 119.37  42.63  35.45  24.28  73.59
2023-12-25 08:18:19.258000 119.34  42.74  35.73  24.34  73.91
2023-12-25 08:18:22.328000 119.25  42.67  35.98  24.61  73.97
2023-12-25 08:18:25.398000 118.99  42.81  36.00  24.59  73.77
2023-12-25 08:18:28.468000 119.00  42.85  36.07  24.63  73.93
2023-12-25 08:18:31.538000 118.52  42.71  36.13  24.88  74.06
2023-12-25 08:18:34.609000 118.20  42.64  36.19  24.69  73.98
2023-12-25 08:18:37.679000 118.59  42.88  36.47  25.01  74.38
2023-12-25 08:18:40.749000 118.43  42.94  36.44  24.89  73.94
2023-12-25 08:18:43.819000 119.19  43.01  36.36  24.82  73.80
2023-12-25 08:18:46.889000 119.50  42.59  36.06  24.70  73.69
2023-12-25 08:18:49.959000 119.93  42.95  36.43  24.77  73.68
2023-12-25 08:18:53.030000 120.64  43.12  36.51  25.14  73.97
2023-12-25 08:18:56.100000 120.47  42.88  36.28  24.87  73.50
2023-12-25 08:18:59.170000 120.83  43.34  36.85  25.36  74.07
2023-12-25 08:19:02.240000 120.50  43.01  36.54  25.17  73.61
2023-12-25 08:19:05.310000 120.30  42.99  36.47  25.09  73.83
2023-12-25 08:19:08.380000 120.08  43.14  36.80  25.17  73.77
2023-12-25 08:19:11.451000 119.75  43.13  36.53  25.05  73.39
2023-12-25 08:19:14.521000 118.96  43.02  36.41  24.95  73.41
2023-12-25 08:19:17.591000 118.40  43.01  36.47  24.85  73.30
2023-12-25 08:19:20.661000 117.67  43.18  36.77  25.00  73.52
2023-12-25 08:19:23.731000 117.29  43.38  36.77  25.05  73.30
2023-12-25 08:19:26.801000 117.26  43.58  36.83  25.05  73.40
2023-12-25 08:19:29.872000 116.62  43.62  36.99  25.17  73.19
2023-12-25 08:19:32.942000 116.15  43.71  36.68  25.18  73.27
2023-12-25 08:19:36.012000 115.66  43.95  37.04  25.17  73.48
2023-12-25 08:19:39.082000 114.88  44.05  36.97  25.25  73.44
2023-12-25 08:19:42.152000 114.28  44.21  37.12  25.21  73.36
2023-12-25 08:19:45.222000 113.78  43.97  36.99  25.16  73.20
2023-12-25 08:19:48.293000 112.94  44.20  36.80  25.28  73.23
2023-12-25 08:19:51.363000 112.57  44.56  37.10  25.91  73.61
2023-12-25 08:19:54.433000 111.96  44.88  37.04  26.19  73.64
2023-12-25 08:19:57.503000 111.20  45.34  37.21  26.65  73.84
2023-12-25 08:20:00.573000 109.88  45.03  36.98  26.71  73.53
2023-12-25 08:20:03.644000 109.13  45.39  37.02  26.82  73.42
2023-12-25 08:20:06.714000 108.35  45.29  36.79  26.87  73.51
2023-12-25 08:20:09.784000 107.99  45.52  36.95  26.89  73.45
2023-12-25 08:20:12.854000 107.89  45.99  36.91  27.09  73.71
2023-12-25 08:20:15.924000 107.27  45.98  37.02  26.70  73.49
2023-12-25 08:20:18.994000 106.57  46.10  36.97  26.47  73.54
2023-12-25 08:20:22.065000 106.10  46.63  36.86  26.50  73.68
2023-12-25 08:20:25.135000 105.84  46.91  37.09  26.22  73.90
2023-12-25 08:20:28.205000 104.79  46.95  36.66  25.87  73.61
2023-12-25 08:20:31.275000 104.59  47.54  36.90  26.06  73.79
2023-12-25 08:20:34.345000 103.66  47.92  36.79  25.64  73.61
2023-12-25 08:20:37.415000 102.93  48.21  36.84  25.68  73.52
2023-12-25 08:20:40.486000 102.39  48.32  36.88  25.47  73.90
2023-12-25 08:20:43.556000 101.95  48.86  36.69  25.35  73.67
2023-12-25 08:20:46.626000 101.39  48.73  36.68  25.27  73.50
2023-12-25 08:20:49.696000 101.18  48.93  36.75  25.20  73.51
2023-12-25 08:20:52.766000 101.46  49.14  36.88  25.52  73.52
2023-12-25 08:20:55.836000 101.56  49.18  37.09  25.36  73.87
2023-12-25 08:20:58.907000 101.97  49.05  37.09  25.41  73.95
2023-12-25 08:21:01.977000 102.01  48.87  36.88  25.15  73.84
2023-12-25 08:21:05.047000 102.42  49.19  36.80  25.25  73.90
2023-12-25 08:21:08.117000 102.70  48.91  36.85  25.45  73.74
2023-12-25 08:21:11.187000 102.94  48.68  36.82  25.18  73.94
2023-12-25 08:21:14.257000 102.92  48.39  36.82  24.96  73.81
2023-12-25 08:21:17.328000 103.43  48.49  37.22  25.27  74.17
2023-12-25 08:21:20.398000 103.51  48.10  37.11  24.78  74.02
2023-12-25 08:21:23.468000 104.03  47.87  37.16  24.88  73.99
2023-12-25 08:21:26.538000 105.33  48.04  37.28  25.27  74.40
2023-12-25 08:21:29.608000 106.23  47.66  37.10  24.87  73.86
2023-12-25 08:21:32.678000 107.16  47.46  36.92  24.76  74.03
2023-12-25 08:21:35.749000 108.24  47.78  37.32  25.01  74.13
2023-12-25 08:21:38.819000 108.95  47.52  37.35  24.98  74.02
2023-12-25 08:21:41.889000 109.41  47.25  37.22  24.89  74.08
2023-12-25 08:21:44.959000 110.12  47.43  37.75  25.38  74.21
2023-12-25 08:21:48.029000 110.22  47.07  37.41  25.12  74.03
2023-12-25 08:21:51.100000 110.62  47.20  37.69  25.29  74.03
2023-12-25 08:21:54.170000 110.70  47.02  38.01  25.05  74.23
2023-12-25 08:21:57.240000 110.74  46.58  38.01  24.83  74.13
2023-12-25 08:22:00.310000 111.20  46.77  38.27  25.08  74.00
2023-12-25 08:22:03.380000 111.45  46.58  38.15  25.05  74.19
2023-12-25 08:22:06.450000 111.48  46.23  38.21  25.19  74.19
2023-12-25 08:22:09.521000 111.99  46.19  38.10  25.34  73.91
2023-12-25 08:22:12.591000 111.81  45.67  38.06  25.11  73.95
2023-12-25 08:22:15.661000 112.14  45.66  38.39  25.06  74.19
2023-12-25 08:22:18.731000 112.03  45.51  38.50  25.42  73.74
2023-12-25 08:22:21.801000 111.98  45.50  38.56  25.21  74.09
2023-12-25 08:22:24.871000 112.58  45.40  38.72  25.38  74.16
2023-12-25 08:22:27.942000 112.46  45.07  38.99  25.36  73.70
2023-12-25 08:22:31.012000 112.78  44.84  38.67  24.97  73.96
2023-12-25 08:22:34.082000 112.77  44.81  39.03  25.22  73.86
2023-12-25 08:22:37.152000 113.30  44.90  39.42  25.63  74.20
2023-12-25 08:22:40.222000 113.11  44.41  39.07  25.30  73.93
2023-12-25 08:22:43.292000 113.23  44.53  39.28  25.39  73.79
2023-12-25 08:22:46.363000 113.78  44.32  39.58  25.40  74.10
2023-12-25 08:22:49.433000 113.06  44.19  39.31  25.24  73.92
2023-12-25 08:22:52.503000 112.63  44.01  39.32  25.33  73.95
2023-12-25 08:22:55.573000 113.00  44.14  39.90  25.68  74.14
2023-12-25 08:22:58.643000 112.81  44.09  39.84  25.89  74.14
2023-12-25 08:23:01.713000 112.21  43.41  39.78  25.18  73.58
2023-12-25 08:23:04.784000 112.56  43.51  39.98  25.35  74.07
2023-12-25 08:23:07.854000 112.39  43.10  39.90  25.36  74.09
2023-12-25 08:23:10.924000 111.80  42.69  39.88  24.99  73.54
2023-12-25 08:23:13.994000 111.68  42.68  40.11  25.40  73.87
2023-12-25 08:23:17.064000 111.82  42.62  40.42  25.57  73.80
2023-12-25 08:23:20.134000 111.44  42.33  40.32  25.28  73.68
2023-12-25 08:23:23.205000 111.66  42.29  40.40  25.28  73.86
2023-12-25 08:23:26.275000 111.87  42.05  40.38  25.15  73.64
2023-12-25 08:23:29.345000 112.15  42.07  40.81  25.22  73.81
2023-12-25 08:23:32.415000 111.45  41.74  40.59  25.06  73.57
2023-12-25 08:23:35.485000 111.40  41.80  41.05  25.16  74.02
2023-12-25 08:23:38.556000 111.70  41.89  41.28  25.37  74.17
2023-12-25 08:23:41.626000 111.35  41.71  41.17  25.16  73.93
2023-12-25 08:23:44.696000 111.67  41.74  41.49  25.38  74.26
2023-12-25 08:23:47.766000 111.83  41.44  41.53  25.28  74.11
2023-12-25 08:23:50.836000 112.29  41.15  41.48  25.36  74.02
2023-12-25 08:23:53.906000 113.27  41.09  41.53  25.21  74.23
2023-12-25 08:23:56.977000 114.29  40.85  41.47  25.01  73.69
2023-12-25 08:24:00.047000 115.53  41.10  41.59  25.12  73.52
2023-12-25 08:24:03.117000 116.05  40.82  41.65  25.01  73.54
2023-12-25 08:24:06.187000 116.82  40.70  41.74  25.25  73.81
2023-12-25 08:24:09.257000 118.21  40.53  41.72  25.18  73.78
2023-12-25 08:24:12.327000 119.04  40.35  41.55  25.28  73.81
2023-12-25 08:24:15.398000 119.21  40.20  41.72  25.25  73.80
2023-12-25 08:26:30.728000 113.83  37.10  42.86  27.01  73.30
2023-12-25 08:26:33.798000 114.01  37.39  42.82  27.35  73.77
2023-12-25 08:26:36.868000 113.96  37.05  42.96  27.12  73.41
2023-12-25 08:26:39.938000 114.28  37.48  42.86  27.21  73.92
2023-12-25 08:26:43.009000 113.60  36.97  42.66  26.94  73.37
2023-12-25 08:26:46.079000 114.44  37.23  42.50  27.41  73.76
2023-12-25 08:26:49.149000 114.89  37.32  42.82  27.19  73.48
2023-12-25 08:26:52.219000 115.44  37.31  42.66  27.33  73.44
2023-12-25 08:26:55.289000 115.31  37.18  42.41  27.15  73.40
2023-12-25 08:26:58.359000 115.95  37.42  42.79  27.11  73.92
2023-12-25 08:27:01.430000 116.89  37.77  42.90  27.33  74.00
2023-12-25 08:27:04.500000 116.95  37.24  42.59  27.00  73.96
2023-12-25 08:27:07.570000 117.01  37.66  42.69  26.96  73.88
2023-12-25 08:27:10.640000 117.18  37.25  42.46  26.92  73.84
2023-12-25 08:27:13.710000 117.52  37.64  42.62  26.94  73.93
2023-12-25 08:27:16.781000 118.42  37.93  42.88  27.12  74.29
2023-12-25 08:27:19.851000 118.47  37.44  42.72  26.88  73.89
2023-12-25 08:27:22.921000 118.90  37.84  42.78  26.95  73.91
2023-12-25 08:27:25.991000 119.36  37.57  42.67  26.92  73.76
2023-12-25 08:27:29.061000 119.90  37.61  42.72  26.88  73.97
2023-12-25 08:27:32.131000 120.29  37.82  42.71  26.99  74.18
2023-12-25 08:27:35.202000 120.94  37.86  42.75  26.92  74.23
2023-12-25 08:27:38.272000 120.94  37.88  42.73  26.99  74.23
2023-12-25 08:27:41.342000 120.80  38.07  42.59  26.92  74.17
2023-12-25 08:27:44.412000 120.95  38.21  42.51  26.88  73.88
2023-12-25 08:27:47.482000 120.64  37.97  42.65  26.87  73.95
2023-12-25 08:27:50.552000 120.66  38.54  42.78  27.07  74.03
2023-12-25 08:27:53.623000 120.02  38.16  42.33  26.95  73.72
2023-12-25 08:27:56.693000 120.01  38.53  42.60  27.02  73.66
2023-12-25 08:27:59.763000 120.25  39.12  42.85  27.41  74.23
2023-12-25 08:28:02.833000 119.97  38.90  42.53  27.08  73.90
2023-12-25 08:28:05.903000 119.55  39.18  42.76  27.32  73.82
2023-12-25 08:28:08.973000 119.59  39.45  42.55  27.22  74.14
2023-12-25 08:28:12.044000 119.36  39.66  42.46  27.08  73.74
2023-12-25 08:28:15.114000 118.46  39.48  42.18  26.81  73.73
2023-12-25 08:28:18.184000 118.59  40.13  42.54  26.87  74.23
2023-12-25 08:28:21.254000 117.84  40.09  42.58  26.87  74.20
2023-12-25 08:28:24.324000 116.97  40.27  42.26  26.91  74.26
2023-12-25 08:28:27.394000 116.45  40.62  42.51  26.82  74.09
2023-12-25 08:28:30.465000 115.85  40.69  42.29  26.87  73.95
2023-12-25 08:28:33.535000 115.54  40.98  42.36  27.05  73.86
2023-12-25 08:28:36.605000 115.57  41.03  42.44  26.96  74.15
2023-12-25 08:28:39.675000 115.36  41.42  42.31  27.12  73.96
2023-12-25 08:28:42.745000 115.59  41.46  42.24  26.85  74.17
2023-12-25 08:28:45.815000 115.51  41.78  42.31  27.03  74.32
2023-12-25 08:28:48.886000 114.84  41.49  41.77  26.80  73.78
2023-12-25 08:28:51.956000 115.02  41.97  41.87  27.13  74.14
2023-12-25 08:28:55.026000 115.44  42.31  41.86  27.35  74.37
2023-12-25 08:28:58.096000 115.12  42.21  41.50  27.07  73.90
2023-12-25 08:29:01.166000 115.25  42.78  41.75  27.24  74.12
2023-12-25 08:29:04.237000 115.65  42.95  41.76  27.48  74.44
2023-12-25 08:29:07.307000 115.34  42.95  41.77  27.52  73.96
2023-12-25 08:29:10.377000 115.51  43.08  41.57  27.47  74.11
2023-12-25 08:29:13.447000 115.83  43.31  41.72  27.57  74.17
2023-12-25 08:29:16.517000 116.15  43.24  41.62  27.45  73.81
2023-12-25 08:29:19.587000 116.38  43.49  41.31  27.59  74.00
2023-12-25 08:29:22.658000 116.80  43.60  41.31  27.56  74.08
2023-12-25 08:29:25.728000 117.09  43.66  41.26  27.70  73.85
2023-12-25 08:29:28.798000 117.67  43.74  41.19  27.58  74.09
2023-12-25 08:29:31.868000 118.06  43.72  41.37  27.65  74.21
2023-12-25 08:29:34.938000 118.45  43.66  41.18  27.45  73.43
2023-12-25 08:29:38.008000 119.55  43.92  41.04  27.79  74.07
2023-12-25 08:29:41.079000 119.83  43.78  40.94  27.58  73.44
2023-12-25 08:29:44.149000 120.30  43.86  40.86  27.56  73.13
2023-12-25 08:29:47.219000 121.06  44.26  40.73  28.04  74.00
2023-12-25 08:29:50.289000 121.31  44.17  40.85  27.67  73.69
2023-12-25 08:29:53.359000 121.02  44.31  40.67  27.80  73.67
2023-12-25 08:29:56.429000 120.71  44.15  40.33  27.56  73.78
2023-12-25 08:29:59.500000 120.10  44.26  40.77  27.90  73.57
2023-12-25 08:30:02.570000 119.67  44.14  40.64  27.95  73.34
2023-12-25 08:30:05.640000 119.19  44.33  40.68  28.05  73.96
2023-12-25 08:30:08.710000 118.64  44.42  40.62  28.07  73.78
2023-12-25 08:30:11.780000 118.15  44.52  40.76  27.99  73.78
2023-12-25 08:30:14.850000 117.70  44.82  40.50  27.88  74.07
2023-12-25 08:30:17.921000 117.88  45.27  40.86  28.37  74.11
2023-12-25 08:30:20.991000 117.65  45.88  40.86  28.68  73.95
2023-12-25 08:30:24.061000 117.98  46.39  40.53  28.51  74.10
2023-12-25 08:30:27.131000 118.58  46.98  40.63  28.99  74.31
2023-12-25 08:30:30.201000 119.23  47.26  40.28  28.73  73.99
2023-12-25 08:30:33.271000 120.41  47.86  40.86  29.31  75.43
2023-12-25 08:30:36.342000 120.47  47.94  40.68  28.91  75.05
2023-12-25 08:30:39.412000 119.83  48.23  40.93  29.10  74.98
2023-12-25 08:30:42.482000 119.91  48.59  40.63  29.09  74.77
2023-12-25 08:30:45.552000 119.97  49.16  40.74  29.11  74.82
2023-12-25 08:30:48.622000 120.10  49.53  40.85  29.65  75.10
2023-12-25 08:30:51.693000 120.35  50.07  40.65  29.72  74.78
2023-12-25 08:30:54.763000 120.00  50.53  40.73  29.74  75.19
2023-12-25 08:30:57.833000 120.39  50.94  40.60  29.65  74.47
2023-12-25 08:31:00.903000 120.40  51.26  40.51  29.52  74.60
2023-12-25 08:31:03.973000 119.53  51.24  40.39  29.33  74.19
2023-12-25 08:31:07.043000 119.03  51.60  40.64  29.73  73.97
2023-12-25 08:31:10.114000 118.63  50.85  40.17  29.43  73.80
2023-12-25 08:31:13.184000 120.15  50.92  40.34  29.67  74.36
2023-12-25 08:31:16.254000 120.80  50.56  40.07  29.69  74.19
2023-12-25 08:31:19.324000 121.72  50.95  40.32  30.01  74.32
2023-12-25 08:31:22.394000 121.83  50.89  40.28  30.29  74.38
2023-12-25 08:31:25.464000 122.41  50.43  40.36  30.32  74.11
2023-12-25 08:31:28.535000 123.19  50.48  40.59  30.62  74.76
2023-12-25 08:31:31.605000 122.90  49.79  40.15  30.24  74.27
2023-12-25 08:31:34.675000 123.25  49.54  40.20  30.27  74.14
2023-12-25 08:31:37.745000 123.34  49.03  40.12  30.13  74.54
2023-12-25 08:31:40.815000 124.12  48.62  40.15  30.04  74.29
2023-12-25 08:31:43.885000 124.49  48.35  40.07  30.30  74.11
2023-12-25 08:31:46.956000 125.18  48.38  40.26  30.57  74.46
2023-12-25 08:31:50.026000 125.81  47.97  40.26  30.30  74.26
2023-12-25 08:31:53.096000 126.23  48.02  40.33  30.57  74.45
2023-12-25 08:31:56.166000 125.73  47.68  40.35  30.73  74.49
2023-12-25 08:31:59.236000 125.43  47.50  40.30  30.79  74.22
2023-12-25 08:32:02.306000 125.54  47.66  40.34  31.20  74.60
2023-12-25 08:32:05.377000 124.82  47.45  40.34  31.10  74.26
2023-12-25 08:32:08.447000 124.95  47.32  40.41  31.07  74.32
2023-12-25 08:32:11.517000 124.74  46.94  40.37  30.65  74.04
2023-12-25 08:32:14.587000 124.97  46.83  40.17  30.40  73.90
2023-12-25 08:32:17.657000 124.83  46.59  40.35  30.47  74.11
2023-12-25 08:32:20.727000 125.04  46.56  40.63  30.43  74.31
2023-12-25 08:32:23.798000 125.39  46.31  40.37  30.41  74.59
2023-12-25 08:32:26.868000 125.81  46.28  40.77  30.51  74.35
2023-12-25 08:32:29.938000 126.05  45.99  40.84  30.79  74.25
2023-12-25 08:32:33.008000 126.15  45.82  40.51  30.65  74.31
2023-12-25 08:32:36.078000 126.60  45.67  40.89  30.56  74.39
2023-12-25 08:32:39.149000 127.19  45.60  41.00  31.08  74.48
2023-12-25 08:32:42.219000 128.35  45.58  40.72  30.80  74.46
2023-12-25 08:32:45.289000 129.17  45.09  40.77  30.53  74.04
2023-12-25 08:32:48.359000 130.43  45.26  40.92  31.15  74.24
2023-12-25 08:32:51.429000 130.44  44.69  40.98  30.95  74.42
2023-12-25 08:32:54.499000 130.78  44.71  41.13  31.12  74.60
2023-12-25 08:32:57.570000 131.02  44.76  41.20  31.35  74.57
2023-12-25 08:33:00.640000 130.85  44.55  41.35  31.65  74.31
2023-12-25 08:33:03.710000 130.80  44.36  41.21  31.71  74.29
2023-12-25 08:33:06.780000 130.73  43.86  41.19  31.63  74.14
2023-12-25 08:33:09.850000 131.76  43.88  41.63  32.06  74.55
2023-12-25 08:33:12.920000 132.37  43.64  41.68  31.80  74.57
2023-12-25 08:33:15.991000 133.15  43.81  41.52  32.03  74.57
2023-12-25 08:33:19.061000 133.80  43.49  41.73  31.95  74.17
2023-12-25 08:33:22.131000 134.42  43.33  41.90  32.14  74.25
2023-12-25 08:33:25.201000 135.29  43.13  41.68  32.21  74.10
2023-12-25 08:33:28.271000 136.20  42.65  42.07  31.79  73.71
2023-12-25 08:33:31.341000 137.57  43.01  42.12  32.19  74.11
2023-12-25 08:33:34.412000 138.45  43.04  41.90  32.41  74.11
2023-12-25 08:33:37.482000 139.05  43.00  42.03  32.30  74.01
2023-12-25 08:33:40.552000 140.76  43.04  42.12  32.56  74.24
2023-12-25 08:33:43.622000 141.94  42.95  42.08  32.60  74.20
2023-12-25 08:33:46.692000 143.04  42.73  42.31  32.50  73.91
2023-12-25 08:33:49.762000 144.09  42.77  42.47  32.72  74.19
2023-12-25 08:33:52.833000 144.12  42.69  42.14  32.62  73.85
2023-12-25 08:33:55.903000 144.47  42.68  42.70  33.10  73.96
2023-12-25 08:33:58.973000 144.56  42.42  42.71  32.87  73.79
2023-12-25 08:34:02.043000 145.04  42.19  42.65  32.83  73.27
2023-12-25 08:34:05.113000 145.68  42.33  43.06  33.28  73.93
2023-12-25 08:34:08.183000 146.18  42.32  43.07  33.07  73.61
2023-12-25 08:34:11.254000 146.17  42.13  42.97  33.14  73.78
2023-12-25 08:34:14.324000 145.93  41.96  43.22  33.14  73.98
2023-12-25 08:34:17.394000 145.90  41.81  43.37  33.26  73.55
2023-12-25 08:34:20.464000 146.12  41.56  43.23  33.24  73.76
2023-12-25 08:34:23.534000 145.92  41.63  43.53  33.04  73.45
2023-12-25 08:34:26.605000 145.71  41.68  43.61  33.26  73.51
2023-12-25 08:34:29.675000 145.13  41.66  43.95  33.33  73.70
2023-12-25 08:34:32.745000 143.87  41.61  43.97  33.24  73.29
2023-12-25 08:34:35.815000 143.24  41.60  44.20  33.45  73.72
2023-12-25 08:34:38.885000 142.37  41.65  44.23  33.40  73.28
2023-12-25 08:34:41.955000 141.97  41.68  44.26  33.51  73.42
2023-12-25 08:34:45.026000 140.84  41.34  44.47  33.10  73.33
2023-12-25 08:34:48.096000 140.32  41.55  44.57  33.42  73.48
2023-12-25 08:34:51.166000 140.25  41.87  44.97  33.38  74.09
2023-12-25 08:34:54.236000 138.93  41.55  44.93  32.91  73.74
2023-12-25 08:34:57.306000 138.95  41.77  45.00  33.20  73.92
2023-12-25 08:35:00.376000 138.40  41.69  45.16  33.08  73.65
2023-12-25 08:35:03.447000 138.63  41.65  45.18  33.33  73.44
2023-12-25 08:35:06.517000 139.35  41.78  45.48  33.08  73.61
2023-12-25 08:35:09.587000 139.44  42.04  45.60  33.16  73.57
2023-12-25 08:35:12.657000 140.28  42.14  45.70  33.27  73.67
2023-12-25 08:35:15.727000 140.47  41.99  45.88  32.92  73.50
2023-12-25 08:35:18.797000 140.88  42.06  45.76  33.13  73.45
2023-12-25 08:35:21.868000 141.50  42.25  46.01  33.25  73.61
2023-12-25 08:35:24.938000 141.54  42.15  46.28  33.03  73.56
2023-12-25 08:35:28.008000 141.25  42.10  46.30  33.09  73.43
2023-12-25 08:35:31.078000 140.95  42.43  46.55  33.59  73.70
2023-12-25 08:35:34.148000 140.86  42.12  46.51  33.44  73.22
2023-12-25 08:35:37.218000 140.77  42.12  46.67  33.42  73.32
2023-12-25 08:35:40.289000 140.56  42.27  46.82  33.52  73.34
2023-12-25 08:35:43.359000 140.11  41.84  46.90  33.35  73.20
2023-12-25 08:35:46.429000 140.44  42.12  47.12  33.45  73.40
2023-12-25 08:35:49.499000 140.55  42.17  47.33  33.59  73.49
2023-12-25 08:35:52.569000 140.23  41.77  46.94  33.50  73.16
2023-12-25 08:35:55.639000 140.40  41.76  47.12  33.35  73.15
2023-12-25 08:35:58.710000 140.42  41.60  47.10  33.35  73.09
2023-12-25 08:36:01.780000 140.18  41.46  47.25  33.52  73.31
2023-12-25 08:36:04.850000 140.94  41.68  47.34  33.31  73.56
2023-12-25 08:36:07.920000 141.36  41.60  47.53  33.45  73.60
2023-12-25 08:36:10.990000 141.45  41.45  47.63  33.33  73.25
2023-12-25 08:36:14.061000 141.39  41.06  47.25  33.19  73.05
2023-12-25 08:36:17.131000 142.31  41.10  47.65  33.36  72.66
2023-12-25 08:36:20.201000 143.08  41.45  47.97  33.77  73.50
2023-12-25 08:36:23.271000 142.97  41.12  47.59  33.56  73.09
2023-12-25 08:36:26.341000 143.64  41.04  47.78  33.40  73.22
2023-12-25 08:36:29.411000 143.34  41.26  47.44  33.59  73.13
2023-12-25 08:36:32.482000 143.65  40.65  47.54  33.52  72.39
2023-12-25 08:36:35.552000 143.83  40.89  47.58  33.60  72.63
2023-12-25 08:36:38.622000 144.45  40.96  47.79  33.86  73.18
2023-12-25 08:36:41.692000 145.19  41.14  47.63  33.83  72.73
2023-12-25 08:38:52.153000 176.19  43.32  45.79  32.05  72.94
2023-12-25 08:38:55.223000 177.27  44.09  46.24  32.19  73.17
2023-12-25 08:38:58.294000 177.02  43.61  45.57  31.68  72.60
2023-12-25 08:39:01.364000 177.27  43.42  45.80  31.33  72.67
2023-12-25 08:39:04.435000 178.98  44.16  45.95  31.90  73.16
2023-12-25 08:39:07.505000 180.49  44.06  46.01  31.99  72.82
2023-12-25 08:39:10.576000 182.19  44.46  45.94  31.86  73.33
2023-12-25 08:39:13.646000 184.42  44.42  45.81  31.69  73.05
2023-12-25 08:39:16.717000 186.67  44.56  45.65  31.86  73.24
2023-12-25 08:39:19.787000 188.57  44.69  45.82  31.58  73.04
2023-12-25 08:39:22.858000 190.33  45.07  45.87  31.55  72.85
2023-12-25 08:39:25.928000 191.69  45.03  46.02  31.70  72.86
2023-12-25 08:39:28.999000 192.53  44.93  45.99  31.41  72.75
2023-12-25 08:39:32.070000 193.45  44.89  45.95  31.56  72.97
2023-12-25 08:39:35.140000 194.20  45.28  46.00  31.70  73.33
2023-12-25 08:39:38.211000 195.15  45.21  45.94  31.66  73.38
2023-12-25 08:39:41.281000 195.97  45.33  46.03  31.73  73.43
2023-12-25 08:39:44.352000 196.84  45.23  45.95  31.67  73.23
2023-12-25 08:39:47.422000 197.93  45.13  46.05  31.59  73.29
2023-12-25 08:39:50.493000 199.16  45.39  46.20  32.12  73.21
2023-12-25 08:39:53.563000 200.51  45.66  46.09  31.91  73.17
2023-12-25 08:39:56.634000 201.65  45.70  46.30  32.03  73.14
2023-12-25 08:39:59.704000 202.51  45.21  45.86  31.88  72.90
2023-12-25 08:40:02.775000 203.69  45.53  46.00  31.87  73.19
2023-12-25 08:40:05.845000 204.52  45.84  46.30  32.14  73.61
2023-12-25 08:40:08.916000 205.75  45.80  46.23  32.24  73.35
2023-12-25 08:40:11.986000 207.78  46.74  46.52  32.69  73.50
2023-12-25 08:40:15.057000 208.69  46.00  46.40  32.03  73.26
2023-12-25 08:40:18.128000 210.00  45.96  46.17  32.31  73.10
2023-12-25 08:40:21.198000 212.06  45.98  46.07  32.03  73.45
2023-12-25 08:40:24.269000 213.46  46.19  46.26  32.18  73.47
2023-12-25 08:40:27.339000 214.45  46.10  45.87  32.03  73.10
2023-12-25 08:40:30.410000 216.18  46.61  46.26  32.47  73.52
2023-12-25 08:40:33.480000 216.18  46.51  46.09  32.44  73.20
2023-12-25 08:40:36.551000 216.47  46.58  46.03  32.30  73.35
2023-12-25 08:40:39.621000 217.65  47.19  46.23  32.66  73.43
2023-12-25 08:40:42.692000 219.00  46.95  45.85  32.31  72.95
2023-12-25 08:40:45.762000 220.43  47.49  45.99  32.45  72.97
2023-12-25 08:40:48.833000 221.40  47.69  45.77  32.41  73.12
2023-12-25 08:40:51.903000 222.90  48.25  45.98  32.81  73.45
2023-12-25 08:40:54.974000 222.60  48.59  45.58  32.45  73.42
2023-12-25 08:40:58.044000 222.82  49.06  45.45  32.52  73.34
2023-12-25 08:41:01.115000 223.10  49.52  45.51  32.80  73.34
2023-12-25 08:41:04.185000 221.92  49.80  45.22  32.84  73.11
2023-12-25 08:41:07.256000 221.12  50.67  45.52  33.04  73.18
2023-12-25 08:41:10.327000 220.00  51.09  45.49  33.29  73.32
2023-12-25 08:41:13.397000 218.83  51.64  45.17  33.08  73.09
2023-12-25 08:41:16.468000 217.66  51.88  45.14  32.99  72.95
2023-12-25 08:41:19.538000 216.95  52.63  45.24  33.14  73.07
2023-12-25 08:41:22.609000 216.87  53.47  45.24  33.15  73.23
2023-12-25 08:41:25.679000 216.67  53.97  45.38  33.27  73.22
2023-12-25 08:41:28.750000 216.01  54.71  45.18  33.28  73.27
2023-12-25 08:41:31.820000 216.14  55.24  44.93  33.38  73.21
2023-12-25 08:41:34.891000 216.11  55.43  44.98  33.33  73.23
2023-12-25 08:41:37.961000 215.58  55.97  44.97  33.62  73.01
2023-12-25 08:41:41.032000 215.75  56.47  45.14  33.44  73.32
2023-12-25 08:41:44.102000 215.43  56.62  44.97  33.66  73.54
2023-12-25 08:41:47.173000 214.75  56.80  44.75  33.61  73.04
2023-12-25 08:41:50.243000 215.22  57.18  44.82  33.57  73.60
2023-12-25 08:41:53.314000 215.78  57.25  44.63  33.45  73.19
2023-12-25 08:41:56.385000 215.91  57.47  44.98  33.61  73.43
2023-12-25 08:41:59.455000 215.70  57.16  44.83  33.46  73.28
2023-12-25 08:42:02.526000 215.61  57.35  44.65  33.35  73.28
2023-12-25 08:42:05.596000 215.72  57.37  44.76  33.65  73.30
2023-12-25 08:42:08.667000 216.24  57.04  44.31  33.24  72.85
2023-12-25 08:42:11.737000 216.87  57.44  44.49  33.45  73.49
2023-12-25 08:42:14.808000 216.86  57.22  44.40  33.45  73.21
2023-12-25 08:42:17.878000 217.15  56.87  44.24  33.32  73.26
2023-12-25 08:42:20.949000 217.30  57.11  44.51  33.46  73.33
2023-12-25 08:42:24.019000 217.38  56.74  44.22  33.39  73.00
2023-12-25 08:42:27.090000 217.90  56.40  44.20  33.10  73.08
2023-12-25 08:42:30.160000 217.77  56.27  44.21  33.29  73.17
2023-12-25 08:42:33.231000 216.99  56.01  44.11  33.16  73.16
2023-12-25 08:42:36.301000 216.56  56.09  44.36  33.09  73.21
2023-12-25 08:42:39.372000 215.63  55.79  44.19  33.35  73.11
2023-12-25 08:42:42.442000 214.39  55.84  44.41  33.42  73.07
2023-12-25 08:42:45.513000 213.13  55.42  44.12  33.38  72.95
2023-12-25 08:42:48.584000 212.21  55.32  44.18  33.39  72.98
2023-12-25 08:42:51.654000 211.18  55.27  44.46  33.37  72.99
2023-12-25 08:42:54.725000 210.51  54.95  44.13  33.42  73.07
2023-12-25 08:42:57.795000 210.38  54.88  44.25  33.14  72.89
2023-12-25 08:43:00.866000 210.69  54.51  43.99  33.20  72.34
2023-12-25 08:43:03.936000 210.86  54.82  44.01  33.30  72.64
2023-12-25 08:43:07.007000 210.98  54.65  43.97  32.83  72.41
2023-12-25 08:43:10.077000 210.63  54.54  44.12  33.24  72.59
2023-12-25 08:43:13.148000 209.51  54.35  44.13  33.17  73.05
2023-12-25 08:43:16.218000 208.94  53.97  44.06  33.34  72.70
2023-12-25 08:43:19.289000 207.93  53.49  44.02  33.10  72.29
2023-12-25 08:43:22.359000 207.98  53.70  44.12  33.38  72.79
2023-12-25 08:43:25.430000 206.80  53.39  44.19  33.50  72.80
2023-12-25 08:43:28.500000 205.21  53.19  44.11  33.49  72.90
2023-12-25 08:43:31.571000 203.92  53.30  44.36  33.94  73.05
2023-12-25 08:43:34.642000 202.37  53.14  44.19  33.69  72.84
2023-12-25 08:43:37.712000 201.59  53.17  44.19  33.74  72.83
2023-12-25 08:43:40.783000 201.05  52.84  44.21  33.46  72.67
2023-12-25 08:43:43.853000 201.24  52.99  44.34  33.69  73.35
2023-12-25 08:43:46.924000 201.36  52.57  44.32  33.70  72.92
2023-12-25 08:43:49.994000 202.04  52.56  44.58  33.85  72.84
2023-12-25 08:43:53.065000 202.45  52.61  44.65  33.82  73.22
2023-12-25 08:43:56.135000 202.38  52.20  44.42  33.51  72.76
2023-12-25 08:43:59.206000 201.86  52.41  44.58  33.68  73.12
2023-12-25 08:44:02.276000 201.62  52.42  44.47  33.53  73.20
2023-12-25 08:44:05.347000 200.72  52.24  44.48  33.62  73.03
2023-12-25 08:44:08.417000 200.18  52.52  44.50  33.65  73.07
2023-12-25 08:44:11.488000 199.20  52.32  44.69  33.75  73.04
2023-12-25 08:44:14.558000 197.14  52.22  44.70  33.70  73.02
2023-12-25 08:44:17.629000 195.32  52.75  44.98  33.84  73.29
2023-12-25 08:44:20.699000 192.08  52.66  45.01  34.19  73.21
2023-12-25 08:44:23.770000 189.06  52.61  45.02  33.86  73.19
2023-12-25 08:44:26.841000 186.31  52.65  45.16  34.02  73.48
2023-12-25 08:44:29.911000 183.67  52.39  44.91  33.62  72.84
2023-12-25 08:44:32.982000 182.09  52.57  45.15  33.66  73.18
2023-12-25 08:44:36.052000 180.86  52.59  45.12  33.85  73.15
2023-12-25 08:44:39.123000 179.54  52.57  45.02  33.53  72.79
2023-12-25 08:44:42.193000 179.43  52.62  45.07  33.76  72.86
2023-12-25 08:44:45.264000 179.37  52.48  45.43  33.49  72.61
2023-12-25 08:44:48.334000 179.45  52.69  45.26  33.15  72.79
2023-12-25 08:44:51.405000 180.03  52.87  45.30  33.11  72.57
2023-12-25 08:44:54.475000 180.73  52.98  45.68  33.43  72.77
2023-12-25 08:44:57.546000 181.59  53.04  45.47  33.17  72.79
2023-12-25 08:45:00.616000 182.48  53.09  45.66  33.36  72.73
2023-12-25 08:45:03.687000 184.16  53.02  45.80  33.32  72.86
2023-12-25 08:45:06.757000 185.43  53.16  45.79  33.42  73.06
2023-12-25 08:45:09.828000 186.43  53.00  45.59  33.20  72.85
2023-12-25 08:45:12.899000 188.04  53.48  46.07  33.39  72.82
2023-12-25 08:45:15.969000 189.91  53.88  46.23  33.62  72.93
2023-12-25 08:45:19.040000 190.55  53.82  46.38  33.05  72.93
2023-12-25 08:45:22.110000 191.40  54.23  46.54  33.31  73.04
2023-12-25 08:45:25.181000 192.60  53.95  46.41  32.70  72.49
2023-12-25 08:45:28.251000 193.42  54.29  46.80  33.02  72.86
2023-12-25 08:45:31.322000 194.59  54.43  46.65  32.72  72.62
2023-12-25 08:45:34.392000 196.28  54.83  46.90  32.54  72.92
2023-12-25 08:45:37.463000 197.23  54.98  46.84  32.72  73.18
2023-12-25 08:45:40.533000 197.91  55.13  46.96  32.52  73.15
2023-12-25 08:45:43.604000 199.30  55.47  47.09  32.42  73.12
2023-12-25 08:45:46.674000 200.25  55.75  47.24  32.56  72.99
2023-12-25 08:45:49.745000 201.09  55.84  47.44  32.49  73.03
2023-12-25 08:45:52.815000 201.64  55.70  47.16  31.99  72.88
2023-12-25 08:45:55.886000 201.75  55.60  47.55  32.13  73.12
2023-12-25 08:45:58.956000 202.08  55.59  47.65  32.29  72.85
2023-12-25 08:46:02.027000 202.77  55.88  47.81  32.30  73.36
2023-12-25 08:46:05.098000 202.75  55.89  47.82  32.24  73.12
2023-12-25 08:46:08.168000 203.24  56.01  47.73  32.40  72.75
2023-12-25 08:46:11.239000 203.31  56.12  48.04  32.20  73.21
2023-12-25 08:46:14.309000 202.19  56.16  47.91  32.10  72.82
2023-12-25 08:46:17.380000 202.00  56.18  48.40  32.26  73.36
2023-12-25 08:46:20.450000 201.42  56.43  48.26  32.40  73.40
2023-12-25 08:46:23.521000 201.14  56.36  48.18  32.42  73.23
2023-12-25 08:46:26.591000 200.77  56.01  48.54  32.57  73.33
2023-12-25 08:46:29.662000 200.32  55.87  48.29  32.51  72.94
2023-12-25 08:46:32.732000 199.95  56.10  48.97  32.75  73.31
2023-12-25 08:46:35.803000 199.36  55.70  48.70  32.60  73.16
2023-12-25 08:46:38.873000 199.68  55.77  48.90  32.96  73.27
2023-12-25 08:46:41.944000 200.52  56.00  49.11  33.20  73.15
2023-12-25 08:46:45.014000 200.87  55.26  48.97  33.06  72.89
2023-12-25 08:46:48.085000 200.93  55.22  49.40  33.35  73.25
2023-12-25 08:46:51.156000 201.14  55.02  49.30  33.20  72.94
2023-12-25 08:46:54.226000 201.02  54.99  49.63  33.43  73.04
2023-12-25 08:46:57.297000 200.48  54.64  49.52  33.35  73.11
2023-12-25 08:47:00.367000 200.13  54.36  49.63  33.50  72.89
2023-12-25 08:47:03.438000 199.65  54.11  49.61  33.18  72.78
2023-12-25 08:47:06.508000 198.91  54.01  49.51  33.58  72.95
2023-12-25 08:47:09.579000 198.78  53.60  49.76  33.53  72.93
2023-12-25 08:47:12.649000 198.81  53.77  49.89  33.82  73.20
2023-12-25 08:47:15.720000 197.52  53.30  49.91  33.72  72.81
2023-12-25 08:47:18.790000 197.60  52.84  50.08  33.50  73.16
2023-12-25 08:47:21.861000 196.81  52.97  50.18  33.66  73.17
2023-12-25 08:47:24.931000 196.38  52.90  50.22  33.40  72.99
2023-12-25 08:47:28.002000 196.88  53.03  50.39  34.05  73.52
2023-12-25 08:47:31.072000 196.22  52.57  50.31  33.74  73.23
2023-12-25 08:47:34.143000 195.96  52.74  50.33  33.82  73.13
2023-12-25 08:47:37.214000 195.88  52.40  50.21  33.68  72.69
2023-12-25 08:47:40.284000 196.34  52.55  50.45  33.95  73.21
2023-12-25 08:47:43.355000 195.84  52.57  50.59  33.69  72.93
2023-12-25 08:47:46.425000 195.57  52.39  50.45  33.75  72.69
2023-12-25 08:47:49.496000 195.27  52.76  50.64  33.82  73.11
2023-12-25 08:47:52.566000 193.99  53.08  50.75  33.61  72.83
2023-12-25 08:47:55.637000 193.48  53.88  50.53  33.95  72.82
2023-12-25 08:47:58.707000 192.70  54.24  50.89  34.04  72.89
2023-12-25 08:48:01.778000 192.27  54.71  50.97  34.23  73.28
2023-12-25 08:48:04.848000 191.09  54.45  50.90  33.82  72.46
2023-12-25 08:48:07.919000 191.39  55.15  51.19  33.95  72.88
2023-12-25 08:48:10.989000 191.03  55.62  51.22  33.91  73.12
2023-12-25 08:48:14.060000 190.48  55.84  51.22  34.14  72.64
2023-12-25 08:48:17.130000 190.15  56.32  51.09  34.24  72.93
2023-12-25 08:48:20.201000 189.39  56.38  51.37  34.58  73.05
2023-12-25 08:48:23.271000 188.42  56.40  51.24  34.50  72.86
2023-12-25 08:48:26.342000 187.71  56.89  51.41  34.58  73.17
2023-12-25 08:48:29.413000 186.95  56.65  51.53  34.70  73.47
2023-12-25 08:48:32.483000 186.02  56.62  51.21  34.60  73.14
2023-12-25 08:48:35.554000 185.46  56.36  51.30  34.67  72.95
2023-12-25 08:48:38.624000 185.07  56.31  51.33  34.69  73.05
2023-12-25 08:48:41.695000 183.78  56.28  51.36  34.46  72.73
2023-12-25 08:48:44.765000 183.40  56.47  51.45  34.57  73.03
2023-12-25 08:48:47.836000 182.31  56.05  51.41  34.42  72.72
2023-12-25 08:48:50.906000 181.74  55.86  51.31  34.39  73.20
2023-12-25 08:48:53.977000 181.74  55.68  51.48  34.70  72.54
2023-12-25 08:48:57.047000 182.85  56.15  51.89  34.57  72.77
2023-12-25 08:49:00.118000 181.87  55.36  51.59  34.26  72.90
2023-12-25 08:49:03.188000 182.55  55.39  51.80  34.53  73.62
2023-12-25 08:51:14.503000 159.76  57.45  51.27  32.89  73.14
2023-12-25 08:51:17.573000 158.66  57.68  51.10  32.64  72.70
2023-12-25 08:51:20.644000 157.65  58.18  50.76  32.12  72.51
2023-12-25 08:51:23.714000 156.96  58.19  50.61  32.00  72.47
2023-12-25 08:51:26.784000 157.69  59.01  51.15  32.42  72.97
2023-12-25 08:51:29.854000 157.42  58.78  50.69  32.14  72.37
2023-12-25 08:51:32.924000 157.52  58.99  50.87  31.80  72.28
2023-12-25 08:51:35.994000 158.02  59.30  50.90  32.32  72.63
2023-12-25 08:51:39.065000 158.95  60.02  51.05  32.36  72.77
2023-12-25 08:51:42.135000 159.87  60.17  51.09  32.42  72.71
2023-12-25 08:51:45.205000 160.61  60.80  51.18  32.51  72.78
2023-12-25 08:51:48.275000 161.41  60.77  51.38  32.47  72.97
2023-12-25 08:51:51.345000 161.66  60.92  50.92  32.27  72.62
2023-12-25 08:51:54.415000 161.74  61.35  51.44  32.55  72.92
2023-12-25 08:51:57.486000 161.20  61.76  51.29  32.56  72.60
2023-12-25 08:52:00.556000 160.95  62.63  51.49  32.90  72.94
2023-12-25 08:52:03.626000 160.84  62.97  51.26  32.70  72.32
2023-12-25 08:52:06.696000 161.14  63.53  51.33  32.87  72.54
2023-12-25 08:52:09.766000 162.48  63.60  51.47  33.23  72.73
2023-12-25 08:52:12.836000 163.58  63.98  51.50  33.03  72.87
2023-12-25 08:52:15.907000 164.50  64.68  51.96  33.47  73.33
2023-12-25 08:52:18.977000 165.51  65.03  51.44  33.17  72.72
2023-12-25 08:52:22.047000 166.29  66.02  51.71  33.33  73.09
2023-12-25 08:52:25.117000 167.99  66.08  51.67  33.29  72.35
2023-12-25 08:52:28.187000 169.94  66.15  51.64  33.24  72.35
2023-12-25 08:52:31.257000 172.49  66.22  51.96  33.70  72.79
2023-12-25 08:52:34.328000 174.25  65.97  51.89  33.66  72.56
2023-12-25 08:52:37.398000 176.09  65.69  51.91  33.73  72.47
2023-12-25 08:52:40.468000 178.16  65.67  51.82  33.68  72.54
2023-12-25 08:52:43.538000 179.99  65.26  52.20  33.84  72.73
2023-12-25 08:52:46.608000 181.48  64.91  51.84  33.17  72.49
2023-12-25 08:52:49.678000 182.01  64.98  51.99  33.39  72.83
2023-12-25 08:52:52.749000 182.51  64.68  52.13  33.42  72.68
2023-12-25 08:52:55.819000 182.95  64.36  52.13  33.12  72.47
2023-12-25 08:52:58.889000 183.97  64.21  52.35  33.36  72.61
2023-12-25 08:53:01.959000 185.92  63.96  52.41  33.44  72.54
2023-12-25 08:53:05.029000 187.11  63.54  52.42  33.35  72.58
2023-12-25 08:53:08.099000 188.36  63.54  52.40  33.37  72.65
2023-12-25 08:53:11.170000 189.90  63.51  52.42  33.71  72.43
2023-12-25 08:53:14.240000 190.97  63.58  52.39  33.70  72.67
2023-12-25 08:53:17.310000 191.44  63.92  52.61  33.76  72.82
2023-12-25 08:53:20.380000 192.05  63.60  52.65  33.81  72.59
2023-12-25 08:53:23.450000 192.57  63.93  52.73  33.78  72.94
2023-12-25 08:53:26.520000 192.88  63.59  52.76  33.75  72.81
2023-12-25 08:53:29.591000 194.17  63.70  52.76  33.94  72.74
2023-12-25 08:53:32.661000 194.44  63.97  52.49  34.06  72.86
2023-12-25 08:53:35.731000 194.47  63.89  52.77  34.21  72.41
2023-12-25 08:53:38.801000 194.32  64.00  53.18  34.28  72.81
2023-12-25 08:53:41.871000 194.29  63.69  52.83  34.31  72.34
2023-12-25 08:53:44.941000 194.54  63.99  53.00  34.43  72.45
2023-12-25 08:53:48.012000 194.61  64.04  53.21  34.71  72.90
2023-12-25 08:53:51.082000 194.16  63.72  52.78  34.30  72.34
2023-12-25 08:53:54.152000 193.80  63.73  52.95  34.56  72.62
2023-12-25 08:53:57.222000 194.27  63.64  53.40  34.64  72.75
2023-12-25 08:54:00.292000 193.52  62.88  52.78  34.13  72.54
2023-12-25 08:54:03.362000 194.27  63.01  53.15  34.92  72.41
2023-12-25 08:54:06.433000 193.97  62.78  53.35  34.59  72.62
2023-12-25 08:54:09.503000 193.93  62.28  53.20  34.65  72.41
2023-12-25 08:54:12.573000 193.50  62.27  53.17  34.45  72.16
2023-12-25 08:54:15.643000 193.30  62.03  53.28  34.72  72.46
2023-12-25 08:54:18.713000 192.99  62.06  53.43  34.75  72.60
2023-12-25 08:54:21.783000 192.18  61.62  53.38  34.86  72.47
2023-12-25 08:54:24.854000 192.77  61.59  53.67  35.52  72.84
2023-12-25 08:54:27.924000 193.11  61.59  53.44  35.26  72.97
2023-12-25 08:54:30.994000 193.67  61.19  53.26  35.21  72.52
2023-12-25 08:54:34.064000 193.88  61.12  53.30  35.30  72.71
2023-12-25 08:54:37.134000 194.72  60.98  53.55  35.33  72.60
2023-12-25 08:54:40.204000 195.49  60.77  53.61  35.34  72.64
2023-12-25 08:54:43.275000 196.18  61.00  53.56  35.69  72.75
2023-12-25 08:54:46.345000 197.14  60.73  53.55  35.56  72.55
2023-12-25 08:54:49.415000 197.71  60.73  53.50  35.78  72.78
2023-12-25 08:54:52.485000 197.33  60.43  53.40  35.50  72.86
2023-12-25 08:54:55.555000 197.27  60.22  53.55  35.77  72.73
2023-12-25 08:54:58.625000 197.29  60.54  53.42  35.99  73.18
2023-12-25 08:55:01.696000 197.12  60.53  53.43  35.84  73.00
2023-12-25 08:55:04.766000 197.32  60.57  53.67  36.09  72.74
2023-12-25 08:55:07.836000 197.09  60.37  53.47  36.07  73.04
2023-12-25 08:55:10.906000 197.45  60.17  53.84  36.33  72.94
2023-12-25 08:55:13.976000 197.14  60.41  53.62  36.10  72.97
2023-12-25 08:55:17.046000 197.08  60.42  53.57  36.19  72.87
2023-12-25 08:55:20.117000 197.02  60.30  53.53  35.83  72.50
2023-12-25 08:55:23.187000 197.35  60.65  53.58  35.82  72.81
2023-12-25 08:55:26.257000 196.77  60.06  53.15  35.41  72.33
2023-12-25 08:55:29.327000 196.90  60.28  53.28  35.74  72.52
2023-12-25 08:55:32.397000 196.53  60.11  53.42  35.47  72.84
2023-12-25 08:55:35.467000 195.68  60.37  53.09  35.08  72.53
2023-12-25 08:55:38.538000 195.28  60.57  53.33  35.44  72.94
2023-12-25 08:55:41.608000 194.56  60.12  52.81  34.95  72.55
2023-12-25 08:55:44.678000 194.26  60.48  52.68  34.99  72.90
2023-12-25 08:55:47.748000 193.82  59.68  52.37  34.78  72.38
2023-12-25 08:55:50.818000 194.18  59.80  52.74  35.05  72.64
2023-12-25 08:55:53.888000 193.70  59.60  52.57  34.78  72.94
2023-12-25 08:55:56.959000 193.94  59.68  52.50  35.10  72.80
2023-12-25 08:56:00.029000 193.91  59.40  52.38  34.99  73.05
2023-12-25 08:56:03.099000 193.61  58.91  51.84  34.81  72.55
2023-12-25 08:56:06.169000 193.93  58.81  51.97  34.89  72.86
2023-12-25 08:56:09.239000 193.80  58.64  51.70  34.86  72.55
2023-12-25 08:56:12.309000 193.46  58.64  51.70  35.15  72.50
2023-12-25 08:56:15.380000 193.38  58.30  51.30  34.50  72.49
2023-12-25 08:56:18.450000 193.90  58.26  51.25  34.56  72.44
2023-12-25 08:56:21.520000 194.49  57.88  51.03  34.34  72.15
2023-12-25 08:56:24.590000 194.86  57.57  51.02  33.95  71.93
2023-12-25 08:56:27.660000 195.77  57.65  51.06  34.09  72.08
2023-12-25 08:56:30.730000 197.16  57.82  51.11  34.38  72.20
2023-12-25 08:56:33.801000 197.40  57.33  50.88  33.81  72.00
2023-12-25 08:56:36.871000 199.19  57.33  50.63  33.89  72.12
2023-12-25 08:56:39.941000 200.86  57.41  50.88  34.07  72.25
2023-12-25 08:56:43.011000 201.88  57.19  50.36  33.61  71.63
2023-12-25 08:56:46.081000 203.61  57.22  50.46  33.64  71.81
2023-12-25 08:56:49.151000 206.09  57.26  50.36  33.53  72.16
2023-12-25 08:56:52.222000 208.43  57.31  50.24  33.65  72.43
2023-12-25 08:56:55.292000 210.24  57.29  50.31  33.47  72.33
2023-12-25 08:56:58.362000 212.38  57.15  50.09  33.56  72.36
2023-12-25 08:57:01.432000 214.04  57.69  50.33  33.81  72.74
2023-12-25 08:57:04.502000 214.46  57.55  49.87  33.46  72.22
2023-12-25 08:57:07.572000 214.54  57.57  49.49  33.23  72.22
2023-12-25 08:57:10.643000 214.75  58.20  49.72  33.59  72.85
2023-12-25 08:57:13.713000 213.15  57.90  49.20  33.25  72.07
2023-12-25 08:57:16.783000 212.10  58.38  49.14  33.50  72.46
2023-12-25 08:57:19.853000 211.14  58.26  49.33  33.76  72.56
2023-12-25 08:57:22.923000 209.49  58.47  49.13  33.69  72.42
2023-12-25 08:57:25.993000 208.25  58.60  49.13  34.04  72.59
2023-12-25 08:57:29.064000 206.72  58.48  49.01  33.82  72.00
2023-12-25 08:57:32.134000 205.77  58.66  48.73  34.19  72.60
2023-12-25 08:57:35.204000 205.21  58.58  48.58  34.40  72.41
2023-12-25 08:57:38.274000 204.72  58.59  48.47  34.39  72.46
2023-12-25 08:57:41.344000 204.48  58.85  48.60  34.63  72.93
2023-12-25 08:57:44.414000 203.38  59.04  48.70  34.52  72.68
2023-12-25 08:57:47.485000 202.04  59.19  48.39  34.49  72.84
2023-12-25 08:57:50.555000 200.33  59.40  48.42  34.54  73.05
2023-12-25 08:57:53.625000 198.63  59.07  48.23  34.36  72.80
2023-12-25 08:57:56.695000 197.36  59.19  48.16  34.31  72.99
2023-12-25 08:57:59.765000 195.71  59.18  48.14  34.14  72.77
2023-12-25 08:58:02.835000 194.22  59.19  47.87  34.00  72.60
2023-12-25 08:58:05.906000 192.45  59.16  47.97  34.04  72.95
2023-12-25 08:58:08.976000 190.77  59.48  47.75  34.21  72.94
2023-12-25 08:58:12.046000 189.43  59.32  47.94  34.40  73.27
2023-12-25 08:58:15.116000 188.22  59.82  48.22  34.51  73.26
2023-12-25 08:58:18.186000 187.55  59.95  48.02  34.62  73.33
2023-12-25 08:58:21.256000 186.78  59.63  48.11  34.57  73.38
2023-12-25 08:58:24.327000 186.15  60.01  48.15  34.64  73.09
2023-12-25 08:58:27.397000 185.33  59.78  48.20  34.69  73.62
2023-12-25 08:58:30.467000 184.29  59.91  48.05  34.94  73.74
2023-12-25 08:58:33.537000 183.46  60.10  48.02  35.09  73.47
2023-12-25 08:58:36.607000 182.23  60.05  48.15  34.98  73.71
2023-12-25 08:58:39.677000 181.03  59.65  47.68  34.74  73.20
2023-12-25 08:58:42.748000 179.84  60.05  48.00  34.82  73.16
2023-12-25 08:58:45.818000 179.00  60.49  48.19  34.85  73.70
2023-12-25 08:58:48.888000 177.89  60.54  47.84  34.95  73.69
2023-12-25 08:58:51.958000 177.80  60.70  48.07  35.36  73.96
2023-12-25 08:58:55.028000 177.37  60.99  48.05  35.44  74.07
2023-12-25 08:58:58.098000 175.89  60.94  47.87  35.24  73.45
2023-12-25 08:59:01.168000 175.25  61.67  48.09  35.43  73.95
2023-12-25 08:59:04.239000 173.82  62.35  48.03  35.51  73.82
2023-12-25 08:59:07.309000 173.15  62.71  48.07  35.48  73.95
2023-12-25 08:59:10.379000 172.50  63.33  48.04  35.71  73.93
2023-12-25 08:59:13.449000 171.99  62.98  47.94  35.48  73.34
2023-12-25 08:59:16.519000 170.89  63.35  48.14  35.66  73.54
2023-12-25 08:59:19.589000 169.85  63.25  48.07  35.39  73.09
2023-12-25 08:59:22.660000 169.42  62.78  48.23  35.26  73.45
2023-12-25 08:59:25.730000 169.03  62.47  48.19  35.36  73.35
2023-12-25 08:59:28.800000 169.79  62.74  48.37  35.36  73.50
2023-12-25 08:59:31.870000 169.59  61.99  48.42  35.12  73.05
2023-12-25 08:59:34.940000 169.84  61.46  48.23  34.81  73.18
2023-12-25 08:59:38.010000 169.84  61.90  48.52  35.15  73.35
2023-12-25 08:59:41.081000 169.24  61.03  48.12  34.17  72.90
2023-12-25 08:59:44.151000 169.04  60.77  48.22  34.41  73.24
2023-12-25 08:59:47.221000 169.17  61.18  48.30  34.68  72.95
2023-12-25 08:59:50.291000 169.12  60.52  48.07  34.15  73.13
2023-12-25 08:59:53.361000 169.26  60.17  48.24  34.38  72.90
2023-12-25 08:59:56.431000 169.69  60.66  48.51  34.65  73.57
2023-12-25 08:59:59.502000 169.89  60.56  48.49  34.44  73.35
2023-12-25 09:00:02.572000 170.20  60.63  48.85  34.51  73.50
2023-12-25 09:00:05.642000 170.74  60.59  49.00  34.72  73.77
2023-12-25 09:00:08.712000 170.63  60.15  48.39  34.17  73.18
2023-12-25 09:00:11.782000 170.52  59.86  48.64  34.40  73.46
2023-12-25 09:00:14.852000 170.25  60.07  48.82  34.47  73.48
2023-12-25 09:00:17.923000 169.71  60.06  48.71  34.34  73.16
2023-12-25 09:00:20.993000 170.19  60.19  49.02  34.58  73.71
2023-12-25 09:00:24.063000 170.17  60.29  49.15  34.48  73.68
2023-12-25 09:00:27.133000 170.27  60.17  49.05  34.53  73.42
2023-12-25 09:00:30.203000 169.88  60.14  48.97  34.71  74.00
2023-12-25 09:00:33.273000 169.71  59.95  49.34  34.87  73.80
2023-12-25 09:00:36.344000 169.03  60.16  49.09  35.05  74.04
2023-12-25 09:00:39.414000 167.86  59.55  48.67  34.75  73.62
2023-12-25 09:00:42.484000 167.25  60.01  49.14  34.97  73.80
2023-12-25 09:00:45.554000 165.28  60.05  49.22  35.28  73.71
2023-12-25 09:00:48.624000 163.81  60.00  49.40  35.22  73.55
2023-12-25 09:00:51.694000 162.43  60.12  49.66  35.56  74.14
2023-12-25 09:00:54.765000 161.58  60.02  49.43  35.51  73.70
2023-12-25 09:00:57.835000 161.09  60.46  49.42  35.65  74.06
2023-12-25 09:01:00.905000 160.92  60.59  49.34  35.25  73.78
2023-12-25 09:01:03.975000 160.85  61.10  49.88  35.89  74.06
2023-12-25 09:01:07.045000 160.61  61.64  49.85  35.88  74.32
2023-12-25 09:01:10.115000 159.56  61.07  49.60  35.43  73.78
2023-12-25 09:01:13.186000 159.01  60.98  49.55  35.64  73.62
2023-12-25 09:01:16.256000 158.25  60.85  49.78  35.55  73.72
2023-12-25 09:01:19.326000 156.22  60.64  49.42  35.32  73.36
2023-12-25 09:01:22.396000 154.85  61.11  49.87  35.14  73.44
2023-12-25 09:01:25.466000 153.93  60.88  49.67  35.05  73.83
2023-12-25 09:03:36.821000 115.84  62.02  53.23  35.33  73.63
2023-12-25 09:03:39.891000 117.97  61.86  53.13  35.51  73.02
2023-12-25 09:03:42.961000 120.38  62.07  53.41  35.41  73.77
2023-12-25 09:03:46.031000 122.24  61.87  53.39  35.69  73.38
2023-12-25 09:03:49.102000 122.56  61.92  53.28  35.26  73.36
2023-12-25 09:03:52.172000 123.36  61.82  53.40  35.59  73.46
2023-12-25 09:03:55.242000 125.11  61.63  53.50  35.54  73.51
2023-12-25 09:03:58.312000 126.69  61.42  53.38  34.98  73.27
2023-12-25 09:04:01.382000 128.46  61.08  53.16  35.32  73.31
2023-12-25 09:04:04.452000 130.18  60.72  53.39  35.35  73.05
2023-12-25 09:04:07.523000 131.62  60.18  53.11  35.22  73.02
2023-12-25 09:04:10.593000 134.20  60.33  53.38  35.35  73.04
2023-12-25 09:04:13.663000 136.45  60.32  53.51  35.53  73.39
2023-12-25 09:04:16.733000 138.04  60.29  53.48  35.53  73.09
2023-12-25 09:04:19.803000 140.14  60.51  53.41  35.74  73.56
2023-12-25 09:04:22.873000 140.98  60.15  53.14  35.40  73.00
2023-12-25 09:04:25.944000 142.00  60.26  53.10  35.44  72.95
2023-12-25 09:04:29.014000 142.60  60.36  53.41  35.73  73.50
2023-12-25 09:04:32.084000 143.45  60.30  53.25  35.41  72.81
2023-12-25 09:04:35.154000 144.01  60.45  53.25  36.10  73.29
2023-12-25 09:04:38.224000 146.10  60.72  53.57  36.19  73.30
2023-12-25 09:04:41.294000 147.75  59.90  53.32  35.97  73.21
2023-12-25 09:04:44.365000 149.37  59.67  53.04  35.86  72.96
2023-12-25 09:04:47.435000 150.61  59.59  53.45  36.25  73.50
2023-12-25 09:04:50.505000 150.04  59.18  53.15  36.18  73.46
2023-12-25 09:04:53.575000 149.13  59.16  52.93  36.00  73.33
2023-12-25 09:04:56.645000 148.88  59.31  53.37  36.55  74.12
2023-12-25 09:04:59.715000 147.84  58.85  52.93  36.11  73.45
2023-12-25 09:05:02.786000 147.68  58.64  52.94  36.09  73.69
2023-12-25 09:05:05.856000 146.68  58.78  52.72  35.94  73.34
2023-12-25 09:05:08.926000 146.35  58.73  52.83  36.21  73.54
2023-12-25 09:05:11.996000 145.58  58.91  53.08  35.82  73.33
2023-12-25 09:05:15.066000 145.31  58.75  52.79  35.89  73.58
2023-12-25 09:05:18.137000 145.82  58.98  53.15  36.10  73.36
2023-12-25 09:05:21.207000 146.48  59.40  52.98  36.10  73.49
2023-12-25 09:05:24.277000 147.64  59.48  53.01  36.07  73.58
2023-12-25 09:05:27.347000 149.33  60.09  52.96  36.07  73.37
2023-12-25 09:05:30.417000 150.95  60.10  53.01  36.21  73.65
2023-12-25 09:05:33.487000 152.21  60.24  52.78  35.91  73.46
2023-12-25 09:05:36.558000 153.54  60.22  52.81  36.14  73.31
2023-12-25 09:05:39.628000 154.43  60.10  52.81  35.85  73.21
2023-12-25 09:05:42.698000 155.86  60.59  52.89  36.42  73.44
2023-12-25 09:05:45.768000 156.38  60.18  52.87  36.22  72.87
2023-12-25 09:05:48.838000 156.92  60.14  52.70  36.35  73.38
2023-12-25 09:05:51.908000 157.96  60.50  53.11  36.63  73.39
2023-12-25 09:05:54.979000 158.12  59.96  52.72  35.93  73.08
2023-12-25 09:05:58.049000 159.04  60.17  52.97  36.09  73.49
2023-12-25 09:06:01.119000 159.78  60.59  52.98  36.08  73.40
2023-12-25 09:06:04.189000 160.24  60.71  52.65  36.12  73.19
2023-12-25 09:06:07.259000 160.09  60.82  52.93  36.06  73.47
2023-12-25 09:06:10.329000 160.82  61.02  52.97  35.81  73.66
2023-12-25 09:06:13.400000 160.97  61.02  52.62  35.63  73.50
2023-12-25 09:06:16.470000 161.18  60.83  52.54  35.39  73.55
2023-12-25 09:06:19.540000 161.88  61.05  52.66  35.26  73.39
2023-12-25 09:06:22.610000 161.76  61.25  52.63  35.41  73.46
2023-12-25 09:06:25.680000 162.11  61.52  52.86  35.20  73.41
2023-12-25 09:06:28.750000 162.54  61.97  52.93  35.45  73.99
2023-12-25 09:06:31.821000 162.63  62.48  52.88  35.43  74.08
2023-12-25 09:06:34.891000 163.40  62.75  52.28  35.33  74.02
2023-12-25 09:06:37.961000 164.00  63.05  52.49  35.43  73.89
2023-12-25 09:06:41.031000 164.76  63.61  52.71  35.16  73.82
2023-12-25 09:06:44.101000 165.15  63.91  52.56  35.33  73.62
2023-12-25 09:06:47.171000 165.52  64.50  52.67  35.48  73.66
2023-12-25 09:06:50.242000 165.59  64.74  52.63  35.46  73.40
2023-12-25 09:06:53.312000 165.82  65.07  52.64  35.64  73.68
2023-12-25 09:06:56.382000 166.32  65.08  52.54  35.50  73.85
2023-12-25 09:06:59.452000 167.16  65.39  52.85  35.78  73.63
2023-12-25 09:07:02.522000 167.61  65.82  52.81  35.94  74.12
2023-12-25 09:07:05.593000 167.69  65.71  52.63  35.85  73.69
2023-12-25 09:07:08.663000 167.92  66.10  52.72  36.19  73.64
2023-12-25 09:07:11.733000 168.02  66.22  52.76  35.92  73.64
2023-12-25 09:07:14.803000 168.61  66.52  53.10  36.28  74.11
2023-12-25 09:07:17.873000 169.35  66.98  53.02  36.47  73.90
2023-12-25 09:07:20.943000 170.39  67.58  52.88  36.61  73.97
2023-12-25 09:07:24.014000 170.76  68.07  53.05  36.62  74.08
2023-12-25 09:07:27.084000 170.94  68.55  52.81  36.73  73.86
2023-12-25 09:07:30.154000 171.22  69.12  52.88  36.83  74.10
2023-12-25 09:07:33.224000 171.21  69.35  53.03  36.55  73.81
2023-12-25 09:07:36.294000 171.60  69.93  53.11  36.80  73.87
2023-12-25 09:07:39.364000 172.44  70.34  53.16  36.53  73.56
2023-12-25 09:07:42.435000 172.41  70.34  52.89  36.23  73.15
2023-12-25 09:07:45.505000 172.74  70.96  53.15  36.34  73.45
2023-12-25 09:07:48.575000 173.35  71.22  52.94  36.46  73.57
2023-12-25 09:07:51.645000 173.53  71.36  52.89  36.26  73.58
2023-12-25 09:07:54.715000 174.77  72.15  53.13  36.26  73.91
2023-12-25 09:07:57.785000 175.59  72.21  53.06  35.92  73.63
2023-12-25 09:08:00.856000 176.27  72.40  52.85  35.69  73.46
2023-12-25 09:08:03.926000 176.66  72.41  52.57  35.22  73.19
2023-12-25 09:08:06.996000 177.89  72.65  52.60  35.20  73.26
2023-12-25 09:08:10.066000 178.91  72.96  52.53  35.61  73.50
2023-12-25 09:08:13.136000 180.00  72.85  52.60  35.23  73.43
2023-12-25 09:08:16.206000 180.90  73.10  52.47  35.46  73.38
2023-12-25 09:08:19.277000 182.10  73.02  52.49  35.67  73.42
2023-12-25 09:08:22.347000 183.10  72.70  52.22  35.17  73.31
2023-12-25 09:08:25.417000 184.41  72.72  52.08  35.19  73.50
2023-12-25 09:08:28.487000 186.19  72.89  52.33  35.40  73.71
2023-12-25 09:08:31.557000 186.62  72.48  52.18  34.96  73.60
2023-12-25 09:08:34.627000 187.81  72.67  52.03  35.25  73.63
2023-12-25 09:08:37.698000 188.63  73.09  52.31  35.29  73.60
2023-12-25 09:08:40.768000 190.03  73.05  51.95  35.23  73.87
2023-12-25 09:08:43.838000 191.42  73.40  51.76  35.16  73.70
2023-12-25 09:08:46.908000 192.61  73.62  51.72  34.70  73.66
2023-12-25 09:08:49.978000 193.69  73.69  51.31  34.79  73.69
2023-12-25 09:08:53.049000 194.70  73.93  51.67  34.70  73.78
2023-12-25 09:08:56.119000 195.65  74.31  51.51  35.03  73.69
2023-12-25 09:08:59.189000 196.25  74.37  51.72  35.15  74.04
2023-12-25 09:09:02.259000 196.89  74.28  51.26  34.70  73.67
2023-12-25 09:09:05.329000 197.60  74.51  50.89  34.71  73.30
2023-12-25 09:09:08.399000 198.39  74.58  50.93  34.69  73.99
2023-12-25 09:09:11.470000 199.45  74.59  50.58  34.67  73.49
2023-12-25 09:09:14.540000 200.84  74.82  50.76  35.31  73.76
2023-12-25 09:09:17.610000 201.87  74.96  50.83  35.52  73.65
2023-12-25 09:09:20.680000 202.43  74.54  50.90  35.28  73.34
2023-12-25 09:09:23.750000 203.34  74.70  50.61  35.61  73.60
2023-12-25 09:09:26.820000 203.96  74.75  50.99  35.78  73.60
2023-12-25 09:09:29.891000 203.91  74.39  50.69  35.53  74.08
2023-12-25 09:09:32.961000 204.42  74.65  50.41  35.54  73.77
2023-12-25 09:09:36.031000 204.47  74.81  50.65  35.62  73.74
2023-12-25 09:09:39.101000 205.13  75.13  50.47  35.54  73.97
2023-12-25 09:09:42.171000 205.38  75.01  50.55  35.44  73.58
2023-12-25 09:09:45.241000 206.07  75.48  50.78  35.87  74.00
2023-12-25 09:09:48.312000 206.61  75.43  50.54  35.58  73.87
2023-12-25 09:09:51.382000 205.97  75.26  50.54  35.18  73.70
2023-12-25 09:09:54.452000 206.03  75.52  50.60  35.59  73.88
2023-12-25 09:09:57.522000 205.93  75.12  50.11  35.17  73.51
2023-12-25 09:10:00.592000 205.77  75.21  50.37  35.48  73.65
2023-12-25 09:10:03.662000 206.07  74.88  50.25  35.43  73.55
2023-12-25 09:10:06.733000 207.17  75.06  50.10  35.13  73.74
2023-12-25 09:10:09.803000 207.35  75.13  50.15  35.21  73.81
2023-12-25 09:10:12.873000 208.61  75.29  50.39  35.06  73.75
2023-12-25 09:10:15.943000 208.84  75.23  50.38  35.48  74.12
2023-12-25 09:10:19.013000 209.05  75.53  50.21  35.32  73.88
2023-12-25 09:10:22.083000 209.44  75.55  50.32  35.48  73.65
2023-12-25 09:10:25.154000 208.91  75.42  50.07  35.46  74.02
2023-12-25 09:10:28.224000 208.76  75.99  49.91  35.36  73.67
2023-12-25 09:10:31.294000 208.70  75.89  49.87  35.69  73.64
2023-12-25 09:10:34.364000 209.22  76.35  49.95  36.01  74.02
2023-12-25 09:10:37.434000 209.46  76.45  49.81  36.22  73.89
2023-12-25 09:10:40.505000 210.39  76.83  49.41  36.03  73.61
2023-12-25 09:10:43.575000 211.58  77.21  49.62  36.57  73.68
2023-12-25 09:10:46.645000 211.59  77.44  49.94  36.52  73.71
2023-12-25 09:10:49.715000 211.65  78.20  49.74  36.74  73.84
2023-12-25 09:10:52.785000 211.22  78.03  49.80  36.81  74.01
2023-12-25 09:10:55.855000 209.95  78.11  49.62  36.50  73.82
2023-12-25 09:10:58.926000 209.01  78.19  49.35  36.56  73.88
2023-12-25 09:11:01.996000 208.34  77.99  49.17  36.28  73.36
2023-12-25 09:11:05.066000 207.73  78.47  49.59  36.78  73.53
2023-12-25 09:11:08.136000 206.85  78.84  49.61  36.89  74.05
2023-12-25 09:11:11.206000 205.70  79.17  49.28  36.69  73.74
2023-12-25 09:11:14.276000 204.30  79.39  49.35  36.69  73.87
2023-12-25 09:11:17.347000 202.77  79.18  49.17  36.73  73.96
2023-12-25 09:11:20.417000 201.33  79.27  49.24  36.70  73.64
2023-12-25 09:11:23.487000 199.52  79.15  49.08  36.85  73.87
2023-12-25 09:11:26.557000 198.38  79.47  49.04  37.02  73.86
2023-12-25 09:11:29.627000 197.56  80.17  49.19  37.28  74.18
2023-12-25 09:11:32.697000 197.21  80.61  49.48  37.69  74.33
2023-12-25 09:11:35.768000 197.15  80.64  49.08  37.73  74.00
2023-12-25 09:11:38.838000 198.22  81.14  49.39  38.11  74.39
2023-12-25 09:11:41.908000 198.63  81.49  49.44  38.21  73.93
2023-12-25 09:11:44.978000 199.87  81.32  48.80  38.14  73.81
2023-12-25 09:11:48.048000 202.25  81.84  49.41  38.32  73.90
2023-12-25 09:11:51.118000 204.36  82.18  49.54  38.62  74.02
2023-12-25 09:11:54.189000 205.56  82.27  49.26  38.45  73.80
2023-12-25 09:11:57.259000 207.55  83.01  49.39  38.24  73.93
2023-12-25 09:12:00.329000 208.50  83.96  49.66  38.48  74.00
2023-12-25 09:12:03.399000 209.04  84.32  49.55  38.45  73.83
2023-12-25 09:12:06.469000 210.15  84.77  49.71  38.22  73.88
2023-12-25 09:12:09.539000 211.21  85.73  49.82  38.26  73.88
2023-12-25 09:12:12.610000 212.61  86.14  49.82  38.16  73.78
2023-12-25 09:12:15.680000 214.42  86.73  49.95  37.84  73.62
2023-12-25 09:12:18.750000 216.66  87.03  49.89  37.83  73.96
2023-12-25 09:12:21.820000 218.57  86.34  49.73  37.83  73.62
2023-12-25 09:12:24.890000 220.03  85.80  49.77  37.58  73.64
2023-12-25 09:12:27.961000 221.47  85.12  49.63  37.46  73.89
2023-12-25 09:12:31.031000 222.84  83.99  49.82  37.38  73.52
2023-12-25 09:12:34.101000 224.14  82.93  50.10  37.31  73.83
2023-12-25 09:12:37.171000 224.90  81.47  49.91  37.36  74.00
2023-12-25 09:12:40.241000 225.31  80.12  50.01  37.25  73.75
2023-12-25 09:12:43.311000 225.36  79.29  49.98  37.44  74.04
2023-12-25 09:12:46.382000 225.35  78.81  50.16  37.40  73.94
2023-12-25 09:12:49.452000 224.99  78.52  50.33  37.52  74.03
2023-12-25 09:12:52.522000 225.57  78.48  50.56  37.75  74.34
2023-12-25 09:12:55.592000 224.47  78.00  50.51  37.69  74.13
2023-12-25 09:12:58.662000 224.54  77.91  50.72  38.25  74.51
2023-12-25 09:13:01.732000 224.04  77.76  50.99  38.35  73.87
2023-12-25 09:13:04.803000 224.22  77.75  50.93  38.68  74.02
2023-12-25 09:13:07.873000 223.65  77.98  50.96  38.77  73.80
2023-12-25 09:13:10.943000 224.54  78.95  51.29  38.86  73.75
2023-12-25 09:13:14.013000 223.93  79.21  51.29  39.05  74.30
2023-12-25 09:13:17.083000 223.50  79.63  51.22  38.91  74.07
2023-12-25 09:13:20.153000 222.99  80.40  51.71  39.04  73.92
2023-12-25 09:13:23.224000 222.46  80.44  51.52  39.08  74.14
2023-12-25 09:13:26.294000 221.45  80.73  51.12  38.38  73.42
2023-12-25 09:13:29.364000 222.02  81.57  51.59  38.52  73.91
2023-12-25 09:13:32.434000 223.28  82.16  51.96  38.72  74.03
2023-12-25 09:13:35.504000 223.84  82.81  51.69  38.51  74.05
2023-12-25 09:13:38.574000 224.10  83.25  51.85  38.00  73.42
2023-12-25 09:13:41.645000 224.59  83.96  52.07  38.27  74.15
2023-12-25 09:13:44.715000 225.86  85.20  51.94  38.13  74.21
2023-12-25 09:13:47.785000 225.38  85.35  51.84  37.80  73.55
2023-12-25 09:15:58.286000 201.46  88.58  49.81  36.12  73.78
2023-12-25 09:16:01.356000 201.87  89.16  49.80  35.62  73.68
2023-12-25 09:16:04.426000 200.88  89.49  49.84  35.67  73.77
2023-12-25 09:16:07.497000 201.23  89.82  49.84  35.72  73.67
2023-12-25 09:16:10.567000 201.02  89.66  49.69  35.55  73.79
2023-12-25 09:16:13.637000 201.70  90.48  49.77  35.55  73.91
2023-12-25 09:16:16.707000 201.71  89.91  49.64  35.37  73.54
2023-12-25 09:16:19.777000 201.80  90.62  49.93  35.57  74.10
2023-12-25 09:16:22.847000 202.02  90.13  49.84  35.41  73.69
2023-12-25 09:16:25.918000 202.02  90.06  49.59  35.38  73.75
2023-12-25 09:16:28.988000 201.99  90.38  49.73  35.39  73.76
2023-12-25 09:16:32.058000 202.18  90.55  49.37  35.14  73.69
2023-12-25 09:16:35.128000 201.84  90.47  49.37  35.00  73.50
2023-12-25 09:16:38.198000 202.21  90.47  49.72  35.12  73.70
2023-12-25 09:16:41.268000 202.29  90.22  49.56  35.17  73.95
2023-12-25 09:16:44.339000 202.01  89.63  49.66  35.23  73.84
2023-12-25 09:16:47.409000 201.45  89.56  49.38  34.98  73.87
2023-12-25 09:16:50.479000 201.04  89.59  49.14  35.28  73.57
2023-12-25 09:16:53.549000 200.06  89.34  49.08  34.72  73.42
2023-12-25 09:16:56.619000 199.92  89.49  49.13  34.98  73.63
2023-12-25 09:16:59.689000 199.82  89.61  49.49  35.42  74.13
2023-12-25 09:17:02.760000 199.52  89.66  49.46  35.05  74.19
2023-12-25 09:17:05.830000 198.98  89.26  49.38  35.27  74.02
2023-12-25 09:17:08.900000 198.82  89.03  49.46  35.04  73.91
2023-12-25 09:17:11.970000 198.33  88.77  49.36  34.72  73.51
2023-12-25 09:17:15.040000 198.55  88.98  49.45  35.23  73.85
2023-12-25 09:17:18.110000 198.22  89.42  49.50  35.23  73.85
2023-12-25 09:17:21.181000 198.04  89.35  49.31  35.40  73.83
2023-12-25 09:17:24.251000 198.18  89.56  49.25  35.24  73.61
2023-12-25 09:17:27.321000 198.11  89.72  49.16  35.04  73.57
2023-12-25 09:17:30.391000 198.20  89.75  49.05  34.99  73.55
2023-12-25 09:17:33.461000 198.25  90.63  49.11  34.80  73.51
2023-12-25 09:17:36.531000 197.68  90.99  48.98  35.12  73.43
2023-12-25 09:17:39.602000 197.45  91.55  49.44  35.14  73.77
2023-12-25 09:17:42.672000 196.89  91.50  49.10  34.96  73.70
2023-12-25 09:17:45.742000 196.41  91.81  49.07  35.15  73.87
2023-12-25 09:17:48.812000 196.16  91.90  49.23  35.20  74.07
2023-12-25 09:17:51.882000 195.26  91.11  48.56  34.72  73.36
2023-12-25 09:17:54.952000 195.31  91.38  49.37  35.10  74.00
2023-12-25 09:17:58.023000 194.86  90.66  49.00  35.03  73.71
2023-12-25 09:18:01.093000 193.80  89.78  49.01  34.93  74.10
2023-12-25 09:18:04.163000 192.73  89.02  49.04  35.02  74.23
2023-12-25 09:18:07.233000 191.35  88.44  48.65  34.83  73.68
2023-12-25 09:18:10.303000 190.31  88.34  48.97  34.79  74.00
2023-12-25 09:18:13.373000 189.03  88.24  48.92  34.68  74.02
2023-12-25 09:18:16.444000 188.30  88.77  48.85  35.10  74.07
2023-12-25 09:18:19.514000 186.70  88.20  48.45  34.57  73.74
2023-12-25 09:18:22.584000 185.74  88.78  48.75  34.92  74.02
2023-12-25 09:18:25.654000 184.38  89.14  48.23  34.36  73.44
2023-12-25 09:18:28.724000 183.35  90.14  48.68  34.62  73.73
2023-12-25 09:18:31.794000 182.11  91.26  48.96  34.91  74.16
2023-12-25 09:18:34.865000 180.61  91.39  48.70  34.76  74.09
2023-12-25 09:18:37.935000 179.62  91.87  48.81  34.77  73.88
2023-12-25 09:18:41.005000 178.86  92.12  48.69  34.45  74.26
2023-12-25 09:18:44.075000 178.41  92.11  48.55  34.80  74.12
2023-12-25 09:18:47.145000 177.78  91.59  48.41  34.53  73.72
2023-12-25 09:18:50.215000 177.69  91.49  48.66  35.10  74.16
2023-12-25 09:18:53.286000 177.11  91.31  48.37  34.81  73.75
2023-12-25 09:18:56.356000 177.40  92.37  48.60  34.80  74.15
2023-12-25 09:18:59.426000 177.41  92.97  48.13  34.44  73.88
2023-12-25 09:19:02.496000 177.62  93.20  48.26  34.70  74.11
2023-12-25 09:19:05.566000 178.12  92.51  48.21  34.62  73.85
2023-12-25 09:19:08.636000 178.28  91.21  48.15  34.36  73.79
2023-12-25 09:19:11.707000 178.20  90.48  48.32  34.74  74.21
2023-12-25 09:19:14.777000 177.25  89.83  48.34  34.62  74.30
2023-12-25 09:19:17.847000 175.71  89.43  48.46  34.94  74.35
2023-12-25 09:19:20.917000 173.36  88.87  48.00  34.69  73.91
2023-12-25 09:19:23.987000 171.86  89.06  48.55  35.20  74.27
2023-12-25 09:19:27.057000 169.70  88.27  48.04  34.53  73.85
2023-12-25 09:19:30.128000 168.96  88.43  48.18  34.92  74.06
2023-12-25 09:19:33.198000 167.97  88.26  48.73  35.26  74.28
2023-12-25 09:19:36.268000 167.24  87.71  48.30  35.10  74.18
2023-12-25 09:19:39.338000 167.80  88.01  48.50  35.45  74.05
2023-12-25 09:19:42.408000 167.79  88.36  48.38  35.35  74.25
2023-12-25 09:19:45.478000 167.73  88.02  47.95  35.42  74.17
2023-12-25 09:19:48.549000 168.01  88.25  48.17  35.29  74.07
2023-12-25 09:19:51.619000 168.28  88.22  48.12  35.50  74.07
2023-12-25 09:19:54.689000 168.11  87.65  48.03  35.52  74.02
2023-12-25 09:19:57.759000 169.19  87.84  48.13  35.55  74.25
2023-12-25 09:20:00.829000 169.87  87.72  48.00  35.61  73.77
2023-12-25 09:20:03.899000 170.60  88.20  48.26  35.88  74.28
2023-12-25 09:20:06.970000 170.93  87.75  48.37  35.80  74.30
2023-12-25 09:20:10.040000 171.17  87.75  48.45  36.19  74.07
2023-12-25 09:20:13.110000 171.42  87.24  48.44  36.59  74.44
2023-12-25 09:20:16.180000 170.84  86.23  48.54  36.78  74.41
2023-12-25 09:20:19.250000 170.67  85.38  47.94  36.65  73.89
2023-12-25 09:20:22.320000 170.86  85.39  48.19  36.68  74.07
2023-12-25 09:20:25.391000 171.04  84.79  48.13  36.68  74.23
2023-12-25 09:20:28.461000 171.47  84.63  47.82  36.55  74.10
2023-12-25 09:20:31.531000 172.83  85.53  48.26  36.91  74.16
2023-12-25 09:20:34.601000 173.62  85.10  47.84  36.46  74.20
2023-12-25 09:20:37.671000 174.31  85.82  48.01  36.40  74.18
2023-12-25 09:20:40.741000 174.58  85.57  47.71  36.10  73.80
2023-12-25 09:20:43.812000 174.49  85.68  47.79  35.92  74.19
2023-12-25 09:20:46.882000 174.07  86.10  48.06  36.07  74.32
2023-12-25 09:20:49.952000 173.23  85.82  47.94  36.30  74.38
2023-12-25 09:20:53.022000 172.38  85.21  47.81  35.74  74.04
2023-12-25 09:20:56.092000 172.21  84.53  48.13  36.19  74.36
2023-12-25 09:20:59.162000 171.77  84.03  48.09  36.60  74.37
2023-12-25 09:21:02.233000 171.09  84.26  47.82  35.87  73.84
2023-12-25 09:21:05.303000 171.78  84.97  48.30  36.72  74.51
2023-12-25 09:21:08.373000 171.79  85.09  48.03  36.51  74.30
2023-12-25 09:21:11.443000 171.48  84.87  48.09  36.55  73.83
2023-12-25 09:21:14.513000 172.14  84.63  47.99  37.00  74.15
2023-12-25 09:21:17.583000 172.59  85.04  48.14  37.25  74.23
2023-12-25 09:21:20.654000 172.49  85.07  48.04  37.39  73.90
2023-12-25 09:21:23.724000 173.39  84.83  47.87  37.50  73.92
2023-12-25 09:21:26.794000 174.71  84.65  48.41  38.24  74.23
2023-12-25 09:21:29.864000 175.67  84.19  48.18  38.26  74.18
2023-12-25 09:21:32.934000 177.25  84.99  48.31  38.78  74.37
2023-12-25 09:21:36.004000 179.42  85.96  48.21  38.67  74.79
2023-12-25 09:21:39.075000 180.80  85.88  48.11  38.05  74.13
2023-12-25 09:21:42.145000 182.51  87.37  48.51  38.35  74.33
2023-12-25 09:21:45.215000 183.80  87.77  48.27  37.83  74.13
2023-12-25 09:21:48.285000 184.14  88.24  48.26  37.76  73.81
2023-12-25 09:21:51.355000 185.18  88.40  48.49  38.15  74.39
2023-12-25 09:21:54.425000 185.79  89.54  48.35  37.93  73.98
2023-12-25 09:21:57.495000 185.86  91.43  48.64  38.21  74.26
2023-12-25 09:22:00.566000 185.52  94.84  48.82  38.15  74.59
2023-12-25 09:22:03.636000 185.00 100.43  48.54  38.07  74.51
2023-12-25 09:22:06.706000 184.36 101.49  48.41  37.59  74.65
2023-12-25 09:22:09.776000 185.22 101.88  48.22  37.26  74.47
2023-12-25 09:22:12.846000 186.89 101.84  48.39  37.06  74.47
2023-12-25 09:22:15.916000 188.04 102.63  48.67  36.87  74.63
2023-12-25 09:22:18.987000 188.48 104.38  48.49  37.15  74.45
2023-12-25 09:22:22.057000 188.09 106.23  48.54  36.60  74.61
2023-12-25 09:22:25.127000 187.98 107.07  48.80  36.94  74.68
2023-12-25 09:22:28.197000 187.70 106.23  48.64  36.91  74.67
2023-12-25 09:22:31.267000 187.66 106.40  48.44  36.49  74.53
2023-12-25 09:22:34.337000 187.56 107.26  48.73  36.91  74.92
2023-12-25 09:22:37.408000 186.95 107.53  48.63  36.73  74.54
2023-12-25 09:22:40.478000 186.16 107.05  48.72  36.42  74.17
2023-12-25 09:22:43.548000 185.81 106.71  48.91  36.32  74.60
2023-12-25 09:22:46.618000 185.72 106.34  49.23  36.55  74.43
2023-12-25 09:22:49.688000 184.76 106.08  48.97  36.43  74.25
2023-12-25 09:22:52.758000 184.16 105.51  48.93  36.60  74.54
2023-12-25 09:22:55.829000 183.89 105.57  49.80  37.25  75.07
2023-12-25 09:22:58.899000 183.02 104.33  49.29  36.67  74.21
2023-12-25 09:23:01.969000 183.14 104.41  49.73  36.98  74.87
2023-12-25 09:23:05.039000 182.81 103.78  49.58  36.97  74.35
2023-12-25 09:23:08.109000 182.57 103.02  49.49  36.65  73.74
2023-12-25 09:23:11.179000 182.57 102.71  50.03  37.22  74.29
2023-12-25 09:23:14.250000 182.48 101.85  49.74  37.16  74.15
2023-12-25 09:23:17.320000 182.84 101.96  50.25  37.27  74.55
2023-12-25 09:23:20.390000 182.69 101.00  49.95  37.03  74.03
2023-12-25 09:23:23.460000 183.15 100.32  49.95  37.28  74.40
2023-12-25 09:23:26.530000 182.73  98.79  49.81  37.14  73.97
2023-12-25 09:23:29.600000 182.72  98.32  49.94  37.12  73.71
2023-12-25 09:23:32.671000 182.79  97.99  50.12  37.95  74.38
2023-12-25 09:23:35.741000 181.94  97.63  50.01  37.81  74.03
2023-12-25 09:23:38.811000 181.77  97.28  50.25  37.93  74.08
2023-12-25 09:23:41.881000 180.45  96.65  50.19  38.09  74.41
2023-12-25 09:23:44.951000 178.75  96.04  50.14  37.91  74.22
2023-12-25 09:23:48.021000 176.79  95.22  50.02  37.83  74.33
2023-12-25 09:23:51.092000 174.26  94.55  50.09  37.39  74.07
2023-12-25 09:23:54.162000 172.40  93.73  50.11  37.22  74.32
2023-12-25 09:23:57.232000 170.53  93.29  49.90  37.01  74.10
2023-12-25 09:24:00.302000 169.42  92.84  49.92  36.57  73.88
2023-12-25 09:24:03.372000 168.67  92.91  50.35  37.09  74.50
2023-12-25 09:24:06.442000 168.18  92.37  50.15  36.88  74.10
2023-12-25 09:24:09.513000 168.33  92.44  50.25  36.89  74.48
2023-12-25 09:24:12.583000 167.71  92.01  50.24  36.77  74.22
2023-12-25 09:24:15.653000 167.68  91.78  49.98  36.70  74.20
2023-12-25 09:24:18.723000 167.31  91.70  50.06  36.85  74.12
2023-12-25 09:24:21.793000 166.60  91.09  50.04  36.58  74.00
2023-12-25 09:24:24.863000 166.89  90.87  50.35  36.46  74.43
2023-12-25 09:24:27.934000 166.88  90.70  50.09  36.21  74.36
2023-12-25 09:24:31.004000 166.99  90.63  50.20  36.57  74.29
2023-12-25 09:24:34.074000 167.11  90.35  50.29  36.26  74.28
2023-12-25 09:24:37.144000 166.82  90.04  50.23  36.56  74.33
2023-12-25 09:24:40.214000 167.13  90.00  50.23  36.87  74.35
2023-12-25 09:24:43.284000 167.31  89.50  50.08  36.32  74.45
2023-12-25 09:24:46.355000 167.76  89.10  50.13  36.55  74.35
2023-12-25 09:24:49.425000 168.10  88.92  49.92  36.73  74.36
2023-12-25 09:24:52.495000 168.09  88.70  50.10  36.79  74.41
2023-12-25 09:24:55.565000 168.14  88.55  50.10  36.51  74.46
2023-12-25 09:24:58.635000 168.10  88.36  49.86  36.76  74.36
2023-12-25 09:25:01.705000 168.60  88.41  50.16  36.73  74.44
2023-12-25 09:25:04.776000 168.72  87.93  50.25  36.70  74.43
2023-12-25 09:25:07.846000 168.70  87.55  50.10  36.44  74.33
2023-12-25 09:25:10.916000 168.73  87.48  50.37  36.75  74.71
2023-12-25 09:25:13.986000 168.93  87.40  50.37  36.75  74.83
2023-12-25 09:25:17.056000 168.50  87.18  50.12  36.50  74.57
2023-12-25 09:25:20.126000 168.18  86.96  50.38  36.85  74.87
2023-12-25 09:25:23.197000 167.97  86.99  50.21  36.44  74.81
2023-12-25 09:25:26.267000 167.13  86.49  50.20  36.22  74.46
2023-12-25 09:25:29.337000 167.16  86.15  50.09  35.97  74.56
2023-12-25 09:25:32.407000 167.36  86.08  50.23  36.33  74.46
2023-12-25 09:25:35.477000 167.47  86.53  50.58  36.63  74.58
2023-12-25 09:25:38.547000 167.22  86.00  50.25  36.19  74.52
2023-12-25 09:25:41.618000 166.95  85.98  50.39  36.39  74.50
2023-12-25 09:25:44.688000 167.00  85.86  50.54  36.11  74.48
2023-12-25 09:25:47.758000 166.42  85.20  50.20  36.01  74.51
2023-12-25 09:25:50.828000 166.22  85.20  50.30  36.07  74.30
2023-12-25 09:25:53.898000 165.83  85.67  50.56  36.70  74.77
2023-12-25 09:25:56.968000 165.64  85.04  50.56  36.47  74.52
2023-12-25 09:26:00.039000 165.39  84.41  49.86  36.21  73.92
2023-12-25 09:26:03.109000 166.50  85.20  50.61  36.55  74.73
2023-12-25 09:26:06.179000 165.76  84.80  50.20  36.36  73.68
2023-12-25 09:26:09.249000 165.97  84.41  50.84  36.56  74.31
2023-12-25 09:28:27.700000 155.29  79.32  52.30  42.32  74.37
2023-12-25 09:28:30.770000 155.47  79.27  52.24  42.20  74.15
2023-12-25 09:28:33.840000 154.67  79.23  52.05  42.28  73.90
2023-12-25 09:28:36.910000 154.91  79.45  52.13  41.80  73.86
2023-12-25 09:28:39.981000 154.62  79.26  52.10  41.65  74.37
2023-12-25 09:28:43.051000 152.43  78.74  52.24  41.99  73.87
2023-12-25 09:28:46.121000 148.96  78.80  52.10  41.79  74.08
2023-12-25 09:28:49.191000 146.18  78.65  52.16  41.59  73.74
2023-12-25 09:28:52.261000 144.13  78.42  51.87  41.33  73.97
2023-12-25 09:28:55.331000 143.82  78.09  52.18  41.62  74.26
2023-12-25 09:28:58.402000 143.90  78.19  51.94  41.66  74.25
2023-12-25 09:29:01.472000 145.46  77.55  51.91  41.23  73.49
2023-12-25 09:29:04.542000 147.45  77.72  51.88  41.47  73.79
2023-12-25 09:29:07.612000 150.09  77.67  52.15  41.54  73.72
2023-12-25 09:29:10.682000 153.07  77.52  52.07  41.30  73.86
2023-12-25 09:29:13.752000 156.30  77.42  51.94  41.51  74.00
2023-12-25 09:29:16.823000 158.89  77.04  52.02  41.38  73.83
2023-12-25 09:29:19.893000 161.41  76.83  51.67  41.17  73.61
2023-12-25 09:29:22.963000 163.76  76.65  51.74  41.22  73.43
2023-12-25 09:29:26.033000 165.51  76.14  52.04  41.30  73.83
2023-12-25 09:29:29.103000 166.90  76.31  52.05  41.46  73.79
2023-12-25 09:29:32.173000 168.00  75.48  52.03  41.16  73.15
2023-12-25 09:29:35.244000 169.21  75.72  51.94  41.38  73.68
2023-12-25 09:29:38.314000 170.56  75.66  52.11  41.64  73.42
2023-12-25 09:29:41.384000 171.12  75.14  51.93  41.58  73.26
2023-12-25 09:29:44.454000 172.64  75.26  52.39  42.36  74.06
2023-12-25 09:29:47.524000 172.69  74.57  52.17  41.74  73.55
2023-12-25 09:29:50.594000 173.26  73.97  51.89  41.67  73.40
2023-12-25 09:29:53.665000 174.54  73.78  52.09  42.10  73.50
2023-12-25 09:29:56.735000 175.59  73.55  51.81  42.27  73.13
2023-12-25 09:29:59.805000 176.59  73.18  51.99  43.10  73.35
2023-12-25 09:30:02.875000 177.50  73.21  52.19  43.49  73.32
2023-12-25 09:30:05.945000 177.99  72.93  51.78  43.34  73.49
2023-12-25 09:30:09.015000 178.59  72.73  51.71  42.83  73.42
2023-12-25 09:30:12.086000 178.08  72.89  51.84  43.00  73.54
2023-12-25 09:30:15.156000 178.10  72.62  51.48  42.82  73.37
2023-12-25 09:30:18.226000 177.91  72.84  51.59  42.52  73.18
2023-12-25 09:30:21.296000 176.84  72.63  51.48  42.66  73.54
2023-12-25 09:30:24.366000 177.43  72.47  51.32  42.68  73.50
2023-12-25 09:30:27.436000 177.10  72.37  51.42  42.85  73.28
2023-12-25 09:30:30.507000 176.98  72.49  51.47  43.16  73.80
2023-12-25 09:30:33.577000 176.81  72.46  51.57  43.39  73.62
2023-12-25 09:30:36.647000 176.42  72.46  51.16  43.04  73.57
2023-12-25 09:30:39.717000 176.36  72.57  51.36  43.04  74.02
2023-12-25 09:30:42.787000 176.09  72.11  50.90  42.95  73.63
2023-12-25 09:30:45.857000 176.47  72.06  51.14  43.11  73.61
2023-12-25 09:30:48.928000 177.10  72.02  51.19  43.16  73.72
2023-12-25 09:30:51.998000 178.06  72.02  51.13  43.12  73.71
2023-12-25 09:30:55.068000 178.68  72.08  51.23  43.30  74.01
2023-12-25 09:30:58.138000 179.33  72.00  51.01  43.42  73.68
2023-12-25 09:31:01.208000 179.39  72.50  50.98  43.68  73.51
2023-12-25 09:31:04.278000 179.77  72.51  51.06  43.62  73.56
2023-12-25 09:31:07.349000 179.44  72.79  51.07  43.79  73.19
2023-12-25 09:31:10.419000 179.93  73.27  51.01  44.24  73.46
2023-12-25 09:31:13.489000 179.89  73.30  51.36  44.55  73.28
2023-12-25 09:31:16.559000 179.54  73.58  50.82  44.93  73.12
2023-12-25 09:31:19.629000 180.09  74.18  51.13  45.33  73.48
2023-12-25 09:31:22.699000 180.19  74.25  51.18  44.66  73.10
2023-12-25 09:31:25.770000 180.48  74.45  50.78  44.22  73.62
2023-12-25 09:31:28.840000 180.67  74.65  50.97  44.00  73.22
2023-12-25 09:31:31.910000 181.26  75.05  51.18  43.71  73.09
2023-12-25 09:31:34.980000 181.63  75.06  50.76  43.47  73.21
2023-12-25 09:31:38.050000 181.79  75.45  50.87  43.19  72.87
2023-12-25 09:31:41.120000 181.95  75.74  51.03  43.14  73.27
2023-12-25 09:31:44.191000 180.52  75.23  50.20  42.45  72.93
2023-12-25 09:31:47.261000 178.76  75.56  50.62  42.28  72.92
2023-12-25 09:31:50.331000 177.23  75.53  50.26  42.23  73.04
2023-12-25 09:31:53.401000 175.66  75.44  50.39  42.11  73.10
2023-12-25 09:31:56.471000 174.89  75.44  50.37  42.07  73.33
2023-12-25 09:31:59.541000 173.50  75.63  50.08  42.00  73.25
2023-12-25 09:32:02.612000 171.60  75.55  50.18  41.96  73.25
2023-12-25 09:32:05.682000 168.91  75.67  49.94  41.80  72.79
2023-12-25 09:32:08.752000 166.51  76.11  49.78  41.83  72.63
2023-12-25 09:32:11.822000 165.17  76.23  49.77  42.25  72.75
2023-12-25 09:32:14.892000 164.60  76.72  49.81  42.96  72.96
2023-12-25 09:32:17.962000 164.98  77.05  49.73  43.59  73.21
2023-12-25 09:32:21.033000 165.21  77.15  49.98  44.21  73.18
2023-12-25 09:32:24.103000 165.74  77.44  49.86  44.60  73.55
2023-12-25 09:32:27.173000 165.81  77.26  49.72  44.32  73.22
2023-12-25 09:32:30.243000 166.78  77.06  49.38  43.91  73.20
2023-12-25 09:32:33.313000 167.44  77.48  49.25  43.42  73.35
2023-12-25 09:32:36.383000 168.03  77.32  49.36  43.06  73.20
2023-12-25 09:32:39.453000 168.88  77.55  49.07  42.74  72.76
2023-12-25 09:32:42.524000 169.20  77.56  49.13  42.44  72.71
2023-12-25 09:32:45.594000 169.64  77.83  49.22  42.43  73.40
2023-12-25 09:32:48.664000 169.75  77.57  48.97  41.92  72.82
2023-12-25 09:32:51.734000 170.03  77.73  49.16  41.56  73.46
2023-12-25 09:32:54.804000 169.84  77.82  49.08  41.17  73.41
2023-12-25 09:32:57.874000 170.33  77.42  48.92  40.91  72.93
2023-12-25 09:33:00.945000 170.73  77.20  48.94  40.38  72.97
2023-12-25 09:33:04.015000 170.80  76.68  48.82  40.14  72.92
2023-12-25 09:33:07.085000 171.39  76.88  48.88  39.90  73.18
2023-12-25 09:33:10.155000 171.52  76.52  48.83  39.32  72.94
2023-12-25 09:33:13.225000 171.87  76.80  48.74  39.69  73.52
2023-12-25 09:33:16.295000 172.44  77.05  48.75  39.70  73.31
2023-12-25 09:33:19.366000 172.68  76.86  48.72  39.69  73.01
2023-12-25 09:33:22.436000 172.82  76.82  48.72  40.07  73.45
2023-12-25 09:33:25.506000 172.73  76.95  48.58  39.61  72.79
2023-12-25 09:33:28.576000 172.75  77.22  48.56  39.81  73.25
2023-12-25 09:33:31.646000 172.75  77.78  48.89  40.08  73.67
2023-12-25 09:33:34.716000 172.28  77.98  48.76  39.83  73.14
2023-12-25 09:33:37.787000 172.09  78.80  49.15  40.26  73.66
2023-12-25 09:33:40.857000 171.61  79.10  48.95  39.24  73.28
2023-12-25 09:33:43.927000 171.14  78.84  48.89  39.13  73.52
2023-12-25 09:33:46.997000 170.84  79.72  48.93  38.69  73.64
2023-12-25 09:33:50.067000 170.86  79.58  48.84  38.37  73.61
2023-12-25 09:33:53.137000 170.62  80.02  49.16  38.42  73.73
2023-12-25 09:33:56.208000 170.31  80.40  48.88  37.87  73.19
2023-12-25 09:33:59.278000 170.33  80.91  48.99  37.89  73.31
2023-12-25 09:34:02.348000 170.04  81.26  48.99  37.33  73.38
2023-12-25 09:34:05.418000 170.21  81.61  49.05  37.66  73.81
2023-12-25 09:34:08.488000 169.88  81.91  49.00  37.48  73.56
2023-12-25 09:34:11.558000 170.14  82.03  49.12  37.90  73.90
2023-12-25 09:34:14.629000 169.37  81.94  48.76  37.50  73.50
2023-12-25 09:34:17.699000 168.86  81.88  48.97  37.82  73.14
2023-12-25 09:34:20.769000 168.77  81.94  48.80  37.52  73.16
2023-12-25 09:34:23.839000 167.94  81.58  48.72  36.93  72.69
2023-12-25 09:34:26.909000 168.23  81.90  49.17  37.39  73.21
2023-12-25 09:34:29.979000 167.72  81.64  48.95  37.07  73.14
2023-12-25 09:34:33.050000 167.69  81.92  49.21  37.68  73.25
2023-12-25 09:34:36.120000 167.10  81.73  49.13  37.59  73.40
2023-12-25 09:34:39.190000 166.56  81.62  49.19  37.83  73.31
2023-12-25 09:34:42.260000 166.18  81.75  49.04  37.85  73.12
2023-12-25 09:34:45.330000 165.24  81.54  49.23  37.87  73.19
2023-12-25 09:34:48.400000 165.24  81.64  49.26  37.88  73.24
2023-12-25 09:34:51.471000 164.61  81.58  49.09  38.55  72.91
2023-12-25 09:34:54.541000 163.62  81.12  48.85  38.41  72.72
2023-12-25 09:34:57.611000 163.32  81.36  48.83  39.06  73.06
2023-12-25 09:35:00.681000 162.75  81.61  49.11  39.82  73.11
2023-12-25 09:35:03.751000 162.28  81.35  48.89  39.60  72.85
2023-12-25 09:35:06.821000 162.47  81.99  49.17  40.10  73.18
2023-12-25 09:35:09.892000 161.62  81.83  49.10  39.41  73.14
2023-12-25 09:35:12.962000 160.43  81.75  48.95  39.52  73.01
2023-12-25 09:35:16.032000 159.01  82.11  48.94  39.02  73.30
2023-12-25 09:35:19.102000 157.72  82.31  49.05  38.58  73.17
2023-12-25 09:35:22.172000 157.03  82.34  49.13  38.46  73.10
2023-12-25 09:35:25.242000 156.59  82.68  49.04  38.36  73.18
2023-12-25 09:35:28.313000 155.97  82.63  48.83  37.83  72.83
2023-12-25 09:35:31.383000 156.11  82.74  49.15  38.04  73.47
2023-12-25 09:35:34.453000 155.96  82.91  49.10  38.02  73.31
2023-12-25 09:35:37.523000 155.58  82.55  48.69  37.41  72.90
2023-12-25 09:35:40.593000 156.28  83.07  49.28  37.75  73.26
2023-12-25 09:35:43.663000 156.67  83.01  49.30  37.55  73.00
2023-12-25 09:35:46.734000 157.12  83.06  48.82  37.32  72.74
2023-12-25 09:35:49.804000 158.15  83.11  49.48  37.16  72.86
2023-12-25 09:35:52.874000 158.95  82.89  49.37  37.08  73.03
2023-12-25 09:35:55.944000 159.02  82.60  48.93  36.70  72.38
2023-12-25 09:35:59.014000 159.61  82.34  49.27  36.84  72.58
2023-12-25 09:36:02.084000 160.11  82.49  49.21  36.54  72.64
2023-12-25 09:36:05.155000 160.75  82.16  49.11  36.49  72.54
2023-12-25 09:36:08.225000 161.29  81.84  49.11  36.41  72.83
2023-12-25 09:36:11.295000 161.29  81.79  49.29  36.37  72.85
2023-12-25 09:36:14.365000 161.17  81.73  49.44  36.59  72.82
2023-12-25 09:36:17.435000 161.04  81.81  49.54  36.70  73.16
2023-12-25 09:36:20.505000 160.47  81.30  49.68  36.81  72.87
2023-12-25 09:36:23.576000 159.89  81.40  49.79  36.77  73.06
2023-12-25 09:36:26.646000 159.05  80.78  49.76  36.99  73.24
2023-12-25 09:36:29.716000 157.00  80.76  49.90  36.82  72.64
2023-12-25 09:36:32.786000 155.54  81.24  50.18  37.22  73.16
2023-12-25 09:36:35.856000 154.09  81.12  50.02  37.25  72.73
2023-12-25 09:36:38.926000 153.26  81.44  50.15  37.60  72.94
2023-12-25 09:36:41.997000 152.93  81.52  50.00  37.81  72.92
2023-12-25 09:36:45.067000 152.65  81.90  50.24  37.78  72.85
2023-12-25 09:36:48.137000 152.33  82.34  50.69  37.82  73.29
2023-12-25 09:36:51.207000 151.91  83.03  50.67  37.59  72.82
2023-12-25 09:36:54.277000 151.26  83.07  50.63  37.11  73.00
2023-12-25 09:36:57.347000 151.36  83.83  50.53  36.87  72.58
2023-12-25 09:37:00.418000 151.57  84.13  50.39  36.47  72.55
2023-12-25 09:37:03.488000 150.67  84.52  50.58  36.12  72.64
2023-12-25 09:37:06.558000 150.40  85.46  51.07  36.50  72.83
2023-12-25 09:37:09.628000 149.28  85.53  51.21  36.16  72.99
2023-12-25 09:37:12.698000 148.81  86.44  51.27  36.31  73.01
2023-12-25 09:37:15.768000 148.36  86.34  51.41  35.99  72.85
2023-12-25 09:37:18.839000 147.91  86.83  51.12  35.80  72.61
2023-12-25 09:37:21.909000 147.76  86.93  51.34  35.81  72.55
2023-12-25 09:37:24.979000 147.02  86.90  51.07  35.69  72.54
2023-12-25 09:37:28.049000 147.66  87.45  51.14  36.09  72.47
2023-12-25 09:37:31.119000 148.65  87.91  51.41  36.04  72.82
2023-12-25 09:37:34.189000 149.07  87.81  51.04  35.91  72.64
2023-12-25 09:37:37.260000 149.98  88.30  51.36  36.08  72.66
2023-12-25 09:37:40.330000 150.33  88.54  51.46  36.19  72.83
2023-12-25 09:37:43.400000 150.69  88.78  51.60  36.50  72.61
2023-12-25 09:37:46.470000 151.38  88.90  51.63  36.49  72.66
2023-12-25 09:37:49.540000 152.13  88.74  51.77  36.73  72.56
2023-12-25 09:37:52.610000 152.85  88.41  51.75  36.73  72.59
2023-12-25 09:37:55.681000 153.82  88.06  51.68  36.64  72.96
2023-12-25 09:37:58.751000 155.13  88.44  52.23  37.43  72.77
2023-12-25 09:38:01.821000 156.32  88.29  52.05  37.33  72.87
2023-12-25 09:38:04.891000 157.66  88.30  52.11  37.63  72.64
2023-12-25 09:38:07.961000 159.01  88.37  52.01  37.69  72.15
2023-12-25 09:38:11.031000 160.00  87.78  52.01  37.73  72.44
2023-12-25 09:38:14.102000 161.07  88.15  52.22  38.02  72.44
2023-12-25 09:38:17.172000 161.86  88.28  52.57  38.21  72.33
2023-12-25 09:38:20.242000 162.49  88.38  52.56  38.53  72.65
2023-12-25 09:38:23.312000 163.32  88.61  52.44  38.44  71.94
2023-12-25 09:38:26.382000 164.51  89.14  52.60  39.15  72.89
2023-12-25 09:38:29.452000 165.76  88.62  52.85  39.35  72.35
2023-12-25 09:38:32.523000 167.07  88.96  52.99  40.40  72.54
2023-12-25 09:38:35.593000 167.82  88.51  53.26  40.66  72.59
2023-12-25 09:38:38.663000 168.30  88.80  53.22  40.72  72.54
2023-12-25 09:40:51.434000 183.91 101.35  52.97  39.12  71.84
2023-12-25 09:40:54.505000 183.59 101.89  52.82  39.29  71.10
2023-12-25 09:40:57.575000 182.81 103.30  53.17  39.36  71.81
2023-12-25 09:41:00.645000 182.18 103.51  53.12  39.56  72.14
2023-12-25 09:41:03.715000 181.80 104.90  53.02  40.03  72.20
2023-12-25 09:41:06.785000 181.20 105.41  52.89  39.81  71.93
2023-12-25 09:41:09.855000 180.20 106.02  52.60  39.53  71.63
2023-12-25 09:41:12.926000 179.85 106.12  52.45  39.66  71.54
2023-12-25 09:41:15.996000 179.08 107.40  52.58  39.34  71.78
2023-12-25 09:41:19.066000 177.89 108.18  52.41  39.93  71.69
2023-12-25 09:41:22.136000 176.95 108.53  52.17  39.78  71.30
2023-12-25 09:41:25.206000 175.86 109.07  52.22  39.54  71.63
2023-12-25 09:41:28.276000 174.45 110.07  51.85  39.07  71.19
2023-12-25 09:41:31.347000 173.34 110.55  51.46  39.05  71.19
2023-12-25 09:41:34.417000 172.04 111.75  51.60  39.31  71.32
2023-12-25 09:41:37.487000 170.28 112.28  51.25  39.15  71.37
2023-12-25 09:41:40.557000 168.94 113.38  51.28  39.45  71.30
2023-12-25 09:41:43.627000 168.28 113.85  51.36  39.27  71.55
2023-12-25 09:41:46.697000 167.21 115.19  51.18  39.17  71.22
2023-12-25 09:41:49.768000 167.00 116.48  51.05  39.20  71.06
2023-12-25 09:41:52.838000 166.33 117.25  50.59  39.13  71.15
2023-12-25 09:41:55.908000 166.39 118.47  50.60  39.22  71.18
2023-12-25 09:41:58.978000 166.11 119.40  50.37  38.87  71.17
2023-12-25 09:42:02.048000 166.50 121.05  50.42  39.25  71.33
2023-12-25 09:42:05.118000 167.10 122.25  50.53  39.41  71.23
2023-12-25 09:42:08.189000 167.46 123.59  50.16  39.62  71.33
2023-12-25 09:42:11.259000 168.20 124.42  50.15  39.66  71.35
2023-12-25 09:42:14.329000 168.42 124.83  49.90  39.64  71.56
2023-12-25 09:42:17.399000 168.81 125.76  49.93  39.76  71.13
2023-12-25 09:42:20.469000 169.11 126.51  49.91  40.00  71.29
2023-12-25 09:42:23.539000 169.73 128.08  50.02  40.61  71.72
2023-12-25 09:42:26.610000 170.05 128.32  49.67  41.12  71.39
2023-12-25 09:42:29.680000 170.35 129.23  49.67  41.34  71.59
2023-12-25 09:42:32.750000 170.88 129.84  49.62  41.67  71.39
2023-12-25 09:42:35.820000 170.40 130.10  49.29  41.77  71.14
2023-12-25 09:42:38.890000 170.76 130.83  49.68  41.82  71.35
2023-12-25 09:42:41.961000 170.41 131.39  49.28  41.95  71.27
2023-12-25 09:42:45.031000 169.87 131.08  49.28  41.80  71.33
2023-12-25 09:42:48.101000 169.93 131.67  49.26  41.58  71.20
2023-12-25 09:42:51.171000 170.01 131.45  48.94  41.53  71.03
2023-12-25 09:42:54.241000 170.28 131.40  49.17  41.26  71.42
2023-12-25 09:42:57.311000 170.56 131.25  49.00  41.01  71.41
2023-12-25 09:43:00.382000 170.63 130.90  48.84  40.90  71.02
2023-12-25 09:43:03.452000 171.49 131.34  48.81  40.59  71.16
2023-12-25 09:43:06.522000 171.97 131.24  48.44  40.21  70.93
2023-12-25 09:43:09.592000 172.90 131.62  48.19  40.33  70.86
2023-12-25 09:43:12.662000 173.83 131.59  48.11  40.17  71.09
2023-12-25 09:43:15.732000 173.53 130.78  47.81  39.69  70.82
2023-12-25 09:43:18.803000 173.66 130.66  47.68  39.44  70.82
2023-12-25 09:43:21.873000 174.01 131.09  47.64  39.44  71.14
2023-12-25 09:43:24.943000 174.37 131.10  47.61  39.32  71.21
2023-12-25 09:43:28.013000 174.42 131.59  47.38  39.44  71.37
2023-12-25 09:43:31.083000 174.88 131.90  47.45  39.72  71.53
2023-12-25 09:43:34.153000 174.59 131.93  47.06  38.93  71.02
2023-12-25 09:43:37.224000 174.50 132.14  46.78  38.70  71.00
2023-12-25 09:43:40.294000 175.04 133.05  47.00  38.96  71.32
2023-12-25 09:43:43.364000 174.93 134.39  46.64  38.94  70.95
2023-12-25 09:43:46.434000 175.43 135.15  46.66  39.42  71.33
2023-12-25 09:43:49.504000 175.19 136.38  46.69  39.57  71.24
2023-12-25 09:43:52.574000 175.24 137.36  46.36  39.57  71.43
2023-12-25 09:43:55.645000 175.33 138.43  46.42  39.45  71.31
2023-12-25 09:43:58.715000 175.63 139.11  46.40  39.79  71.19
2023-12-25 09:44:01.785000 176.11 140.41  46.30  39.60  71.44
2023-12-25 09:44:04.855000 176.80 141.05  46.01  39.33  71.04
2023-12-25 09:44:07.925000 177.19 140.93  45.67  38.89  70.97
2023-12-25 09:44:10.995000 177.55 142.25  45.83  38.65  71.08
2023-12-25 09:44:14.066000 178.12 143.11  45.38  38.74  70.94
2023-12-25 09:44:17.136000 178.58 144.27  45.36  38.37  70.56
2023-12-25 09:44:20.206000 178.83 146.26  45.48  38.58  71.01
2023-12-25 09:44:23.276000 178.88 147.15  45.19  38.32  70.91
2023-12-25 09:44:26.346000 178.83 149.03  45.27  37.85  70.86
2023-12-25 09:44:29.417000 178.74 150.48  45.40  38.13  71.01
2023-12-25 09:44:32.487000 179.61 151.75  45.18  37.83  70.79
2023-12-25 09:44:35.557000 180.44 152.77  44.69  37.16  70.81
2023-12-25 09:44:38.627000 181.51 153.41  44.72  37.38  70.75
2023-12-25 09:44:41.697000 182.17 153.47  44.27  36.72  70.43
2023-12-25 09:44:44.767000 183.14 153.85  44.35  36.64  70.73
2023-12-25 09:44:47.838000 183.46 154.68  44.37  36.91  70.72
2023-12-25 09:44:50.908000 183.83 154.15  44.03  36.25  70.49
2023-12-25 09:44:53.978000 184.48 154.66  43.95  36.25  70.80
2023-12-25 09:44:57.048000 184.04 154.09  43.54  35.96  70.13
2023-12-25 09:45:00.118000 184.55 154.43  43.78  35.96  70.54
2023-12-25 09:45:03.188000 184.39 154.68  43.44  35.62  70.36
2023-12-25 09:45:06.259000 184.16 155.10  43.63  35.93  70.86
2023-12-25 09:45:09.329000 183.47 155.43  43.48  35.65  70.99
2023-12-25 09:45:12.399000 183.10 155.59  43.33  35.41  70.65
2023-12-25 09:45:15.469000 182.53 155.48  43.71  36.00  71.19
2023-12-25 09:45:18.539000 181.89 154.59  43.43  35.44  71.04
2023-12-25 09:45:21.609000 181.69 155.05  43.56  35.81  71.33
2023-12-25 09:45:24.680000 181.11 154.05  43.03  35.68  71.24
2023-12-25 09:45:27.750000 180.76 154.38  42.96  35.43  71.23
2023-12-25 09:45:30.820000 180.74 154.29  42.73  35.59  71.05
2023-12-25 09:45:33.890000 181.03 154.18  42.66  35.07  71.03
2023-12-25 09:45:36.960000 180.92 153.94  42.74  35.24  71.03
2023-12-25 09:45:40.030000 181.48 153.86  42.55  34.99  70.96
2023-12-25 09:45:43.101000 181.69 153.73  42.63  34.84  70.75
2023-12-25 09:45:46.171000 182.19 153.31  42.62  35.00  70.92
2023-12-25 09:45:49.241000 182.28 153.19  42.77  34.80  71.02
2023-12-25 09:45:52.311000 182.40 152.72  42.63  34.88  70.96
2023-12-25 09:45:55.381000 182.60 153.18  42.62  34.54  70.93
2023-12-25 09:45:58.451000 182.57 153.39  42.52  34.56  70.51
2023-12-25 09:46:01.522000 183.12 153.74  42.71  34.38  70.71
2023-12-25 09:46:04.592000 183.13 153.55  42.44  34.21  70.62
2023-12-25 09:46:07.662000 183.20 153.16  42.59  34.16  70.74
2023-12-25 09:46:10.732000 183.08 151.98  42.47  33.67  70.58
2023-12-25 09:46:13.802000 183.16 150.91  42.25  33.36  70.44
2023-12-25 09:46:16.873000 183.16 149.31  42.81  32.71  70.48
2023-12-25 09:46:19.943000 183.04 147.37  42.54  32.26  70.47
2023-12-25 09:46:23.013000 182.94 145.49  42.84  32.15  70.95
2023-12-25 09:46:26.083000 182.63 143.12  42.65  31.70  70.61
2023-12-25 09:46:29.153000 182.41 141.56  42.63  31.66  70.82
2023-12-25 09:46:32.223000 182.74 139.57  42.68  32.07  70.89
2023-12-25 09:46:35.294000 183.05 137.85  42.70  32.23  71.19
2023-12-25 09:46:38.364000 183.58 136.74  42.96  32.68  71.54
2023-12-25 09:46:41.434000 184.25 135.30  42.87  33.11  71.36
2023-12-25 09:46:44.504000 184.16 133.61  42.91  33.14  71.79
2023-12-25 09:46:47.574000 184.15 132.01  42.76  32.81  71.30
2023-12-25 09:46:50.644000 184.30 131.05  42.83  33.09  71.69
2023-12-25 09:46:53.715000 184.73 129.85  42.76  33.37  71.82
2023-12-25 09:46:56.785000 184.91 129.46  43.03  33.42  71.62
2023-12-25 09:46:59.855000 185.30 129.45  43.36  34.48  71.62
2023-12-25 09:47:02.925000 185.38 128.41  43.30  34.85  71.42
2023-12-25 09:47:05.995000 185.52 128.00  43.58  35.22  71.76
2023-12-25 09:47:09.065000 186.14 127.39  43.68  35.84  71.57
2023-12-25 09:47:12.136000 187.15 127.22  43.82  35.94  71.91
2023-12-25 09:47:15.206000 187.38 126.51  44.04  35.88  71.41
2023-12-25 09:47:18.276000 187.55 126.14  43.82  36.02  71.28
2023-12-25 09:47:21.346000 187.91 125.66  43.97  36.02  71.06
2023-12-25 09:47:24.416000 187.76 125.40  43.93  36.14  70.97
2023-12-25 09:47:27.486000 188.29 125.87  44.19  36.48  71.20
2023-12-25 09:47:30.557000 187.85 125.88  44.81  36.67  70.89
2023-12-25 09:47:33.627000 187.89 126.50  45.14  37.15  71.24
2023-12-25 09:47:36.697000 187.34 126.42  45.35  37.28  71.27
2023-12-25 09:47:39.767000 186.87 126.93  45.61  37.46  71.47
2023-12-25 09:47:42.837000 186.48 126.67  45.85  37.47  71.17
2023-12-25 09:47:45.907000 185.47 126.52  45.76  37.05  70.81
2023-12-25 09:47:48.978000 184.61 126.10  46.04  37.23  70.83
2023-12-25 09:47:52.048000 183.90 125.22  46.03  37.19  70.53
2023-12-25 09:47:55.118000 184.01 125.05  46.40  37.69  70.93
2023-12-25 09:47:58.188000 183.25 125.28  46.61  37.96  71.32
2023-12-25 09:48:01.258000 182.90 125.03  46.74  37.71  71.01
2023-12-25 09:48:04.329000 182.23 125.46  47.19  37.71  71.10
2023-12-25 09:48:07.399000 181.65 125.51  46.94  37.16  71.13
2023-12-25 09:48:10.469000 181.36 125.22  47.09  36.72  70.83
2023-12-25 09:48:13.539000 181.22 125.96  47.47  36.67  70.81
2023-12-25 09:48:16.609000 180.75 126.54  47.62  36.54  70.72
2023-12-25 09:48:19.679000 179.74 128.02  47.81  36.21  70.43
2023-12-25 09:48:22.750000 179.31 129.46  48.10  36.32  70.61
2023-12-25 09:48:25.820000 178.79 130.50  48.31  36.13  70.51
2023-12-25 09:48:28.890000 178.53 131.14  48.49  35.70  70.51
2023-12-25 09:48:31.960000 178.21 131.42  48.73  35.63  70.65
2023-12-25 09:48:35.030000 178.10 130.93  49.31  35.61  70.53
2023-12-25 09:48:38.100000 177.44 130.93  49.66  35.56  70.92
2023-12-25 09:48:41.171000 177.23 130.80  49.70  35.60  70.97
2023-12-25 09:48:44.241000 176.57 130.68  49.88  35.42  70.96
2023-12-25 09:48:47.311000 176.20 131.77  50.24  35.03  71.06
2023-12-25 09:48:50.381000 175.44 131.87  50.19  34.92  70.88
2023-12-25 09:48:53.451000 174.86 132.84  50.91  35.13  71.03
2023-12-25 09:48:56.521000 175.07 133.10  51.46  35.36  71.32
2023-12-25 09:48:59.592000 174.23 132.33  51.07  35.16  70.80
2023-12-25 09:49:02.662000 174.57 132.09  51.41  35.10  71.02
2023-12-25 09:49:05.732000 174.59 131.74  51.48  34.71  70.96
2023-12-25 09:49:08.802000 174.52 131.31  51.99  34.99  71.01
2023-12-25 09:49:11.872000 174.96 131.62  52.29  35.29  70.81
2023-12-25 09:49:14.942000 175.26 131.36  52.36  35.53  70.94
2023-12-25 09:49:18.013000 175.27 131.68  52.30  35.49  70.90
2023-12-25 09:49:21.083000 175.74 131.79  52.53  35.96  70.56
2023-12-25 09:49:24.153000 175.73 132.58  53.00  36.20  71.20
2023-12-25 09:49:27.223000 175.85 133.22  53.27  36.33  70.86
2023-12-25 09:49:30.293000 176.36 133.88  53.91  37.22  70.90
2023-12-25 09:49:33.363000 175.55 134.20  53.35  36.33  70.44
2023-12-25 09:49:36.434000 175.85 134.54  53.77  36.96  70.78
2023-12-25 09:49:39.504000 175.65 135.99  54.33  37.20  70.72
2023-12-25 09:49:42.574000 175.29 136.49  54.52  37.20  70.53
2023-12-25 09:49:45.644000 175.86 137.89  54.98  37.55  71.10
2023-12-25 09:49:48.714000 175.76 138.94  55.07  37.35  70.44
2023-12-25 09:49:51.785000 175.60 138.68  55.23  37.09  70.44
2023-12-25 09:49:54.855000 175.82 138.78  55.49  37.16  70.60
2023-12-25 09:49:57.925000 175.82 138.15  56.26  37.64  70.70
2023-12-25 09:50:00.995000 176.09 137.64  56.18  36.78  70.46
2023-12-25 09:50:04.065000 176.44 136.71  56.34  37.17  70.73
2023-12-25 09:50:07.135000 176.41 136.00  56.70  36.63  70.46
2023-12-25 09:50:10.206000 176.52 135.15  56.60  36.49  70.41
2023-12-25 09:50:13.276000 176.65 134.24  57.14  36.82  70.46
2023-12-25 09:50:16.346000 176.70 133.71  57.49  36.70  70.45
2023-12-25 09:50:19.416000 177.00 133.37  57.55  36.81  70.26
2023-12-25 09:50:22.486000 176.44 132.53  57.83  36.53  70.24
2023-12-25 09:50:25.556000 175.94 132.00  58.29  36.85  70.44
2023-12-25 09:50:28.627000 174.74 130.77  58.52  36.80  70.27
2023-12-25 09:50:31.697000 173.43 130.34  58.94  36.94  70.51
2023-12-25 09:50:34.767000 172.35 129.64  59.30  37.14  70.44
2023-12-25 09:50:37.837000 170.98 129.85  59.34  37.25  69.98
2023-12-25 09:50:40.907000 169.26 129.33  59.51  37.27  70.07
2023-12-25 09:50:43.977000 167.84 129.29  59.64  37.23  69.80
2023-12-25 09:50:47.048000 166.77 129.68  60.21  37.87  70.40
2023-12-25 09:50:50.118000 165.20 130.12  60.26  37.82  70.16
2023-12-25 09:50:53.188000 164.49 129.44  60.37  38.36  70.35
2023-12-25 09:50:56.258000 163.27 129.62  60.07  38.32  70.08
2023-12-25 09:50:59.328000 163.08 129.76  60.27  39.06  71.07
2023-12-25 09:51:02.398000 162.50 128.65  60.22  38.95  70.45
2023-12-25 09:53:11.456000 173.86 140.76  60.09  35.27  69.63
2023-12-25 09:53:14.527000 176.34 142.49  59.90  35.04  69.37
2023-12-25 09:53:17.598000 178.02 142.52  59.18  34.60  69.42
2023-12-25 09:53:20.668000 178.85 140.14  59.42  34.61  69.82
2023-12-25 09:53:23.739000 179.71 137.17  58.42  33.82  69.77
2023-12-25 09:53:26.810000 181.66 136.97  58.18  34.14  69.98
2023-12-25 09:53:29.881000 182.55 135.45  57.96  34.20  70.74
2023-12-25 09:53:32.952000 182.74 132.83  57.45  33.62  70.46
2023-12-25 09:53:36.022000 182.74 130.33  57.49  34.06  70.61
2023-12-25 09:53:39.093000 182.79 129.04  57.72  34.06  70.99
2023-12-25 09:53:42.164000 183.02 127.00  57.24  34.07  70.70
2023-12-25 09:53:45.235000 183.38 125.26  57.04  33.87  70.42
2023-12-25 09:53:48.306000 183.96 124.16  57.31  34.76  70.86
2023-12-25 09:53:51.376000 183.73 123.90  56.94  33.98  70.46
2023-12-25 09:53:54.447000 183.73 124.15  56.86  34.13  70.37
2023-12-25 09:53:57.518000 183.35 123.82  57.11  34.61  70.43
2023-12-25 09:54:00.589000 182.89 124.12  56.63  34.23  70.56
2023-12-25 09:54:03.660000 182.94 124.31  56.84  34.48  70.57
2023-12-25 09:54:06.731000 182.74 124.69  56.84  34.75  70.71
2023-12-25 09:54:09.801000 182.74 125.50  56.74  34.70  70.57
2023-12-25 09:54:12.872000 182.62 125.89  56.52  34.61  70.19
2023-12-25 09:54:15.943000 182.48 126.60  56.39  34.80  69.83
2023-12-25 09:54:19.014000 182.68 127.23  56.46  35.37  70.19
2023-12-25 09:54:22.085000 182.34 127.47  56.09  35.03  70.16
2023-12-25 09:54:25.155000 182.62 128.16  56.15  35.36  69.97
2023-12-25 09:54:28.226000 182.63 128.77  56.04  35.40  70.18
2023-12-25 09:54:31.297000 182.06 128.18  55.58  35.49  69.82
2023-12-25 09:54:34.368000 182.19 128.93  55.74  35.81  69.77
2023-12-25 09:54:37.439000 181.86 129.38  55.70  36.12  69.97
2023-12-25 09:54:40.510000 182.22 129.79  55.74  36.48  70.04
2023-12-25 09:54:43.580000 182.06 130.53  55.61  36.07  69.87
2023-12-25 09:54:46.651000 182.25 131.08  55.28  36.14  69.87
2023-12-25 09:54:49.722000 182.67 132.04  55.41  36.46  69.93
2023-12-25 09:54:52.793000 182.88 132.61  54.98  36.41  69.95
2023-12-25 09:54:55.864000 183.29 133.07  54.79  36.03  69.74
2023-12-25 09:54:58.934000 184.17 134.95  55.06  36.63  70.18
2023-12-25 09:55:02.005000 184.13 135.08  54.82  36.05  70.05
2023-12-25 09:55:05.076000 184.25 135.11  54.64  35.88  70.09
2023-12-25 09:55:08.147000 184.84 135.70  54.71  36.37  70.10
2023-12-25 09:55:11.218000 185.02 135.13  54.63  36.12  70.25
2023-12-25 09:55:14.289000 185.74 134.77  54.15  36.11  70.25
2023-12-25 09:55:17.359000 185.90 134.64  54.32  36.41  70.05
2023-12-25 09:55:20.430000 186.51 134.74  54.47  36.79  70.84
2023-12-25 09:55:23.501000 186.61 133.66  54.56  36.45  70.17
2023-12-25 09:55:26.572000 186.84 133.37  54.41  36.70  70.25
2023-12-25 09:55:29.643000 186.63 133.58  54.52  36.19  70.40
2023-12-25 09:55:32.713000 186.65 134.53  54.47  36.15  70.39
2023-12-25 09:55:35.784000 185.89 135.32  54.03  36.29  70.44
2023-12-25 09:55:38.855000 185.54 136.36  54.33  36.67  70.53
2023-12-25 09:55:41.926000 185.72 138.09  54.24  36.87  70.34
2023-12-25 09:55:44.997000 185.61 139.29  54.37  37.22  70.23
2023-12-25 09:55:48.068000 186.23 141.01  54.12  37.24  70.09
2023-12-25 09:55:51.138000 186.19 142.74  54.37  36.91  70.22
2023-12-25 09:55:54.209000 186.93 143.79  54.32  36.87  69.97
2023-12-25 09:55:57.280000 186.85 144.27  53.99  36.18  69.85
2023-12-25 09:56:00.351000 186.97 145.92  54.54  36.06  70.32
2023-12-25 09:56:03.422000 187.01 147.56  54.42  35.52  69.91
2023-12-25 09:56:06.492000 186.85 148.94  54.68  35.54  70.65
2023-12-25 09:56:09.563000 186.58 149.76  54.53  34.91  70.02
2023-12-25 09:56:12.634000 186.61 150.62  54.65  34.63  70.19
2023-12-25 09:56:15.705000 187.07 151.48  54.73  34.21  70.07
2023-12-25 09:56:18.776000 187.16 152.96  54.44  33.97  69.90
2023-12-25 09:56:21.846000 187.65 154.05  55.07  33.81  69.88
2023-12-25 09:56:24.917000 187.51 153.59  54.61  33.54  69.31
2023-12-25 09:56:27.988000 187.47 153.57  54.87  33.77  69.32
2023-12-25 09:56:31.059000 186.92 152.53  55.03  33.75  69.02
2023-12-25 09:56:34.130000 186.32 152.82  54.97  34.08  69.42
2023-12-25 09:56:37.201000 186.30 154.05  55.53  34.60  69.48
2023-12-25 09:56:40.271000 186.04 154.19  55.29  34.79  69.72
2023-12-25 09:56:43.342000 185.61 153.27  55.51  34.84  69.40
2023-12-25 09:56:46.413000 185.77 152.06  55.37  35.16  69.32
2023-12-25 09:56:49.484000 185.47 150.20  55.34  35.29  69.35
2023-12-25 09:56:52.555000 185.20 148.11  55.49  35.60  69.02
2023-12-25 09:56:55.625000 184.83 145.68  55.09  35.90  69.14
2023-12-25 09:56:58.696000 184.62 143.66  55.30  35.98  68.91
2023-12-25 09:57:01.767000 184.22 141.87  55.33  36.17  69.01
2023-12-25 09:57:04.838000 183.40 138.19  55.31  36.13  68.91
2023-12-25 09:57:07.909000 183.33 135.30  55.36  36.53  69.12
2023-12-25 09:57:10.980000 182.85 132.75  55.53  36.38  69.25
2023-12-25 09:57:14.050000 181.63 126.07  55.08  36.88  69.21
2023-12-25 09:57:17.121000 181.19 124.74  55.26  36.48  69.40
2023-12-25 09:57:20.192000 181.13 126.41  55.39  36.28  69.45
2023-12-25 09:57:23.263000 181.11 127.17  54.98  35.70  69.40
2023-12-25 09:57:26.334000 181.53 130.32  54.76  36.47  69.55
2023-12-25 09:57:29.404000 182.45 130.05  54.25  35.75  69.52
2023-12-25 09:57:32.475000 182.47 129.58  54.42  36.09  69.66
