# Supplementary material for: Dynamic infrared aurora on Jupiter
Source: Nat Commun. 2025 May 12;16:3907. doi: 10.1038/s41467-025-58984-z (PMC12069571; doi:10.1038/s41467-025-58984-z)
Supplement: Supplementary file 6 — Source Data [file 41467_2025_58984_MOESM6_ESM.zip › Fig03b.txt]

Radiances in uW/m^2/sr from extinction region shown in Fig. 3
Points hightlighted in red in Fig. 3b are shown with the label c, d etc.
Datetime                    L_c 
2023-12-25 09:32:02.612000  80.04
2023-12-25 09:32:05.682000  80.05
2023-12-25 09:32:08.752000  80.03
2023-12-25 09:32:11.822000  79.57
2023-12-25 09:32:14.892000  79.52
2023-12-25 09:32:17.962000  79.86
2023-12-25 09:32:21.033000  80.44
2023-12-25 09:32:24.103000  80.42
2023-12-25 09:32:27.173000  80.74
2023-12-25 09:32:30.243000  80.54
2023-12-25 09:32:33.313000  80.56
2023-12-25 09:32:36.383000  81.11
2023-12-25 09:32:39.453000  81.25
2023-12-25 09:32:42.524000  81.69
2023-12-25 09:32:45.594000  82.38
2023-12-25 09:32:48.664000  82.95
2023-12-25 09:32:51.734000  84.14
2023-12-25 09:32:54.804000  85.11
2023-12-25 09:32:57.874000  85.50
2023-12-25 09:33:00.945000  85.11
2023-12-25 09:33:04.015000  85.69
2023-12-25 09:33:07.085000  85.66
2023-12-25 09:33:10.155000  86.28
2023-12-25 09:33:13.225000  87.07
2023-12-25 09:33:16.295000  87.51
2023-12-25 09:33:19.366000  87.35
2023-12-25 09:33:22.436000  86.77
2023-12-25 09:33:25.506000  86.64
2023-12-25 09:33:28.576000  87.03
2023-12-25 09:33:31.646000  86.66
2023-12-25 09:33:34.716000  87.41
2023-12-25 09:33:37.787000  88.67
2023-12-25 09:33:40.857000  88.97
2023-12-25 09:33:43.927000  90.59
2023-12-25 09:33:46.997000  92.26
2023-12-25 09:33:50.067000  93.57
2023-12-25 09:33:53.137000  94.03
2023-12-25 09:33:56.208000  96.22
2023-12-25 09:33:59.278000  97.62
2023-12-25 09:34:02.348000  99.45
2023-12-25 09:34:05.418000 100.69
2023-12-25 09:34:08.488000 101.36
2023-12-25 09:34:11.558000 104.04
2023-12-25 09:34:14.629000 105.31
2023-12-25 09:34:17.699000 106.98
2023-12-25 09:34:20.769000 107.63 c
2023-12-25 09:34:23.839000 109.14
2023-12-25 09:34:26.909000 111.55 d
2023-12-25 09:34:29.979000 113.22
2023-12-25 09:34:33.050000 114.30 e
2023-12-25 09:34:36.120000 105.37
2023-12-25 09:34:39.190000  91.78 f
2023-12-25 09:34:42.260000  83.39
2023-12-25 09:34:45.330000  75.45 g
2023-12-25 09:34:48.400000  72.39
2023-12-25 09:34:51.471000  73.98 h
2023-12-25 09:34:54.541000  73.26
2023-12-25 09:34:57.611000  71.71
2023-12-25 09:35:00.681000  72.73
2023-12-25 09:35:03.751000  73.51
2023-12-25 09:35:06.821000  73.97
2023-12-25 09:35:09.892000  74.85
2023-12-25 09:35:12.962000  76.59
2023-12-25 09:35:16.032000  79.35
2023-12-25 09:35:19.102000  79.46
2023-12-25 09:35:22.172000  78.17
2023-12-25 09:35:25.242000  76.16
2023-12-25 09:35:28.313000  74.20
2023-12-25 09:35:31.383000  73.63
2023-12-25 09:35:34.453000  73.14
2023-12-25 09:35:37.523000  73.02
2023-12-25 09:35:40.593000  72.02
2023-12-25 09:35:43.663000  71.25
2023-12-25 09:35:46.734000  71.54
2023-12-25 09:35:49.804000  71.46
2023-12-25 09:35:52.874000  70.51
2023-12-25 09:35:55.944000  69.78
2023-12-25 09:35:59.014000  70.03
2023-12-25 09:36:02.084000  69.79
2023-12-25 09:36:05.155000  69.66
2023-12-25 09:36:08.225000  69.02
2023-12-25 09:36:11.295000  69.06
2023-12-25 09:36:14.365000  69.85
2023-12-25 09:36:17.435000  69.52
2023-12-25 09:36:20.505000  69.87
2023-12-25 09:36:23.576000  69.63
2023-12-25 09:36:26.646000  68.61
2023-12-25 09:36:29.716000  69.28
2023-12-25 09:36:32.786000  69.57
2023-12-25 09:36:35.856000  69.06
2023-12-25 09:36:38.926000  68.73
2023-12-25 09:36:41.997000  68.77
2023-12-25 09:36:45.067000  68.66
2023-12-25 09:36:48.137000  69.02
2023-12-25 09:36:51.207000  68.93
2023-12-25 09:36:54.277000  68.81
2023-12-25 09:36:57.347000  68.62
