# Supplementary material for: Dynamic infrared aurora on Jupiter
Source: Nat Commun. 2025 May 12;16:3907. doi: 10.1038/s41467-025-58984-z (PMC12069571; doi:10.1038/s41467-025-58984-z)
Supplement: Supplementary file 6 — Source Data [file 41467_2025_58984_MOESM6_ESM.zip › Fig5a.txt]

H3+ and H2 emission energy fluxes from the dusk active region, noon active region, and two main emission regions versus time.
Datetime					EH3+DAR	EH2DAR	EH3+NAR	EH2NAR	EH3+ME1	EH2ME1	EH3+ME2	EH2ME2 (all in mW/m2)
2023-12-25 08:57:35.204000	7.5396	0.8788	2.3378	3.5690	2.7340	0.4271	1.4995	1.3806
2023-12-25 08:57:38.274000	7.4956	0.9044	2.3410	3.5816	2.7387	0.4299	1.5017	1.3608
2023-12-25 08:57:41.344000	7.4617	0.9183	2.3440	3.5876	2.7464	0.4272	1.5090	1.3419
2023-12-25 08:57:44.414000	7.4228	0.8976	2.3542	3.5776	2.7475	0.4574	1.5127	1.3342
2023-12-25 08:57:47.485000	7.3904	0.8870	2.3565	3.6035	2.7494	0.4506	1.5107	1.3870
2023-12-25 08:57:50.555000	7.3451	0.8702	2.3662	3.6341	2.7472	0.4416	1.5112	1.3926
2023-12-25 08:57:53.625000	7.3035	0.8621	2.3666	3.6101	2.7467	0.4485	1.5048	1.3792
2023-12-25 08:57:56.695000	7.2644	0.8639	2.3719	3.6220	2.7563	0.4603	1.5069	1.3831
2023-12-25 08:57:59.765000	7.2121	0.8928	2.3757	3.6587	2.7470	0.4666	1.4999	1.4326
2023-12-25 08:58:02.835000	7.1675	0.9017	2.3693	3.6038	2.7497	0.4727	1.4952	1.4467
2023-12-25 08:58:05.906000	7.1268	0.9288	2.3702	3.5311	2.7457	0.4619	1.4925	1.4363
2023-12-25 08:58:08.976000	7.0780	0.9073	2.3748	3.5779	2.7502	0.4761	1.4848	1.4433
2023-12-25 08:58:12.046000	7.0504	0.8913	2.3753	3.5599	2.7546	0.4886	1.4971	1.4140
2023-12-25 08:58:15.116000	7.0259	0.9339	2.3901	3.6710	2.7560	0.4933	1.5029	1.4524
2023-12-25 08:58:18.186000	6.9959	0.9083	2.3942	3.4899	2.7593	0.4450	1.4967	1.3051
2023-12-25 08:58:21.256000	6.9873	0.9373	2.3923	3.5740	2.7591	0.4687	1.5043	1.4002
2023-12-25 08:58:24.327000	6.9662	0.8956	2.3959	3.3912	2.7536	0.4149	1.4988	1.3111
2023-12-25 08:58:27.397000	6.9530	0.8781	2.3950	3.3104	2.7644	0.4388	1.5034	1.2523
2023-12-25 08:58:30.467000	6.9363	0.8558	2.4015	3.2748	2.7694	0.4322	1.5045	1.2256
2023-12-25 08:58:33.537000	6.9036	0.8967	2.3982	3.3831	2.7633	0.4724	1.5007	1.2957
2023-12-25 08:58:36.607000	6.8888	0.8300	2.4001	3.2397	2.7726	0.4239	1.5008	1.2199
2023-12-25 08:58:39.677000	6.8431	0.8367	2.3895	3.1944	2.7575	0.4277	1.4809	1.2012
2023-12-25 08:58:42.748000	6.8163	0.8404	2.3932	3.1958	2.7644	0.4189	1.4898	1.2107
2023-12-25 08:58:45.818000	6.7987	0.8445	2.4042	3.2371	2.7626	0.4192	1.4924	1.2117
2023-12-25 08:58:48.888000	6.7476	0.8463	2.4006	3.2793	2.7614	0.4186	1.4787	1.2487
2023-12-25 08:58:51.958000	6.7262	0.8695	2.4024	3.3424	2.7715	0.4152	1.4853	1.2534
2023-12-25 08:58:55.028000	6.6993	0.8467	2.4050	3.3437	2.7728	0.4275	1.4995	1.2427
2023-12-25 08:58:58.098000	6.6571	0.8441	2.4008	3.3190	2.7656	0.4053	1.4875	1.2362
2023-12-25 08:59:01.168000	6.6216	0.8610	2.4035	3.3173	2.7716	0.3867	1.4965	1.2724
2023-12-25 08:59:04.239000	6.5745	0.8759	2.4145	3.2418	2.7686	0.4107	1.5015	1.2174
2023-12-25 08:59:07.309000	6.5415	0.8920	2.4130	3.1830	2.7656	0.4109	1.4864	1.2011
2023-12-25 08:59:10.379000	6.5067	0.8780	2.4223	3.1289	2.7723	0.4106	1.4970	1.2257
2023-12-25 08:59:13.449000	6.4753	0.8638	2.4189	3.1151	2.7589	0.4171	1.4882	1.2381
2023-12-25 08:59:16.519000	6.4425	0.8675	2.4229	3.0361	2.7631	0.4186	1.4914	1.2272
2023-12-25 08:59:19.589000	6.4150	0.8522	2.4263	2.9675	2.7540	0.4239	1.4827	1.2077
2023-12-25 08:59:22.660000	6.3960	0.8294	2.4156	2.8910	2.7632	0.4354	1.4736	1.2243
2023-12-25 08:59:25.730000	6.3912	0.8245	2.4165	2.8679	2.7634	0.4265	1.4829	1.2342
2023-12-25 08:59:28.800000	6.4211	0.8349	2.4231	2.8501	2.7740	0.4203	1.4910	1.2139
2023-12-25 08:59:31.870000	6.4133	0.8406	2.4089	2.8379	2.7604	0.4334	1.4832	1.2139
2023-12-25 08:59:34.940000	6.3968	0.8311	2.4002	2.8801	2.7540	0.4115	1.4793	1.2528
2023-12-25 08:59:38.010000	6.3943	0.8267	2.4136	2.9047	2.7709	0.4324	1.4920	1.2970
2023-12-25 08:59:41.081000	6.3639	0.8429	2.4002	2.9351	2.7544	0.4248	1.4740	1.3104
2023-12-25 08:59:44.151000	6.3433	0.8458	2.3949	2.9524	2.7601	0.4185	1.4719	1.3243
2023-12-25 08:59:47.221000	6.3385	0.8719	2.4075	2.9849	2.7660	0.4400	1.4867	1.3293
2023-12-25 08:59:50.291000	6.3278	0.9032	2.3988	2.9749	2.7608	0.4330	1.4725	1.3138
2023-12-25 08:59:53.361000	6.3200	0.9106	2.3953	2.9700	2.7583	0.4465	1.4701	1.3169
2023-12-25 08:59:56.431000	6.3176	0.8936	2.4143	2.9657	2.7860	0.4494	1.4943	1.3348
2023-12-25 08:59:59.502000	6.3086	0.8795	2.4110	2.9725	2.7761	0.4446	1.4848	1.3435
2023-12-25 09:00:02.572000	6.3052	0.8633	2.4072	2.9565	2.7754	0.4572	1.4839	1.3078
2023-12-25 09:00:05.642000	6.3010	0.8645	2.4083	2.9700	2.7819	0.4585	1.4853	1.3144
2023-12-25 09:00:08.712000	6.2902	0.8581	2.3953	2.9567	2.7623	0.4464	1.4665	1.2519
2023-12-25 09:00:11.782000	6.3014	0.8362	2.4020	2.9415	2.7785	0.4493	1.4707	1.2151
2023-12-25 09:00:14.852000	6.2980	0.8346	2.4068	2.9121	2.7787	0.4563	1.4718	1.2024
2023-12-25 09:00:17.923000	6.2731	0.8082	2.4038	2.8775	2.7697	0.4351	1.4685	1.2141
2023-12-25 09:00:20.993000	6.2883	0.8105	2.4091	2.8811	2.7815	0.4341	1.4745	1.1934
2023-12-25 09:00:24.063000	6.2867	0.8275	2.4120	2.8695	2.7769	0.4255	1.4812	1.1777
2023-12-25 09:00:27.133000	6.2853	0.8353	2.4069	2.8371	2.7715	0.4225	1.4701	1.1463
2023-12-25 09:00:30.203000	6.2914	0.8175	2.4122	2.8039	2.7861	0.4058	1.4761	1.1464
2023-12-25 09:00:33.273000	6.2809	0.8420	2.4117	2.8191	2.7817	0.4023	1.4764	1.1247
2023-12-25 09:00:36.344000	6.2590	0.8470	2.4070	2.8177	2.7812	0.4010	1.4703	1.1186
2023-12-25 09:00:39.414000	6.2190	0.8530	2.3956	2.8434	2.7650	0.3989	1.4647	1.1949
2023-12-25 09:00:42.484000	6.1995	0.8650	2.4024	2.8515	2.7757	0.3943	1.4761	1.2259
2023-12-25 09:00:45.554000	6.1554	0.8572	2.4014	2.8428	2.7677	0.4154	1.4712	1.2370
2023-12-25 09:00:48.624000	6.1115	0.8526	2.4013	2.8721	2.7652	0.4199	1.4673	1.2355
2023-12-25 09:00:51.694000	6.0737	0.8445	2.4084	2.8731	2.7852	0.4195	1.4744	1.2367
2023-12-25 09:00:54.765000	6.0268	0.8542	2.4031	2.9035	2.7681	0.4230	1.4659	1.2624
2023-12-25 09:00:57.835000	5.9982	0.8577	2.4046	2.9353	2.7756	0.4328	1.4668	1.3055
2023-12-25 09:01:00.905000	5.9552	0.8688	2.3976	2.9790	2.7702	0.4366	1.4571	1.3117
2023-12-25 09:01:03.975000	5.9373	0.8366	2.4082	2.9981	2.7733	0.4364	1.4656	1.3514
2023-12-25 09:01:07.045000	5.9089	0.8324	2.4178	3.0228	2.7828	0.4352	1.4651	1.3529
2023-12-25 09:01:10.115000	5.8756	0.8326	2.4097	3.0039	2.7688	0.4316	1.4571	1.3165
2023-12-25 09:01:13.186000	5.8776	0.8222	2.4154	3.0790	2.7716	0.4411	1.4644	1.3017
2023-12-25 09:01:16.256000	5.8890	0.8371	2.4115	3.1754	2.7638	0.4415	1.4613	1.3158
2023-12-25 09:01:19.326000	5.8575	0.8706	2.4179	3.2466	2.7655	0.4443	1.4631	1.3400
2023-12-25 09:01:22.396000	5.8523	0.8676	2.4343	3.2815	2.7610	0.4414	1.4579	1.3417
2023-12-25 09:03:36.821000	5.3135	0.9632	2.4500	2.2632	2.7585	0.4447	1.4097	1.5990
2023-12-25 09:03:39.891000	5.4015	0.9306	2.4535	2.1949	2.7590	0.4421	1.4192	1.5928
2023-12-25 09:03:42.961000	5.4864	0.9084	2.4559	2.1160	2.7738	0.4390	1.4140	1.6295
2023-12-25 09:03:46.031000	5.5577	0.9364	2.4424	2.0433	2.7771	0.4478	1.4239	1.6119
2023-12-25 09:03:49.102000	5.5674	0.9263	2.4350	1.9989	2.7595	0.4447	1.3996	1.6337
2023-12-25 09:03:52.172000	5.6119	0.9013	2.4418	1.8913	2.7775	0.4499	1.4329	1.6622
2023-12-25 09:03:55.242000	5.6652	0.8914	2.4278	1.7724	2.7797	0.4280	1.4151	1.6168
2023-12-25 09:03:58.312000	5.7204	0.8931	2.4306	1.6740	2.7691	0.4254	1.4200	1.6336
2023-12-25 09:04:01.382000	5.7783	0.8828	2.4149	1.5541	2.7720	0.4318	1.4063	1.6429
2023-12-25 09:04:04.452000	5.8433	0.8873	2.4117	1.5245	2.7681	0.4374	1.4140	1.6629
2023-12-25 09:04:07.523000	5.9170	0.8899	2.4016	1.4534	2.7666	0.4454	1.4067	1.6516
2023-12-25 09:04:10.593000	6.0064	0.8633	2.4068	1.3781	2.7748	0.4489	1.4186	1.6375
2023-12-25 09:04:13.663000	6.0984	0.8648	2.4060	1.3177	2.7815	0.4622	1.4279	1.5960
2023-12-25 09:04:16.733000	6.1591	0.8500	2.4028	1.2555	2.7747	0.4633	1.4249	1.6508
2023-12-25 09:04:19.803000	6.2387	0.8476	2.4037	1.2085	2.7810	0.4597	1.4289	1.6561
2023-12-25 09:04:22.873000	6.2683	0.8523	2.3883	1.1681	2.7707	0.4670	1.4274	1.6895
2023-12-25 09:04:25.944000	6.3415	0.8492	2.3840	1.1636	2.7707	0.4921	1.4189	1.6903
2023-12-25 09:04:29.014000	6.3873	0.8371	2.3906	1.1695	2.7833	0.4961	1.4331	1.6521
2023-12-25 09:04:32.084000	6.4435	0.8154	2.3823	1.2106	2.7709	0.4799	1.4282	1.6896
2023-12-25 09:04:35.154000	6.4913	0.8399	2.3754	1.1658	2.7755	0.4587	1.4259	1.7175
2023-12-25 09:04:38.224000	6.5580	0.8104	2.3831	1.1614	2.7874	0.4611	1.4414	1.6926
2023-12-25 09:04:41.294000	6.6295	0.8283	2.3654	1.1766	2.7865	0.4508	1.4383	1.6966
2023-12-25 09:04:44.365000	6.6954	0.8219	2.3511	1.1903	2.7804	0.4520	1.4236	1.6842
2023-12-25 09:04:47.435000	6.7652	0.8121	2.3595	1.2169	2.7919	0.4462	1.4438	1.6332
2023-12-25 09:04:50.505000	6.7745	0.7934	2.3437	1.2185	2.7843	0.4666	1.4268	1.5617
2023-12-25 09:04:53.575000	6.7648	0.7836	2.3386	1.2154	2.7868	0.4580	1.4325	1.5836
2023-12-25 09:04:56.645000	6.7869	0.7816	2.3485	1.2216	2.8065	0.4520	1.4503	1.6197
2023-12-25 09:04:59.715000	6.7772	0.7940	2.3434	1.2220	2.7973	0.4618	1.4405	1.5977
2023-12-25 09:05:02.786000	6.8070	0.8035	2.3391	1.2451	2.7979	0.4514	1.4431	1.5677
2023-12-25 09:05:05.856000	6.7938	0.7977	2.3360	1.3032	2.7858	0.4728	1.4277	1.5550
2023-12-25 09:05:08.926000	6.7827	0.8131	2.3402	1.3543	2.7947	0.4807	1.4433	1.5626
2023-12-25 09:05:11.996000	6.7441	0.8014	2.3385	1.3810	2.7943	0.4800	1.4327	1.6296
2023-12-25 09:05:15.066000	6.7173	0.8019	2.3436	1.4051	2.7994	0.4849	1.4425	1.6286
2023-12-25 09:05:18.137000	6.7138	0.8031	2.3500	1.4209	2.8035	0.4515	1.4488	1.6432
2023-12-25 09:05:21.207000	6.7321	0.8066	2.3500	1.4544	2.7982	0.4456	1.4396	1.6260
2023-12-25 09:05:24.277000	6.7763	0.7800	2.3540	1.4525	2.8089	0.4469	1.4603	1.6378
2023-12-25 09:05:27.347000	6.8482	0.7852	2.3563	1.4455	2.8051	0.4510	1.4548	1.6798
2023-12-25 09:05:30.417000	6.9328	0.7624	2.3637	1.4474	2.8051	0.4663	1.4664	1.6646
2023-12-25 09:05:33.487000	7.0028	0.7731	2.3645	1.4231	2.8029	0.4827	1.4565	1.6805
2023-12-25 09:05:36.558000	7.0653	0.7488	2.3587	1.4274	2.7930	0.4861	1.4530	1.6893
2023-12-25 09:05:39.628000	7.1197	0.7449	2.3619	1.3951	2.7903	0.4817	1.4487	1.6702
2023-12-25 09:05:42.698000	7.1749	0.7889	2.3719	1.4370	2.7994	0.5104	1.4615	1.7620
2023-12-25 09:05:45.768000	7.2009	0.7356	2.3714	1.3670	2.7950	0.4567	1.4578	1.7035
2023-12-25 09:05:48.838000	7.2293	0.7200	2.3781	1.3727	2.7973	0.4810	1.4600	1.7250
2023-12-25 09:05:51.908000	7.2580	0.7329	2.3835	1.3867	2.8022	0.4723	1.4681	1.7219
2023-12-25 09:05:54.979000	7.2562	0.7641	2.3674	1.3971	2.7902	0.4846	1.4519	1.7251
2023-12-25 09:05:58.049000	7.2908	0.7669	2.3679	1.4091	2.7905	0.4691	1.4570	1.7263
2023-12-25 09:06:01.119000	7.3211	0.7903	2.3815	1.4045	2.7968	0.4563	1.4641	1.7610
2023-12-25 09:06:04.189000	7.3414	0.8164	2.3773	1.4059	2.7895	0.4559	1.4605	1.7130
2023-12-25 09:06:07.259000	7.3522	0.8447	2.3809	1.3956	2.7933	0.4608	1.4549	1.7712
2023-12-25 09:06:10.329000	7.3881	0.8904	2.3857	1.4167	2.7960	0.4506	1.4747	1.7536
2023-12-25 09:06:13.400000	7.4030	0.9129	2.3781	1.4405	2.7845	0.4491	1.4699	1.7178
2023-12-25 09:06:16.470000	7.4216	0.9422	2.3770	1.4296	2.7835	0.4674	1.4671	1.6953
2023-12-25 09:06:19.540000	7.4439	0.9479	2.3803	1.3938	2.7810	0.4793	1.4787	1.6991
2023-12-25 09:06:22.610000	7.4434	0.9622	2.3838	1.3916	2.7837	0.4751	1.4722	1.6900
2023-12-25 09:06:25.680000	7.4446	0.9530	2.3869	1.3904	2.7792	0.4654	1.4779	1.6737
2023-12-25 09:06:28.750000	7.4465	0.9772	2.3921	1.3746	2.7858	0.4638	1.4843	1.6491
2023-12-25 09:06:31.821000	7.4538	0.9579	2.4020	1.3854	2.7934	0.4766	1.4968	1.6566
2023-12-25 09:06:34.891000	7.4568	0.9357	2.4009	1.3730	2.7849	0.4727	1.4882	1.6590
2023-12-25 09:06:37.961000	7.4689	0.9383	2.4002	1.3808	2.7880	0.4691	1.4814	1.6193
2023-12-25 09:06:41.031000	7.4814	0.9221	2.4097	1.3674	2.7889	0.4532	1.4863	1.6192
2023-12-25 09:06:44.101000	7.4628	0.9193	2.4160	1.3644	2.7819	0.4669	1.4852	1.6690
2023-12-25 09:06:47.171000	7.4467	0.8914	2.4261	1.3835	2.7846	0.4438	1.4871	1.6511
2023-12-25 09:06:50.242000	7.4057	0.8894	2.4284	1.3914	2.7833	0.4362	1.4884	1.6806
2023-12-25 09:06:53.312000	7.3786	0.8769	2.4352	1.3716	2.7883	0.4469	1.4902	1.6671
2023-12-25 09:06:56.382000	7.3656	0.8779	2.4329	1.3818	2.7877	0.4418	1.4867	1.6573
2023-12-25 09:06:59.452000	7.3637	0.8609	2.4361	1.3958	2.7858	0.4494	1.4842	1.6843
2023-12-25 09:07:02.522000	7.3530	0.8599	2.4540	1.3758	2.8003	0.4508	1.4981	1.7235
2023-12-25 09:07:05.593000	7.3387	0.8539	2.4554	1.3712	2.7945	0.4455	1.5027	1.7773
2023-12-25 09:07:08.663000	7.3301	0.8480	2.4623	1.3798	2.7928	0.4320	1.4954	1.7114
2023-12-25 09:07:11.733000	7.3214	0.8574	2.4636	1.3622	2.7970	0.4486	1.5064	1.7184
2023-12-25 09:07:14.803000	7.3331	0.8552	2.4731	1.3355	2.8032	0.4610	1.5155	1.6417
2023-12-25 09:07:17.873000	7.3630	0.8517	2.4776	1.3333	2.7991	0.4593	1.5049	1.6154
2023-12-25 09:07:20.943000	7.3880	0.8329	2.4852	1.3068	2.8030	0.4663	1.5092	1.5841
2023-12-25 09:07:24.014000	7.4118	0.8530	2.4910	1.2900	2.8018	0.4650	1.5035	1.6109
2023-12-25 09:07:27.084000	7.4424	0.8320	2.4920	1.2771	2.7912	0.4588	1.5005	1.6361
2023-12-25 09:07:30.154000	7.4619	0.8826	2.5016	1.2328	2.8002	0.4636	1.5068	1.5891
2023-12-25 09:07:33.224000	7.4887	0.9179	2.5064	1.2388	2.7963	0.4630	1.5131	1.5727
2023-12-25 09:07:36.294000	7.5194	0.9264	2.5170	1.2234	2.7954	0.4617	1.5190	1.5375
2023-12-25 09:07:39.364000	7.5580	0.9526	2.5242	1.1846	2.7935	0.4740	1.5180	1.5808
2023-12-25 09:07:42.435000	7.5588	0.9591	2.5203	1.2083	2.7757	0.4706	1.5069	1.6004
2023-12-25 09:07:45.505000	7.5723	0.9685	2.5282	1.2051	2.7721	0.4638	1.5099	1.6440
2023-12-25 09:07:48.575000	7.6024	0.9795	2.5369	1.2051	2.7799	0.4588	1.5158	1.6761
2023-12-25 09:07:51.645000	7.6206	0.9835	2.5409	1.1971	2.7779	0.4681	1.5141	1.6632
2023-12-25 09:07:54.715000	7.6768	1.0301	2.5471	1.2107	2.7779	0.4657	1.5254	1.6469
2023-12-25 09:07:57.785000	7.7091	1.0301	2.5429	1.2285	2.7799	0.4881	1.5196	1.6788
2023-12-25 09:08:00.856000	7.7355	1.0273	2.5459	1.2403	2.7683	0.4842	1.5177	1.6778
2023-12-25 09:08:03.926000	7.7474	1.0202	2.5367	1.2439	2.7521	0.4857	1.5091	1.6912
2023-12-25 09:08:06.996000	7.7834	1.0371	2.5420	1.2459	2.7534	0.4899	1.5087	1.7530
2023-12-25 09:08:10.066000	7.8222	1.0045	2.5517	1.2550	2.7539	0.4964	1.5249	1.7593
2023-12-25 09:08:13.136000	7.8576	1.0022	2.5467	1.2757	2.7518	0.4853	1.5228	1.7377
2023-12-25 09:08:16.206000	7.8946	1.0115	2.5501	1.2884	2.7529	0.4938	1.5261	1.7208
2023-12-25 09:08:19.277000	7.9536	1.0227	2.5536	1.2953	2.7545	0.4775	1.5284	1.7305
2023-12-25 09:08:22.347000	8.0073	1.0451	2.5465	1.2868	2.7477	0.4924	1.5178	1.6922
2023-12-25 09:08:25.417000	8.0755	1.0066	2.5478	1.2975	2.7500	0.4705	1.5219	1.7173
2023-12-25 09:08:28.487000	8.1480	1.0117	2.5564	1.3125	2.7566	0.4702	1.5324	1.6935
2023-12-25 09:08:31.557000	8.1713	0.9666	2.5484	1.3300	2.7557	0.4651	1.5302	1.6856
2023-12-25 09:08:34.627000	8.2197	0.9652	2.5557	1.3302	2.7592	0.4749	1.5293	1.6898
2023-12-25 09:08:37.698000	8.2629	0.9398	2.5627	1.3371	2.7559	0.4624	1.5322	1.7256
2023-12-25 09:08:40.768000	8.3150	0.9834	2.5589	1.3366	2.7567	0.4578	1.5294	1.7050
2023-12-25 09:08:43.838000	8.3695	0.9660	2.5641	1.3224	2.7548	0.4537	1.5352	1.6871
2023-12-25 09:08:46.908000	8.4141	0.9918	2.5667	1.3129	2.7565	0.4509	1.5367	1.6725
2023-12-25 09:08:49.978000	8.4473	0.9937	2.5659	1.3155	2.7609	0.4664	1.5366	1.6770
2023-12-25 09:08:53.049000	8.4729	0.9661	2.5676	1.3635	2.7604	0.4774	1.5347	1.7161
2023-12-25 09:08:56.119000	8.5092	0.9896	2.5736	1.3780	2.7695	0.4923	1.5361	1.7002
2023-12-25 09:08:59.189000	8.5326	1.0013	2.5752	1.3982	2.7677	0.4877	1.5423	1.7051
2023-12-25 09:09:02.259000	8.5627	1.0471	2.5658	1.4193	2.7563	0.4827	1.5275	1.6648
2023-12-25 09:09:05.329000	8.6128	1.0620	2.5675	1.4490	2.7599	0.4822	1.5258	1.6371
2023-12-25 09:09:08.399000	8.6506	1.0510	2.5695	1.4534	2.7628	0.5017	1.5279	1.6092
2023-12-25 09:09:11.470000	8.6902	1.0395	2.5628	1.4712	2.7601	0.5089	1.5215	1.6136
2023-12-25 09:09:14.540000	8.7301	1.0302	2.5708	1.4948	2.7697	0.5039	1.5296	1.6415
2023-12-25 09:09:17.610000	8.7598	1.0195	2.5720	1.5083	2.7720	0.5095	1.5367	1.7067
2023-12-25 09:09:20.680000	8.7796	0.9968	2.5646	1.4893	2.7654	0.5179	1.5318	1.6689
2023-12-25 09:09:23.750000	8.8099	1.0201	2.5674	1.4546	2.7654	0.5031	1.5377	1.6230
2023-12-25 09:09:26.820000	8.8260	1.0132	2.5756	1.4571	2.7740	0.5088	1.5449	1.6170
2023-12-25 09:09:29.891000	8.8162	1.0064	2.5741	1.4225	2.7729	0.5155	1.5408	1.5815
2023-12-25 09:09:32.961000	8.8211	0.9468	2.5788	1.4190	2.7697	0.5140	1.5377	1.5660
2023-12-25 09:09:36.031000	8.8158	0.9477	2.5831	1.4213	2.7752	0.5125	1.5244	1.6105
2023-12-25 09:09:39.101000	8.8288	0.9617	2.5804	1.4189	2.7750	0.5121	1.5321	1.6397
2023-12-25 09:09:42.171000	8.8292	0.9886	2.5806	1.4388	2.7724	0.4932	1.5347	1.6582
2023-12-25 09:09:45.241000	8.8323	0.9824	2.5880	1.4456	2.7764	0.5121	1.5307	1.6073
2023-12-25 09:09:48.312000	8.8344	0.9677	2.5846	1.4397	2.7786	0.5222	1.5379	1.6532
2023-12-25 09:09:51.382000	8.8158	0.9921	2.5799	1.4408	2.7730	0.5211	1.5235	1.7395
2023-12-25 09:09:54.452000	8.8029	0.9989	2.5912	1.4467	2.7794	0.5319	1.5207	1.7589
2023-12-25 09:09:57.522000	8.7963	0.9996	2.5854	1.4147	2.7750	0.5130	1.5247	1.8285
2023-12-25 09:10:00.592000	8.7803	1.0077	2.5834	1.4314	2.7688	0.4962	1.5152	1.8488
2023-12-25 09:10:03.662000	8.7662	1.0515	2.5866	1.4260	2.7753	0.5005	1.5231	1.8601
2023-12-25 09:10:06.733000	8.7871	1.0495	2.5868	1.3997	2.7733	0.4958	1.5187	1.8164
2023-12-25 09:10:09.803000	8.7762	1.0393	2.5864	1.3697	2.7762	0.5188	1.5154	1.8174
2023-12-25 09:10:12.873000	8.7923	1.0294	2.6019	1.3265	2.7882	0.5207	1.5375	1.7988
2023-12-25 09:10:15.943000	8.7747	1.0210	2.6062	1.2978	2.7870	0.5142	1.5232	1.8120
2023-12-25 09:10:19.013000	8.7613	1.0250	2.6049	1.2968	2.7856	0.4951	1.5251	1.7901
2023-12-25 09:10:22.083000	8.7326	1.0304	2.5990	1.3009	2.7832	0.4802	1.5218	1.7641
2023-12-25 09:10:25.154000	8.6929	1.0167	2.5980	1.2799	2.7796	0.4682	1.5088	1.7573
2023-12-25 09:10:28.224000	8.6625	1.0156	2.6058	1.2838	2.7745	0.4719	1.5168	1.7475
2023-12-25 09:10:31.294000	8.6431	1.0038	2.6001	1.2534	2.7707	0.4788	1.5052	1.7447
2023-12-25 09:10:34.364000	8.6419	0.9919	2.6175	1.2332	2.7843	0.5039	1.5209	1.7822
2023-12-25 09:10:37.434000	8.6352	1.0091	2.6160	1.2129	2.7895	0.5068	1.5169	1.7859
2023-12-25 09:10:40.505000	8.6501	1.0227	2.6102	1.2117	2.7740	0.5030	1.5047	1.8103
2023-12-25 09:10:43.575000	8.6444	1.0257	2.6118	1.2212	2.7771	0.5134	1.5131	1.8589
2023-12-25 09:10:46.645000	8.6293	1.0175	2.6121	1.2078	2.7791	0.5026	1.5038	1.8586
2023-12-25 09:10:49.715000	8.6068	0.9913	2.6190	1.2012	2.7796	0.5098	1.5140	1.8617
2023-12-25 09:10:52.785000	8.5564	0.9924	2.6108	1.1837	2.7875	0.5235	1.5106	1.8751
2023-12-25 09:10:55.855000	8.4695	0.9933	2.6157	1.1860	2.7886	0.5386	1.5101	1.8779
2023-12-25 09:10:58.926000	8.3689	0.9723	2.6176	1.1925	2.7842	0.5299	1.5060	1.9173
2023-12-25 09:11:01.996000	8.2778	0.9429	2.6129	1.1841	2.7687	0.5260	1.4886	1.9382
2023-12-25 09:11:05.066000	8.1924	0.9402	2.6235	1.1710	2.7807	0.5097	1.4980	1.9253
2023-12-25 09:11:08.136000	8.1245	0.9299	2.6382	1.1708	2.7970	0.5013	1.5071	1.9643
2023-12-25 09:11:11.206000	8.0424	0.9166	2.6391	1.1547	2.7863	0.4975	1.4999	1.9283
2023-12-25 09:11:14.276000	7.9381	0.9242	2.6399	1.1183	2.7902	0.4842	1.4933	1.8822
2023-12-25 09:11:17.347000	7.8186	0.9294	2.6391	1.1131	2.7914	0.4870	1.4931	1.9112
2023-12-25 09:11:20.417000	7.7078	0.9256	2.6418	1.0612	2.7839	0.4820	1.4847	1.9501
2023-12-25 09:11:23.487000	7.6051	0.9199	2.6464	1.0094	2.7853	0.4789	1.4878	1.9197
2023-12-25 09:11:26.557000	7.5308	0.9106	2.6472	0.9783	2.7827	0.4607	1.4852	1.9193
2023-12-25 09:11:29.627000	7.4874	0.9351	2.6686	0.9463	2.7923	0.4624	1.4957	1.9472
2023-12-25 09:11:32.697000	7.4542	0.9310	2.6764	0.9219	2.7947	0.4735	1.4889	1.9378
2023-12-25 09:11:35.768000	7.4219	0.9498	2.6763	0.8974	2.7899	0.4713	1.4840	1.9346
2023-12-25 09:11:38.838000	7.4304	0.9135	2.6854	0.8771	2.7970	0.4657	1.4860	1.9094
2023-12-25 09:11:41.908000	7.4026	0.8912	2.6981	0.8743	2.7929	0.4674	1.4790	1.9345
2023-12-25 09:11:44.978000	7.3949	0.8781	2.6911	0.8455	2.7801	0.4650	1.4688	1.9526
2023-12-25 09:11:48.048000	7.4126	0.8819	2.7001	0.8294	2.7877	0.4706	1.4741	1.9741
2023-12-25 09:11:51.118000	7.4321	0.8782	2.7238	0.8518	2.7982	0.4685	1.4840	1.9557
2023-12-25 09:11:54.189000	7.4281	0.8714	2.7208	0.8867	2.7843	0.4687	1.4710	1.9531
2023-12-25 09:11:57.259000	7.4572	0.8348	2.7333	0.8911	2.7852	0.4698	1.4789	1.9591
2023-12-25 09:12:00.329000	7.4591	0.8461	2.7461	0.8877	2.7916	0.4726	1.4732	2.0035
2023-12-25 09:12:03.399000	7.4432	0.8293	2.7507	0.9283	2.7908	0.4611	1.4747	2.0135
2023-12-25 09:12:06.469000	7.4669	0.8015	2.7570	0.9471	2.7963	0.4662	1.4821	2.0406
2023-12-25 09:12:09.539000	7.4917	0.7942	2.7613	0.9680	2.7997	0.4688	1.4735	2.0202
2023-12-25 09:12:12.610000	7.5277	0.8116	2.7551	0.9927	2.7946	0.4693	1.4671	2.0175
2023-12-25 09:12:15.680000	7.5866	0.7913	2.7409	1.0420	2.7919	0.4824	1.4648	1.9869
2023-12-25 09:12:18.750000	7.6612	0.8083	2.7255	1.0707	2.8003	0.4729	1.4646	1.9537
2023-12-25 09:12:21.820000	7.7278	0.7955	2.7000	1.0742	2.7945	0.4694	1.4589	1.9772
2023-12-25 09:12:24.890000	7.7890	0.8162	2.6886	1.0949	2.7957	0.4937	1.4628	1.9965
2023-12-25 09:12:27.961000	7.8724	0.8222	2.6769	1.1114	2.8064	0.4700	1.4571	1.9909
2023-12-25 09:12:31.031000	7.9363	0.8312	2.6565	1.1278	2.7959	0.4553	1.4541	1.9535
2023-12-25 09:12:34.101000	8.0163	0.8454	2.6459	1.1070	2.8073	0.4805	1.4552	1.9855
2023-12-25 09:12:37.171000	8.0865	0.8711	2.6360	1.1060	2.8181	0.4914	1.4758	1.9616
2023-12-25 09:12:40.241000	8.1488	0.8930	2.6152	1.0939	2.8061	0.4748	1.4586	1.9683
2023-12-25 09:12:43.311000	8.2061	0.8742	2.6103	1.0693	2.8117	0.4808	1.4607	2.0197
2023-12-25 09:12:46.382000	8.2608	0.8805	2.6074	1.0561	2.8161	0.4607	1.4654	2.0418
2023-12-25 09:12:49.452000	8.3127	0.8939	2.6071	1.0536	2.8133	0.4542	1.4632	2.0071
2023-12-25 09:12:52.522000	8.3832	0.9065	2.6119	1.0256	2.8120	0.4568	1.4788	2.0062
2023-12-25 09:12:55.592000	8.4033	0.9071	2.6096	1.0052	2.8098	0.4608	1.4709	1.9826
2023-12-25 09:12:58.662000	8.4673	0.9248	2.6158	0.9972	2.8053	0.4742	1.4708	1.9703
2023-12-25 09:13:01.732000	8.5015	0.9192	2.6179	0.9775	2.8026	0.4818	1.4659	1.9813
2023-12-25 09:13:04.803000	8.5578	0.9195	2.6236	0.9843	2.8000	0.4561	1.4649	1.9641
2023-12-25 09:13:07.873000	8.5858	0.9091	2.6322	0.9673	2.7914	0.4508	1.4722	1.9785
2023-12-25 09:13:10.943000	8.6295	0.9226	2.6519	0.9814	2.7978	0.4527	1.4819	1.9894
2023-12-25 09:13:14.013000	8.6354	0.9354	2.6646	0.9736	2.7931	0.4461	1.4825	1.9701
2023-12-25 09:13:17.083000	8.6408	0.9351	2.6758	0.9497	2.7930	0.4739	1.4728	1.9551
2023-12-25 09:13:20.153000	8.6387	0.9369	2.6980	0.9457	2.7948	0.4836	1.4777	2.0027
2023-12-25 09:13:23.224000	8.6539	0.9254	2.7103	0.9449	2.7920	0.4828	1.4773	1.9854
2023-12-25 09:13:26.294000	8.6256	0.9379	2.7138	0.9319	2.7742	0.4835	1.4731	2.0298
2023-12-25 09:13:29.364000	8.6562	0.9420	2.7343	0.9310	2.7895	0.4824	1.4797	2.0219
2023-12-25 09:13:32.434000	8.7086	0.9475	2.7569	0.9400	2.7901	0.4802	1.4910	2.0870
2023-12-25 09:13:35.504000	8.7560	0.9521	2.7650	0.9345	2.7896	0.4936	1.4814	2.0894
2023-12-25 09:13:38.574000	8.7687	0.9490	2.7785	0.9248	2.7896	0.4859	1.4843	2.1074
2023-12-25 09:13:41.645000	8.7939	0.9464	2.7909	0.9234	2.7948	0.4926	1.4935	2.0829
2023-12-25 09:13:44.715000	8.8338	0.9250	2.8188	0.9325	2.7972	0.5009	1.4982	2.1615
2023-12-25 09:15:58.286000	8.8758	0.9535	2.9061	1.2453	2.7599	0.5257	1.5564	2.4105
2023-12-25 09:16:01.356000	8.8701	0.9475	2.9201	1.2704	2.7697	0.5092	1.5799	2.3860
2023-12-25 09:16:04.426000	8.8432	0.9211	2.9286	1.2696	2.7596	0.5025	1.5812	2.4046
2023-12-25 09:16:07.497000	8.8705	0.9305	2.9307	1.2482	2.7641	0.4908	1.5911	2.3403
2023-12-25 09:16:10.567000	8.8806	0.9103	2.9236	1.2686	2.7572	0.4776	1.5760	2.3433
2023-12-25 09:16:13.637000	8.9377	0.9262	2.9353	1.2716	2.7636	0.4589	1.5867	2.3831
2023-12-25 09:16:16.707000	8.9855	0.9372	2.9355	1.2831	2.7538	0.4566	1.5993	2.3686
2023-12-25 09:16:19.777000	9.0338	0.9305	2.9530	1.2343	2.7722	0.4523	1.6100	2.4283
2023-12-25 09:16:22.847000	9.0606	0.9187	2.9387	1.2358	2.7616	0.4688	1.5930	2.4065
2023-12-25 09:16:25.918000	9.1224	0.9235	2.9448	1.2053	2.7649	0.4620	1.6097	2.3752
2023-12-25 09:16:28.988000	9.1613	0.9049	2.9538	1.2051	2.7663	0.4496	1.6026	2.3614
2023-12-25 09:16:32.058000	9.2007	0.8972	2.9528	1.1788	2.7543	0.4629	1.6112	2.3451
2023-12-25 09:16:35.128000	9.2323	0.8981	2.9524	1.1871	2.7588	0.4556	1.6058	2.3536
2023-12-25 09:16:38.198000	9.2725	0.8948	2.9577	1.2356	2.7650	0.4428	1.6056	2.4243
2023-12-25 09:16:41.268000	9.3097	0.8847	2.9627	1.2064	2.7684	0.4477	1.6138	2.4160
2023-12-25 09:16:44.339000	9.3447	0.8689	2.9553	1.2121	2.7699	0.4552	1.6027	2.4186
2023-12-25 09:16:47.409000	9.3610	0.8547	2.9630	1.2078	2.7672	0.4595	1.6100	2.4234
2023-12-25 09:16:50.479000	9.3752	0.8843	2.9671	1.2427	2.7662	0.4628	1.6142	2.4003
2023-12-25 09:16:53.549000	9.3719	0.9057	2.9620	1.2433	2.7553	0.4451	1.6089	2.4732
2023-12-25 09:16:56.619000	9.3899	0.9052	2.9693	1.2617	2.7663	0.4601	1.6138	2.4399
2023-12-25 09:16:59.689000	9.4306	0.8969	2.9837	1.2747	2.7804	0.4788	1.6361	2.4610
2023-12-25 09:17:02.760000	9.4419	0.9145	2.9791	1.2817	2.7692	0.4915	1.6235	2.4389
2023-12-25 09:17:05.830000	9.4519	0.8947	2.9832	1.2558	2.7800	0.5121	1.6265	2.4374
2023-12-25 09:17:08.900000	9.4775	0.9089	2.9838	1.2532	2.7781	0.5090	1.6365	2.4974
2023-12-25 09:17:11.970000	9.4775	0.9051	2.9838	1.2656	2.7648	0.5159	1.6201	2.5052
2023-12-25 09:17:15.040000	9.5217	0.9248	2.9962	1.2674	2.7741	0.5084	1.6284	2.5285
2023-12-25 09:17:18.110000	9.5525	0.9373	3.0003	1.2877	2.7739	0.5054	1.6266	2.5492
2023-12-25 09:17:21.181000	9.5908	0.9508	3.0046	1.3073	2.7715	0.4865	1.6238	2.5330
2023-12-25 09:17:24.251000	9.6087	0.9370	3.0077	1.3467	2.7675	0.4777	1.6186	2.4505
2023-12-25 09:17:27.321000	9.6383	0.9286	3.0170	1.3636	2.7749	0.4786	1.6236	2.4442
2023-12-25 09:17:30.391000	9.6491	0.9305	3.0172	1.3996	2.7624	0.4529	1.6173	2.4344
2023-12-25 09:17:33.461000	9.6654	0.9447	3.0286	1.4351	2.7604	0.4496	1.6130	2.4253
2023-12-25 09:17:36.531000	9.6564	0.9398	3.0405	1.4689	2.7651	0.4458	1.6082	2.3910
2023-12-25 09:17:39.602000	9.6851	0.9298	3.0534	1.4635	2.7785	0.4469	1.6242	2.4212
2023-12-25 09:17:42.672000	9.6834	0.9055	3.0461	1.4949	2.7666	0.4425	1.6094	2.3583
2023-12-25 09:17:45.742000	9.6687	0.9066	3.0564	1.5351	2.7726	0.4532	1.6128	2.3412
2023-12-25 09:17:48.812000	9.6900	0.9010	3.0588	1.5485	2.7745	0.4729	1.6267	2.2984
2023-12-25 09:17:51.882000	9.6501	0.8611	3.0317	1.5622	2.7448	0.4794	1.5981	2.3394
2023-12-25 09:17:54.952000	9.6776	0.8407	3.0616	1.5535	2.7808	0.4887	1.6262	2.3649
2023-12-25 09:17:58.023000	9.6625	0.8674	3.0516	1.5701	2.7740	0.4851	1.6218	2.4300
2023-12-25 09:18:01.093000	9.6527	0.8518	3.0381	1.5710	2.7775	0.5044	1.6167	2.4349
2023-12-25 09:18:04.163000	9.6410	0.8439	3.0442	1.5767	2.7915	0.5140	1.6240	2.4842
2023-12-25 09:18:07.233000	9.5816	0.8349	3.0321	1.6224	2.7748	0.5179	1.6173	2.4724
2023-12-25 09:18:10.303000	9.5598	0.8397	3.0389	1.6507	2.7799	0.5061	1.6152	2.5101
2023-12-25 09:18:13.373000	9.5239	0.8214	3.0484	1.6628	2.7834	0.5162	1.6268	2.5542
2023-12-25 09:18:16.444000	9.4869	0.8211	3.0602	1.6799	2.7818	0.5276	1.6338	2.5405
2023-12-25 09:18:19.514000	9.4300	0.8110	3.0547	1.7104	2.7715	0.5155	1.6208	2.5770
2023-12-25 09:18:22.584000	9.4152	0.8322	3.0728	1.7648	2.7845	0.5215	1.6447	2.5259
2023-12-25 09:18:25.654000	9.3667	0.8433	3.0731	1.8128	2.7698	0.5307	1.6283	2.5222
2023-12-25 09:18:28.724000	9.3259	0.8514	3.0890	1.8249	2.7753	0.5209	1.6272	2.5552
2023-12-25 09:18:31.794000	9.2934	0.8438	3.1117	1.8382	2.7857	0.5128	1.6367	2.5220
2023-12-25 09:18:34.865000	9.2445	0.8511	3.1077	1.8840	2.7765	0.5213	1.6289	2.4730
2023-12-25 09:18:37.935000	9.1951	0.8702	3.1270	1.8804	2.7791	0.5160	1.6282	2.5073
2023-12-25 09:18:41.005000	9.1749	0.8974	3.1354	1.8817	2.7852	0.5319	1.6370	2.4894
2023-12-25 09:18:44.075000	9.1578	0.9384	3.1371	1.9210	2.7795	0.5250	1.6408	2.4739
2023-12-25 09:18:47.145000	9.1344	0.9543	3.1320	1.9753	2.7776	0.5406	1.6339	2.4820
2023-12-25 09:18:50.215000	9.1154	0.9340	3.1377	1.9398	2.7835	0.5556	1.6366	2.4547
2023-12-25 09:18:53.286000	9.1008	0.9295	3.1405	1.9870	2.7764	0.5615	1.6335	2.5044
2023-12-25 09:18:56.356000	9.1088	0.9284	3.1561	1.9911	2.7848	0.5639	1.6377	2.4836
2023-12-25 09:18:59.426000	9.1038	0.9150	3.1579	2.0101	2.7707	0.5590	1.6224	2.4708
2023-12-25 09:19:02.496000	9.1437	0.9142	3.1599	2.0353	2.7747	0.5603	1.6327	2.4838
2023-12-25 09:19:05.566000	9.1839	0.9012	3.1557	2.0092	2.7765	0.5574	1.6316	2.5354
2023-12-25 09:19:08.636000	9.2107	0.8892	3.1377	2.0379	2.7730	0.5814	1.6186	2.5690
2023-12-25 09:19:11.707000	9.2095	0.8571	3.1465	2.0540	2.7858	0.5733	1.6299	2.5667
2023-12-25 09:19:14.777000	9.1412	0.8240	3.1393	2.0746	2.7886	0.5756	1.6330	2.5736
2023-12-25 09:19:17.847000	9.0070	0.8202	3.1317	2.0801	2.7800	0.5566	1.6319	2.5705
2023-12-25 09:19:20.917000	8.8404	0.8282	3.1261	2.1065	2.7707	0.5347	1.6241	2.5836
2023-12-25 09:19:23.987000	8.6898	0.8319	3.1358	2.1130	2.7786	0.5162	1.6350	2.5552
2023-12-25 09:19:27.057000	8.5412	0.8273	3.1282	2.1148	2.7680	0.5084	1.6283	2.5536
2023-12-25 09:19:30.128000	8.4452	0.8509	3.1307	2.0997	2.7703	0.5276	1.6194	2.5452
2023-12-25 09:19:33.198000	8.3549	0.8813	3.1394	2.1108	2.7752	0.5204	1.6350	2.5622
2023-12-25 09:19:36.268000	8.2825	0.8987	3.1272	2.1597	2.7731	0.5100	1.6315	2.5122
2023-12-25 09:19:39.338000	8.2527	0.8911	3.1367	2.1421	2.7674	0.5164	1.6275	2.4420
2023-12-25 09:19:42.408000	8.2258	0.8866	3.1432	2.1559	2.7683	0.4989	1.6376	2.4053
2023-12-25 09:19:45.478000	8.1844	0.8772	3.1368	2.1213	2.7594	0.5035	1.6276	2.4074
2023-12-25 09:19:48.549000	8.1754	0.8621	3.1394	2.1347	2.7575	0.4927	1.6295	2.3836
2023-12-25 09:19:51.619000	8.1610	0.8644	3.1397	2.1284	2.7553	0.5180	1.6307	2.3799
2023-12-25 09:19:54.689000	8.1490	0.8551	3.1346	2.1486	2.7596	0.5199	1.6322	2.3604
2023-12-25 09:19:57.759000	8.1765	0.8403	3.1318	2.1837	2.7681	0.5083	1.6324	2.3608
2023-12-25 09:20:00.829000	8.1833	0.8013	3.1282	2.2141	2.7548	0.4741	1.6343	2.3590
2023-12-25 09:20:03.899000	8.1875	0.7699	3.1407	2.1961	2.7785	0.5018	1.6421	2.3015
2023-12-25 09:20:06.970000	8.1758	0.7688	3.1342	2.1899	2.7758	0.5077	1.6351	2.3493
2023-12-25 09:20:10.040000	8.1616	0.7715	3.1388	2.2450	2.7811	0.5026	1.6499	2.3857
2023-12-25 09:20:13.110000	8.1502	0.7967	3.1429	2.2730	2.7920	0.5195	1.6490	2.4577
2023-12-25 09:20:16.180000	8.1164	0.8168	3.1251	2.3567	2.7824	0.5199	1.6483	2.4346
2023-12-25 09:20:19.250000	8.0778	0.8074	3.1134	2.4084	2.7733	0.5278	1.6396	2.4837
2023-12-25 09:20:22.320000	8.0696	0.8168	3.1265	2.4326	2.7757	0.5104	1.6474	2.4841
2023-12-25 09:20:25.391000	8.0536	0.8059	3.1145	2.4430	2.7785	0.5159	1.6323	2.4992
2023-12-25 09:20:28.461000	8.0598	0.8084	3.1042	2.4921	2.7744	0.5127	1.6246	2.4950
2023-12-25 09:20:31.531000	8.0973	0.8060	3.1215	2.5409	2.7854	0.5114	1.6407	2.4456
2023-12-25 09:20:34.601000	8.1112	0.8088	3.1086	2.6135	2.7803	0.5009	1.6202	2.4192
2023-12-25 09:20:37.671000	8.1351	0.7926	3.1175	2.6450	2.7772	0.5056	1.6293	2.3991
2023-12-25 09:20:40.741000	8.1476	0.7961	3.1233	2.6512	2.7778	0.4845	1.6245	2.3677
2023-12-25 09:20:43.812000	8.1628	0.7818	3.1231	2.6741	2.7770	0.4920	1.6244	2.3386
2023-12-25 09:20:46.882000	8.1609	0.7879	3.1286	2.6642	2.7761	0.5099	1.6192	2.3256
2023-12-25 09:20:49.952000	8.1495	0.7927	3.1294	2.6564	2.7875	0.5177	1.6287	2.3465
2023-12-25 09:20:53.022000	8.1363	0.7732	3.1215	2.6752	2.7731	0.5269	1.6241	2.3671
2023-12-25 09:20:56.092000	8.1390	0.7828	3.1233	2.6867	2.7830	0.5424	1.6183	2.3820
2023-12-25 09:20:59.162000	8.1298	0.8124	3.1201	2.7175	2.7879	0.5414	1.6325	2.3502
2023-12-25 09:21:02.233000	8.0989	0.8282	3.1196	2.7550	2.7700	0.5680	1.6119	2.4194
2023-12-25 09:21:05.303000	8.1051	0.8396	3.1373	2.8045	2.7863	0.5528	1.6243	2.4607
2023-12-25 09:21:08.373000	8.0726	0.8218	3.1358	2.8565	2.7813	0.5469	1.6233	2.4877
2023-12-25 09:21:11.443000	8.0582	0.8172	3.1420	2.8913	2.7791	0.5697	1.6212	2.5379
2023-12-25 09:21:14.513000	8.0729	0.8375	3.1399	2.9267	2.7815	0.5704	1.6176	2.5494
2023-12-25 09:21:17.583000	8.0687	0.8312	3.1456	3.0185	2.7902	0.5458	1.6179	2.4891
2023-12-25 09:21:20.654000	8.0728	0.8420	3.1492	3.0236	2.7794	0.5365	1.6224	2.4641
2023-12-25 09:21:23.724000	8.0887	0.8456	3.1359	3.0815	2.7775	0.5602	1.6055	2.4853
2023-12-25 09:21:26.794000	8.1330	0.8529	3.1323	3.1150	2.7823	0.5556	1.6218	2.4847
2023-12-25 09:21:29.864000	8.1747	0.8575	3.1214	3.1273	2.7768	0.5537	1.6215	2.5182
2023-12-25 09:21:32.934000	8.2356	0.8527	3.1305	3.1533	2.7892	0.5287	1.6194	2.5263
2023-12-25 09:21:36.004000	8.3153	0.8459	3.1412	3.2911	2.7919	0.5386	1.6281	2.5023
2023-12-25 09:21:39.075000	8.3683	0.8680	3.1390	3.8968	2.7876	0.5361	1.6191	2.5370
2023-12-25 09:21:42.145000	8.4283	0.8801	3.1610	5.1459	2.7887	0.5188	1.6171	2.4872
2023-12-25 09:21:45.215000	8.4500	0.8756	3.1525	6.2237	2.7784	0.5083	1.6036	2.5519
2023-12-25 09:21:48.285000	8.4561	0.8757	3.1575	7.1100	2.7755	0.5117	1.6100	2.5690
2023-12-25 09:21:51.355000	8.4704	0.8751	3.1691	7.8663	2.7865	0.4992	1.6156	2.5583
2023-12-25 09:21:54.425000	8.4594	0.8421	3.1732	8.5203	2.7776	0.4886	1.6100	2.5968
2023-12-25 09:21:57.495000	8.4483	0.8433	3.1937	9.1247	2.7867	0.4899	1.6130	2.6325
2023-12-25 09:22:00.566000	8.4285	0.8335	3.2283	9.7647	2.7862	0.4960	1.6088	2.6221
2023-12-25 09:22:03.636000	8.4044	0.8229	3.2899	10.2578	2.7799	0.4977	1.6155	2.6151
2023-12-25 09:22:06.706000	8.4251	0.8253	3.3107	10.5364	2.7777	0.4908	1.6191	2.6196
2023-12-25 09:22:09.776000	8.5397	0.8082	3.3417	10.2672	2.7697	0.4940	1.6324	2.6398
2023-12-25 09:22:12.846000	8.6379	0.8066	3.3573	9.7069	2.7707	0.5074	1.6370	2.6507
2023-12-25 09:22:15.916000	8.7028	0.7960	3.3811	8.9959	2.7722	0.5387	1.6348	2.6127
2023-12-25 09:22:18.987000	8.7128	0.8060	3.4140	8.4512	2.7719	0.5603	1.6281	2.6259
2023-12-25 09:22:22.057000	8.6715	0.8005	3.4416	8.0095	2.7771	0.5631	1.6396	2.6405
2023-12-25 09:22:25.127000	8.6572	0.8175	3.4739	7.7006	2.7766	0.5528	1.6382	2.6706
2023-12-25 09:22:28.197000	8.6674	0.8396	3.4729	7.2446	2.7730	0.5528	1.6336	2.6276
2023-12-25 09:22:31.267000	8.6895	0.8448	3.4754	6.8583	2.7624	0.5549	1.6372	2.6721
2023-12-25 09:22:34.337000	8.6834	0.8640	3.4951	6.5726	2.7692	0.5660	1.6323	2.6484
2023-12-25 09:22:37.408000	8.6609	0.8642	3.5082	6.3400	2.7655	0.5656	1.6341	2.6161
2023-12-25 09:22:40.478000	8.6389	0.8747	3.5158	6.0573	2.7572	0.5660	1.6391	2.5989
2023-12-25 09:22:43.548000	8.6319	0.8564	3.5231	5.8472	2.7670	0.5644	1.6395	2.6011
2023-12-25 09:22:46.618000	8.6218	0.8657	3.5313	5.6091	2.7634	0.5245	1.6429	2.6529
2023-12-25 09:22:49.688000	8.5919	0.8617	3.5243	5.4264	2.7545	0.5175	1.6422	2.6161
2023-12-25 09:22:52.758000	8.5698	0.8821	3.5221	5.2932	2.7631	0.5108	1.6407	2.6523
2023-12-25 09:22:55.829000	8.5610	0.8701	3.5425	5.0683	2.7757	0.5236	1.6536	2.6292
2023-12-25 09:22:58.899000	8.5313	0.8692	3.5273	4.9812	2.7549	0.5216	1.6355	2.6110
2023-12-25 09:23:01.969000	8.5465	0.8659	3.5343	4.8819	2.7735	0.5079	1.6443	2.5967
2023-12-25 09:23:05.039000	8.5404	0.8492	3.5207	4.7610	2.7555	0.5030	1.6315	2.6063
2023-12-25 09:23:08.109000	8.5321	0.8478	3.5121	4.6278	2.7470	0.5055	1.6376	2.6493
2023-12-25 09:23:11.179000	8.5548	0.8524	3.5159	4.5439	2.7563	0.4875	1.6492	2.6529
2023-12-25 09:23:14.250000	8.5641	0.8555	3.5129	4.4393	2.7528	0.5058	1.6511	2.6259
2023-12-25 09:23:17.320000	8.5793	0.8577	3.5268	4.4348	2.7710	0.5369	1.6678	2.5750
2023-12-25 09:23:20.390000	8.5662	0.8445	3.5056	4.3408	2.7518	0.5385	1.6525	2.5707
2023-12-25 09:23:23.460000	8.5827	0.8339	3.5026	4.3000	2.7672	0.5230	1.6688	2.5462
2023-12-25 09:23:26.530000	8.5781	0.8380	3.4802	4.2340	2.7518	0.5338	1.6535	2.5543
2023-12-25 09:23:29.600000	8.5806	0.8299	3.4666	4.1587	2.7439	0.5378	1.6599	2.5744
2023-12-25 09:23:32.671000	8.6045	0.8185	3.4751	4.0863	2.7678	0.5406	1.6764	2.5733
2023-12-25 09:23:35.741000	8.6023	0.8451	3.4686	3.9964	2.7634	0.5288	1.6766	2.5701
2023-12-25 09:23:38.811000	8.6195	0.8264	3.4567	3.9202	2.7645	0.5335	1.6844	2.6008
2023-12-25 09:23:41.881000	8.6123	0.8402	3.4504	3.8807	2.7664	0.5214	1.6893	2.6522
2023-12-25 09:23:44.951000	8.5915	0.8237	3.4424	3.8725	2.7617	0.5153	1.6942	2.7050
2023-12-25 09:23:48.021000	8.5397	0.8028	3.4237	3.8088	2.7596	0.4998	1.6960	2.7005
2023-12-25 09:23:51.092000	8.4635	0.8010	3.4138	3.8071	2.7590	0.5072	1.7040	2.7169
2023-12-25 09:23:54.162000	8.3948	0.7890	3.4118	3.8122	2.7643	0.5245	1.7151	2.7477
2023-12-25 09:23:57.232000	8.3220	0.7946	3.3911	3.8198	2.7567	0.5094	1.7145	2.7950
2023-12-25 09:24:00.302000	8.2888	0.7872	3.3848	3.8043	2.7534	0.5080	1.7168	2.7684
2023-12-25 09:24:03.372000	8.2632	0.7681	3.3880	3.8155	2.7647	0.5140	1.7356	2.7596
2023-12-25 09:24:06.442000	8.2463	0.7292	3.3757	3.7786	2.7601	0.5053	1.7351	2.7502
2023-12-25 09:24:09.513000	8.2475	0.7103	3.3764	3.8490	2.7707	0.4941	1.7476	2.7800
2023-12-25 09:24:12.583000	8.1943	0.7106	3.3680	3.8282	2.7571	0.5023	1.7447	2.7586
2023-12-25 09:24:15.653000	8.1604	0.7326	3.3659	3.8228	2.7627	0.5072	1.7585	2.7564
2023-12-25 09:24:18.723000	8.1061	0.7566	3.3614	3.8327	2.7604	0.4990	1.7562	2.8013
2023-12-25 09:24:21.793000	8.0588	0.7372	3.3586	3.7934	2.7616	0.5203	1.7625	2.8284
2023-12-25 09:24:24.863000	8.0314	0.7446	3.3486	3.8338	2.7642	0.5086	1.7721	2.7653
2023-12-25 09:24:27.934000	8.0017	0.7449	3.3469	3.8458	2.7607	0.5205	1.7669	2.8009
2023-12-25 09:24:31.004000	7.9868	0.7418	3.3423	3.9066	2.7653	0.5411	1.7793	2.8038
2023-12-25 09:24:34.074000	7.9644	0.7556	3.3302	3.9255	2.7486	0.5330	1.7671	2.8025
2023-12-25 09:24:37.144000	7.9630	0.7582	3.3258	3.9824	2.7594	0.5416	1.7742	2.7877
2023-12-25 09:24:40.214000	7.9773	0.7758	3.3248	4.0204	2.7553	0.5493	1.7686	2.7546
2023-12-25 09:24:43.284000	7.9989	0.7650	3.3126	4.0342	2.7492	0.5580	1.7644	2.7654
2023-12-25 09:24:46.355000	8.0224	0.7514	3.3012	4.0315	2.7484	0.5604	1.7699	2.7670
2023-12-25 09:24:49.425000	8.0430	0.7207	3.3042	4.0711	2.7500	0.5497	1.7682	2.7546
2023-12-25 09:24:52.495000	8.0570	0.7009	3.2932	4.0616	2.7535	0.5492	1.7784	2.7207
2023-12-25 09:24:55.565000	8.0721	0.6955	3.2839	4.0176	2.7410	0.5755	1.7693	2.8092
2023-12-25 09:24:58.635000	8.0823	0.7072	3.2742	3.9695	2.7506	0.5690	1.7747	2.7384
2023-12-25 09:25:01.705000	8.1024	0.7067	3.2773	3.9296	2.7503	0.5285	1.7844	2.7925
2023-12-25 09:25:04.776000	8.1056	0.6950	3.2598	3.9009	2.7473	0.5286	1.7784	2.7644
2023-12-25 09:25:07.846000	8.0988	0.7275	3.2500	3.8916	2.7529	0.5189	1.7793	2.7812
2023-12-25 09:25:10.916000	8.1004	0.7441	3.2532	3.8501	2.7629	0.5123	1.7858	2.7945
2023-12-25 09:25:13.986000	8.0995	0.7489	3.2447	3.8552	2.7670	0.5084	1.7947	2.7167
2023-12-25 09:25:17.056000	8.0997	0.7407	3.2330	3.8262	2.7587	0.5050	1.7884	2.7638
2023-12-25 09:25:20.126000	8.0908	0.7708	3.2241	3.7971	2.7650	0.5163	1.7972	2.7355
2023-12-25 09:25:23.197000	8.0879	0.7901	3.2204	3.8305	2.7608	0.4955	1.8011	2.7590
2023-12-25 09:25:26.267000	8.0741	0.7757	3.2029	3.8357	2.7533	0.4881	1.7865	2.6805
2023-12-25 09:25:29.337000	8.0786	0.7858	3.1918	3.8527	2.7620	0.4968	1.7956	2.6839
2023-12-25 09:25:32.407000	8.0973	0.7770	3.1931	3.8225	2.7621	0.4850	1.8036	2.6026
2023-12-25 09:25:35.477000	8.1240	0.7692	3.1896	3.8135	2.7667	0.5044	1.8124	2.6337
2023-12-25 09:25:38.547000	8.1248	0.7488	3.1717	3.8093	2.7574	0.5135	1.8050	2.5979
2023-12-25 09:25:41.618000	8.1298	0.7476	3.1703	3.8407	2.7603	0.5127	1.8124	2.6010
2023-12-25 09:25:44.688000	8.1344	0.7386	3.1671	3.8103	2.7632	0.5061	1.8216	2.6094
2023-12-25 09:25:47.758000	8.1273	0.7502	3.1491	3.8180	2.7616	0.5009	1.8189	2.5461
2023-12-25 09:25:50.828000	8.1228	0.7541	3.1406	3.7876	2.7611	0.4981	1.8302	2.5780
2023-12-25 09:25:53.898000	8.1135	0.7555	3.1406	3.7242	2.7707	0.4971	1.8423	2.5515
2023-12-25 09:25:56.968000	8.0969	0.7675	3.1211	3.6889	2.7621	0.5102	1.8301	2.5544
2023-12-25 09:26:00.039000	8.0732	0.7600	3.1019	3.6641	2.7484	0.4974	1.8221	2.5768
2023-12-25 09:26:03.109000	8.0849	0.7545	3.1279	3.6101	2.7806	0.5070	1.8498	2.5703
2023-12-25 09:26:06.179000	8.0424	0.7531	3.0970	3.5546	2.7480	0.5065	1.8228	2.6180
2023-12-25 09:28:27.700000	8.9440	0.9243	2.8700	3.4299	2.8072	0.4951	1.8388	2.7089
2023-12-25 09:28:30.770000	8.9642	0.9365	2.8718	3.3842	2.8057	0.4888	1.8382	2.7079
2023-12-25 09:28:33.840000	8.9557	0.9511	2.8665	3.3409	2.7968	0.4869	1.8411	2.7328
2023-12-25 09:28:36.910000	8.9678	0.9398	2.8657	3.2785	2.8026	0.4860	1.8432	2.7370
2023-12-25 09:28:39.981000	8.9496	0.9460	2.8585	3.1931	2.8063	0.4877	1.8374	2.7366
2023-12-25 09:28:43.051000	8.8817	0.9521	2.8526	3.1427	2.8108	0.4955	1.8359	2.7001
2023-12-25 09:28:46.121000	8.7634	0.9444	2.8524	3.1160	2.8102	0.4847	1.8421	2.7084
2023-12-25 09:28:49.191000	8.6284	0.9078	2.8402	3.0509	2.8141	0.4872	1.8395	2.7302
2023-12-25 09:28:52.261000	8.5024	0.9114	2.8339	2.9904	2.8053	0.4895	1.8279	2.6684
2023-12-25 09:28:55.331000	8.4254	0.8726	2.8294	2.9290	2.8206	0.4797	1.8420	2.6263
2023-12-25 09:28:58.402000	8.3245	0.8576	2.8235	2.8599	2.8135	0.4988	1.8382	2.6905
2023-12-25 09:29:01.472000	8.2921	0.8462	2.8119	2.7897	2.8079	0.5088	1.8383	2.6348
2023-12-25 09:29:04.542000	8.2608	0.8217	2.8116	2.7302	2.8042	0.5088	1.8421	2.6461
2023-12-25 09:29:07.612000	8.2618	0.8192	2.8168	2.6878	2.8070	0.5167	1.8387	2.6567
2023-12-25 09:29:10.682000	8.2725	0.7702	2.8141	2.6038	2.8144	0.4901	1.8395	2.6456
2023-12-25 09:29:13.752000	8.3119	0.7714	2.8088	2.5855	2.8104	0.4972	1.8337	2.6825
2023-12-25 09:29:16.823000	8.3621	0.7395	2.8075	2.4794	2.8094	0.5030	1.8365	2.6680
2023-12-25 09:29:19.893000	8.4629	0.7226	2.7938	2.3529	2.8022	0.5124	1.8341	2.6297
2023-12-25 09:29:22.963000	8.5375	0.7129	2.7926	2.2766	2.7978	0.4982	1.8345	2.6420
2023-12-25 09:29:26.033000	8.6156	0.7186	2.7906	2.2171	2.8024	0.5099	1.8364	2.6555
2023-12-25 09:29:29.103000	8.6618	0.7214	2.7875	2.1635	2.7981	0.4935	1.8313	2.6248
2023-12-25 09:29:32.173000	8.7033	0.7086	2.7702	2.0979	2.7923	0.4750	1.8197	2.6209
2023-12-25 09:29:35.244000	8.7516	0.7057	2.7802	1.9999	2.7971	0.4778	1.8279	2.6502
2023-12-25 09:29:38.314000	8.7955	0.7283	2.7714	1.9014	2.7946	0.4598	1.8311	2.6219
2023-12-25 09:29:41.384000	8.8094	0.7263	2.7666	1.8294	2.8021	0.4845	1.8299	2.6349
2023-12-25 09:29:44.454000	8.8583	0.7055	2.7767	1.7245	2.8142	0.4990	1.8567	2.6631
2023-12-25 09:29:47.524000	8.8631	0.7385	2.7635	1.6347	2.8030	0.4917	1.8503	2.6868
2023-12-25 09:29:50.594000	8.8979	0.7589	2.7513	1.5863	2.8015	0.4969	1.8395	2.6713
2023-12-25 09:29:53.665000	8.9491	0.7675	2.7519	1.5059	2.8023	0.5435	1.8478	2.6809
2023-12-25 09:29:56.735000	8.9739	0.7407	2.7390	1.4229	2.7939	0.5192	1.8390	2.7136
2023-12-25 09:29:59.805000	9.0018	0.7424	2.7299	1.3777	2.7970	0.5139	1.8485	2.6774
2023-12-25 09:30:02.875000	9.0302	0.7377	2.7297	1.3116	2.8006	0.5247	1.8623	2.6824
2023-12-25 09:30:05.945000	9.0374	0.7465	2.7168	1.2914	2.7984	0.5187	1.8611	2.6704
2023-12-25 09:30:09.015000	9.0445	0.7462	2.7172	1.2412	2.7982	0.5293	1.8676	2.7132
2023-12-25 09:30:12.086000	9.0173	0.7530	2.7124	1.1884	2.8022	0.5273	1.8642	2.6549
2023-12-25 09:30:15.156000	8.9965	0.7443	2.7059	1.1277	2.7931	0.5263	1.8594	2.6024
2023-12-25 09:30:18.226000	8.9789	0.7529	2.7130	1.0868	2.7936	0.5109	1.8678	2.6685
2023-12-25 09:30:21.296000	8.9382	0.7372	2.7088	1.0092	2.7997	0.5121	1.8635	2.6959
2023-12-25 09:30:24.366000	8.9013	0.7296	2.7066	0.9802	2.7934	0.5122	1.8548	2.6648
2023-12-25 09:30:27.436000	8.8811	0.7463	2.7077	0.9414	2.8016	0.5289	1.8573	2.6344
2023-12-25 09:30:30.507000	8.8315	0.7591	2.7139	0.8722	2.8037	0.5459	1.8687	2.6121
2023-12-25 09:30:33.577000	8.7565	0.7796	2.7075	0.8255	2.7983	0.5347	1.8602	2.6367
2023-12-25 09:30:36.647000	8.6903	0.7513	2.7037	0.7990	2.7942	0.5249	1.8555	2.6350
2023-12-25 09:30:39.717000	8.5820	0.7653	2.7032	0.7652	2.7970	0.4962	1.8556	2.6372
2023-12-25 09:30:42.787000	8.4596	0.7757	2.6942	0.7264	2.7895	0.4770	1.8439	2.6643
2023-12-25 09:30:45.857000	8.4141	0.8018	2.6922	0.6991	2.7972	0.4772	1.8522	2.6918
2023-12-25 09:30:48.928000	8.3671	0.7744	2.6998	0.6726	2.8031	0.4744	1.8611	2.6196
2023-12-25 09:30:51.998000	8.3541	0.7717	2.7073	0.6498	2.8042	0.4672	1.8708	2.6390
2023-12-25 09:30:55.068000	8.3485	0.7870	2.7123	0.6291	2.8112	0.4619	1.8648	2.6735
2023-12-25 09:30:58.138000	8.3460	0.7873	2.7124	0.5940	2.7978	0.4811	1.8540	2.6047
2023-12-25 09:31:01.208000	8.3440	0.8128	2.7307	0.5995	2.8026	0.4782	1.8617	2.5835
2023-12-25 09:31:04.278000	8.3518	0.8396	2.7374	0.5544	2.8077	0.4971	1.8614	2.6052
2023-12-25 09:31:07.349000	8.3338	0.8278	2.7398	0.5340	2.8031	0.5222	1.8576	2.5625
2023-12-25 09:31:10.419000	8.3267	0.8035	2.7590	0.5389	2.8058	0.5494	1.8570	2.6046
2023-12-25 09:31:13.489000	8.2983	0.8154	2.7702	0.5076	2.8096	0.5353	1.8627	2.6168
2023-12-25 09:31:16.559000	8.2383	0.8523	2.7781	0.5513	2.8011	0.5795	1.8528	2.8112
2023-12-25 09:31:19.629000	8.2121	0.8013	2.7974	0.5038	2.8029	0.5458	1.8605	2.6756
2023-12-25 09:31:22.699000	8.1648	0.8268	2.8020	0.5010	2.8033	0.5523	1.8613	2.6546
2023-12-25 09:31:25.770000	8.1113	0.8199	2.8049	0.4925	2.7946	0.5526	1.8558	2.6919
2023-12-25 09:31:28.840000	8.0781	0.8406	2.8060	0.5384	2.7883	0.5784	1.8530	2.8642
2023-12-25 09:31:31.910000	8.0508	0.7715	2.8244	0.5121	2.7958	0.5212	1.8576	2.7961
2023-12-25 09:31:34.980000	8.0045	0.7379	2.8299	0.5320	2.7959	0.5215	1.8651	2.7993
2023-12-25 09:31:38.050000	7.9564	0.7345	2.8321	0.5172	2.7922	0.5108	1.8557	2.8798
2023-12-25 09:31:41.120000	7.9123	0.7386	2.8497	0.5076	2.8026	0.5047	1.8692	2.8520
2023-12-25 09:31:44.191000	7.8122	0.7218	2.8289	0.5137	2.7850	0.5293	1.8466	2.8770
2023-12-25 09:31:47.261000	7.7207	0.7400	2.8439	0.5002	2.7939	0.5330	1.8550	2.8746
2023-12-25 09:31:50.331000	7.6289	0.7435	2.8508	0.4868	2.7993	0.5234	1.8642	2.9064
2023-12-25 09:31:53.401000	7.5590	0.7148	2.8427	0.4928	2.7995	0.5306	1.8488	2.9006
