# Supplementary material for: Dynamic infrared aurora on Jupiter
Source: Nat Commun. 2025 May 12;16:3907. doi: 10.1038/s41467-025-58984-z (PMC12069571; doi:10.1038/s41467-025-58984-z)
Supplement: Supplementary file 6 — Source Data [file 41467_2025_58984_MOESM6_ESM.zip › Fig5b.txt]

Ratio of the H3+ energy flux to the precipitating electron energy flux versus time
Datetime					RatEDAR	RatENAR	RatEME1	RatEME2
2023-12-25 08:57:35.204000	0.8579	0.0655	0.6401	0.1086
2023-12-25 08:57:38.274000	0.8288	0.0654	0.6370	0.1104
2023-12-25 08:57:41.344000	0.8125	0.0653	0.6430	0.1125
2023-12-25 08:57:44.414000	0.8270	0.0658	0.6007	0.1134
2023-12-25 08:57:47.485000	0.8332	0.0654	0.6101	0.1089
2023-12-25 08:57:50.555000	0.8441	0.0651	0.6221	0.1085
2023-12-25 08:57:53.625000	0.8472	0.0656	0.6125	0.1091
2023-12-25 08:57:56.695000	0.8409	0.0655	0.5988	0.1089
2023-12-25 08:57:59.765000	0.8078	0.0649	0.5888	0.1047
2023-12-25 08:58:02.835000	0.7949	0.0657	0.5817	0.1034
2023-12-25 08:58:05.906000	0.7673	0.0671	0.5944	0.1039
2023-12-25 08:58:08.976000	0.7801	0.0664	0.5776	0.1029
2023-12-25 08:58:12.046000	0.7910	0.0667	0.5638	0.1059
2023-12-25 08:58:15.116000	0.7523	0.0651	0.5587	0.1035
2023-12-25 08:58:18.186000	0.7702	0.0686	0.6200	0.1147
2023-12-25 08:58:21.256000	0.7455	0.0669	0.5887	0.1074
2023-12-25 08:58:24.327000	0.7778	0.0706	0.6637	0.1143
2023-12-25 08:58:27.397000	0.7918	0.0723	0.6299	0.1201
2023-12-25 08:58:30.467000	0.8105	0.0733	0.6408	0.1228
2023-12-25 08:58:33.537000	0.7699	0.0709	0.5850	0.1158
2023-12-25 08:58:36.607000	0.8300	0.0741	0.6541	0.1230
2023-12-25 08:58:39.677000	0.8179	0.0748	0.6447	0.1233
2023-12-25 08:58:42.748000	0.8111	0.0749	0.6599	0.1231
2023-12-25 08:58:45.818000	0.8050	0.0743	0.6591	0.1232
2023-12-25 08:58:48.888000	0.7973	0.0732	0.6597	0.1184
2023-12-25 08:58:51.958000	0.7736	0.0719	0.6676	0.1185
2023-12-25 08:58:55.028000	0.7913	0.0719	0.6486	0.1207
2023-12-25 08:58:58.098000	0.7887	0.0723	0.6824	0.1203
2023-12-25 08:59:01.168000	0.7690	0.0725	0.7167	0.1176
2023-12-25 08:59:04.239000	0.7506	0.0745	0.6742	0.1233
2023-12-25 08:59:07.309000	0.7333	0.0758	0.6730	0.1238
2023-12-25 08:59:10.379000	0.7411	0.0774	0.6751	0.1221
2023-12-25 08:59:13.449000	0.7496	0.0777	0.6614	0.1202
2023-12-25 08:59:16.519000	0.7426	0.0798	0.6602	0.1215
2023-12-25 08:59:19.589000	0.7527	0.0818	0.6497	0.1228
2023-12-25 08:59:22.660000	0.7712	0.0836	0.6346	0.1204
2023-12-25 08:59:25.730000	0.7751	0.0843	0.6479	0.1202
2023-12-25 08:59:28.800000	0.7691	0.0850	0.6601	0.1228
2023-12-25 08:59:31.870000	0.7630	0.0849	0.6368	0.1222
2023-12-25 08:59:34.940000	0.7697	0.0833	0.6693	0.1181
2023-12-25 08:59:38.010000	0.7735	0.0831	0.6408	0.1150
2023-12-25 08:59:41.081000	0.7550	0.0818	0.6484	0.1125
2023-12-25 08:59:44.151000	0.7499	0.0811	0.6596	0.1111
2023-12-25 08:59:47.221000	0.7270	0.0807	0.6286	0.1118
2023-12-25 08:59:50.291000	0.7006	0.0806	0.6375	0.1121
2023-12-25 08:59:53.361000	0.6941	0.0806	0.6178	0.1116
2023-12-25 08:59:56.431000	0.7070	0.0814	0.6199	0.1120
2023-12-25 08:59:59.502000	0.7173	0.0811	0.6244	0.1105
2023-12-25 09:00:02.572000	0.7304	0.0814	0.6071	0.1135
2023-12-25 09:00:05.642000	0.7289	0.0811	0.6068	0.1130
2023-12-25 09:00:08.712000	0.7331	0.0810	0.6188	0.1171
2023-12-25 09:00:11.782000	0.7536	0.0817	0.6184	0.1210
2023-12-25 09:00:14.852000	0.7547	0.0826	0.6089	0.1224
2023-12-25 09:00:17.923000	0.7762	0.0835	0.6365	0.1209
2023-12-25 09:00:20.993000	0.7759	0.0836	0.6407	0.1235
2023-12-25 09:00:24.063000	0.7597	0.0841	0.6526	0.1258
2023-12-25 09:00:27.133000	0.7525	0.0848	0.6560	0.1282
2023-12-25 09:00:30.203000	0.7696	0.0860	0.6866	0.1288
2023-12-25 09:00:33.273000	0.7460	0.0856	0.6915	0.1313
2023-12-25 09:00:36.344000	0.7390	0.0854	0.6936	0.1314
2023-12-25 09:00:39.414000	0.7291	0.0842	0.6932	0.1226
2023-12-25 09:00:42.484000	0.7167	0.0843	0.7039	0.1204
2023-12-25 09:00:45.554000	0.7181	0.0845	0.6663	0.1189
2023-12-25 09:00:48.624000	0.7168	0.0836	0.6586	0.1188
2023-12-25 09:00:51.694000	0.7192	0.0838	0.6639	0.1192
2023-12-25 09:00:54.765000	0.7056	0.0828	0.6544	0.1161
2023-12-25 09:00:57.835000	0.6993	0.0819	0.6413	0.1124
2023-12-25 09:01:00.905000	0.6855	0.0805	0.6345	0.1111
2023-12-25 09:01:03.975000	0.7097	0.0803	0.6355	0.1085
2023-12-25 09:01:07.045000	0.7098	0.0800	0.6395	0.1083
2023-12-25 09:01:10.115000	0.7057	0.0802	0.6415	0.1107
2023-12-25 09:01:13.186000	0.7149	0.0784	0.6283	0.1125
2023-12-25 09:01:16.256000	0.7035	0.0759	0.6259	0.1111
2023-12-25 09:01:19.326000	0.6728	0.0745	0.6224	0.1092
2023-12-25 09:01:22.396000	0.6746	0.0742	0.6255	0.1087
2023-12-25 09:03:36.821000	0.5516	0.1083	0.6203	0.0882
2023-12-25 09:03:39.891000	0.5804	0.1118	0.6241	0.0891
2023-12-25 09:03:42.961000	0.6040	0.1161	0.6319	0.0868
2023-12-25 09:03:46.031000	0.5935	0.1195	0.6202	0.0883
2023-12-25 09:03:49.102000	0.6010	0.1218	0.6205	0.0857
2023-12-25 09:03:52.172000	0.6226	0.1291	0.6174	0.0862
2023-12-25 09:03:55.242000	0.6356	0.1370	0.6494	0.0875
2023-12-25 09:03:58.312000	0.6405	0.1452	0.6509	0.0869
2023-12-25 09:04:01.382000	0.6545	0.1554	0.6420	0.0856
2023-12-25 09:04:04.452000	0.6585	0.1582	0.6328	0.0850
2023-12-25 09:04:07.523000	0.6649	0.1652	0.6211	0.0852
2023-12-25 09:04:10.593000	0.6957	0.1747	0.6182	0.0866
2023-12-25 09:04:13.663000	0.7052	0.1826	0.6019	0.0895
2023-12-25 09:04:16.733000	0.7246	0.1914	0.5989	0.0863
2023-12-25 09:04:19.803000	0.7361	0.1989	0.6049	0.0863
2023-12-25 09:04:22.873000	0.7355	0.2045	0.5933	0.0845
2023-12-25 09:04:25.944000	0.7468	0.2049	0.5630	0.0839
2023-12-25 09:04:29.014000	0.7630	0.2044	0.5610	0.0867
2023-12-25 09:04:32.084000	0.7903	0.1968	0.5773	0.0845
2023-12-25 09:04:35.154000	0.7729	0.2038	0.6050	0.0830
2023-12-25 09:04:38.224000	0.8093	0.2052	0.6045	0.0852
2023-12-25 09:04:41.294000	0.8004	0.2010	0.6181	0.0848
2023-12-25 09:04:44.365000	0.8147	0.1975	0.6151	0.0845
2023-12-25 09:04:47.435000	0.8331	0.1939	0.6257	0.0884
2023-12-25 09:04:50.505000	0.8539	0.1923	0.5967	0.0914
2023-12-25 09:04:53.575000	0.8633	0.1924	0.6084	0.0905
2023-12-25 09:04:56.645000	0.8684	0.1923	0.6209	0.0895
2023-12-25 09:04:59.715000	0.8535	0.1918	0.6057	0.0902
2023-12-25 09:05:02.786000	0.8472	0.1879	0.6198	0.0921
2023-12-25 09:05:05.856000	0.8517	0.1792	0.5892	0.0918
2023-12-25 09:05:08.926000	0.8342	0.1728	0.5814	0.0924
2023-12-25 09:05:11.996000	0.8416	0.1693	0.5821	0.0879
2023-12-25 09:05:15.066000	0.8377	0.1668	0.5773	0.0886
2023-12-25 09:05:18.137000	0.8360	0.1654	0.6210	0.0882
2023-12-25 09:05:21.207000	0.8346	0.1616	0.6279	0.0885
2023-12-25 09:05:24.277000	0.8687	0.1621	0.6286	0.0892
2023-12-25 09:05:27.347000	0.8722	0.1630	0.6220	0.0866
2023-12-25 09:05:30.417000	0.9093	0.1633	0.6016	0.0881
2023-12-25 09:05:33.487000	0.9058	0.1661	0.5807	0.0867
2023-12-25 09:05:36.558000	0.9435	0.1652	0.5745	0.0860
2023-12-25 09:05:39.628000	0.9558	0.1693	0.5793	0.0867
2023-12-25 09:05:42.698000	0.9095	0.1651	0.5485	0.0829
2023-12-25 09:05:45.768000	0.9790	0.1735	0.6120	0.0856
2023-12-25 09:05:48.838000	1.0041	0.1732	0.5816	0.0846
2023-12-25 09:05:51.908000	0.9904	0.1719	0.5933	0.0853
2023-12-25 09:05:54.979000	0.9497	0.1694	0.5758	0.0842
2023-12-25 09:05:58.049000	0.9506	0.1680	0.5949	0.0844
2023-12-25 09:06:01.119000	0.9264	0.1696	0.6129	0.0831
2023-12-25 09:06:04.189000	0.8992	0.1691	0.6119	0.0853
2023-12-25 09:06:07.259000	0.8703	0.1706	0.6062	0.0821
2023-12-25 09:06:10.329000	0.8298	0.1684	0.6206	0.0841
2023-12-25 09:06:13.400000	0.8109	0.1651	0.6201	0.0856
2023-12-25 09:06:16.470000	0.7877	0.1663	0.5956	0.0865
2023-12-25 09:06:19.540000	0.7853	0.1708	0.5803	0.0870
2023-12-25 09:06:22.610000	0.7736	0.1713	0.5859	0.0871
2023-12-25 09:06:25.680000	0.7812	0.1717	0.5971	0.0883
2023-12-25 09:06:28.750000	0.7620	0.1740	0.6007	0.0900
2023-12-25 09:06:31.821000	0.7781	0.1734	0.5861	0.0904
2023-12-25 09:06:34.891000	0.7969	0.1749	0.5891	0.0897
2023-12-25 09:06:37.961000	0.7960	0.1738	0.5943	0.0915
2023-12-25 09:06:41.031000	0.8113	0.1762	0.6154	0.0918
2023-12-25 09:06:44.101000	0.8118	0.1771	0.5958	0.0890
2023-12-25 09:06:47.171000	0.8354	0.1754	0.6275	0.0901
2023-12-25 09:06:50.242000	0.8327	0.1745	0.6381	0.0886
2023-12-25 09:06:53.312000	0.8414	0.1775	0.6239	0.0894
2023-12-25 09:06:56.382000	0.8390	0.1761	0.6310	0.0897
2023-12-25 09:06:59.452000	0.8553	0.1745	0.6199	0.0881
2023-12-25 09:07:02.522000	0.8551	0.1784	0.6212	0.0869
2023-12-25 09:07:05.593000	0.8594	0.1791	0.6273	0.0845
2023-12-25 09:07:08.663000	0.8644	0.1785	0.6465	0.0874
2023-12-25 09:07:11.733000	0.8539	0.1809	0.6234	0.0877
2023-12-25 09:07:14.803000	0.8574	0.1852	0.6080	0.0923
2023-12-25 09:07:17.873000	0.8645	0.1858	0.6094	0.0932
2023-12-25 09:07:20.943000	0.8870	0.1902	0.6012	0.0953
2023-12-25 09:07:24.014000	0.8689	0.1931	0.6025	0.0933
2023-12-25 09:07:27.084000	0.8945	0.1951	0.6083	0.0917
2023-12-25 09:07:30.154000	0.8454	0.2029	0.6040	0.0948
2023-12-25 09:07:33.224000	0.8158	0.2023	0.6040	0.0962
2023-12-25 09:07:36.294000	0.8117	0.2057	0.6055	0.0988
2023-12-25 09:07:39.364000	0.7934	0.2131	0.5893	0.0960
2023-12-25 09:07:42.435000	0.7881	0.2086	0.5899	0.0942
2023-12-25 09:07:45.505000	0.7818	0.2098	0.5977	0.0918
2023-12-25 09:07:48.575000	0.7762	0.2105	0.6059	0.0904
2023-12-25 09:07:51.645000	0.7748	0.2123	0.5935	0.0910
2023-12-25 09:07:54.715000	0.7452	0.2104	0.5965	0.0926
2023-12-25 09:07:57.785000	0.7484	0.2070	0.5695	0.0905
2023-12-25 09:08:00.856000	0.7530	0.2053	0.5717	0.0905
2023-12-25 09:08:03.926000	0.7594	0.2039	0.5666	0.0892
2023-12-25 09:08:06.996000	0.7505	0.2040	0.5621	0.0861
2023-12-25 09:08:10.066000	0.7787	0.2033	0.5548	0.0867
2023-12-25 09:08:13.136000	0.7840	0.1996	0.5670	0.0876
2023-12-25 09:08:16.206000	0.7805	0.1979	0.5575	0.0887
2023-12-25 09:08:19.277000	0.7777	0.1971	0.5768	0.0883
2023-12-25 09:08:22.347000	0.7662	0.1979	0.5580	0.0897
2023-12-25 09:08:25.417000	0.8023	0.1964	0.5845	0.0886
2023-12-25 09:08:28.487000	0.8054	0.1948	0.5863	0.0905
2023-12-25 09:08:31.557000	0.8454	0.1916	0.5925	0.0908
2023-12-25 09:08:34.627000	0.8516	0.1921	0.5809	0.0905
2023-12-25 09:08:37.698000	0.8792	0.1917	0.5959	0.0888
2023-12-25 09:08:40.768000	0.8455	0.1914	0.6021	0.0897
2023-12-25 09:08:43.838000	0.8665	0.1939	0.6071	0.0910
2023-12-25 09:08:46.908000	0.8484	0.1955	0.6113	0.0919
2023-12-25 09:08:49.978000	0.8501	0.1951	0.5920	0.0916
2023-12-25 09:08:53.049000	0.8770	0.1883	0.5782	0.0894
2023-12-25 09:08:56.119000	0.8599	0.1868	0.5626	0.0904
2023-12-25 09:08:59.189000	0.8521	0.1842	0.5675	0.0905
2023-12-25 09:09:02.259000	0.8178	0.1808	0.5711	0.0918
2023-12-25 09:09:05.329000	0.8110	0.1772	0.5723	0.0932
2023-12-25 09:09:08.399000	0.8231	0.1768	0.5507	0.0949
2023-12-25 09:09:11.470000	0.8360	0.1742	0.5424	0.0943
2023-12-25 09:09:14.540000	0.8474	0.1720	0.5496	0.0932
2023-12-25 09:09:17.610000	0.8592	0.1705	0.5441	0.0900
2023-12-25 09:09:20.680000	0.8808	0.1722	0.5340	0.0918
2023-12-25 09:09:23.750000	0.8636	0.1765	0.5496	0.0947
2023-12-25 09:09:26.820000	0.8711	0.1768	0.5452	0.0955
2023-12-25 09:09:29.891000	0.8760	0.1810	0.5379	0.0974
2023-12-25 09:09:32.961000	0.9316	0.1817	0.5388	0.0982
2023-12-25 09:09:36.031000	0.9302	0.1817	0.5415	0.0947
2023-12-25 09:09:39.101000	0.9181	0.1819	0.5418	0.0934
2023-12-25 09:09:42.171000	0.8931	0.1794	0.5621	0.0925
2023-12-25 09:09:45.241000	0.8990	0.1790	0.5422	0.0952
2023-12-25 09:09:48.312000	0.9129	0.1795	0.5321	0.0930
2023-12-25 09:09:51.382000	0.8886	0.1791	0.5321	0.0876
2023-12-25 09:09:54.452000	0.8812	0.1791	0.5225	0.0865
2023-12-25 09:09:57.522000	0.8800	0.1828	0.5409	0.0834
2023-12-25 09:10:00.592000	0.8714	0.1805	0.5579	0.0820
2023-12-25 09:10:03.662000	0.8337	0.1814	0.5545	0.0819
2023-12-25 09:10:06.733000	0.8372	0.1848	0.5593	0.0836
2023-12-25 09:10:09.803000	0.8444	0.1888	0.5351	0.0834
2023-12-25 09:10:12.873000	0.8541	0.1961	0.5355	0.0855
2023-12-25 09:10:15.943000	0.8594	0.2008	0.5420	0.0841
2023-12-25 09:10:19.013000	0.8547	0.2009	0.5626	0.0852
2023-12-25 09:10:22.083000	0.8475	0.1998	0.5796	0.0863
2023-12-25 09:10:25.154000	0.8550	0.2030	0.5936	0.0859
2023-12-25 09:10:28.224000	0.8529	0.2030	0.5880	0.0868
2023-12-25 09:10:31.294000	0.8611	0.2074	0.5787	0.0863
2023-12-25 09:10:34.364000	0.8713	0.2123	0.5525	0.0853
2023-12-25 09:10:37.434000	0.8557	0.2157	0.5505	0.0849
2023-12-25 09:10:40.505000	0.8458	0.2154	0.5514	0.0831
2023-12-25 09:10:43.575000	0.8428	0.2139	0.5410	0.0814
2023-12-25 09:10:46.645000	0.8481	0.2163	0.5530	0.0809
2023-12-25 09:10:49.715000	0.8682	0.2180	0.5452	0.0813
2023-12-25 09:10:52.785000	0.8622	0.2206	0.5324	0.0806
2023-12-25 09:10:55.855000	0.8527	0.2206	0.5177	0.0804
2023-12-25 09:10:58.926000	0.8607	0.2195	0.5255	0.0785
2023-12-25 09:11:01.996000	0.8779	0.2207	0.5263	0.0768
2023-12-25 09:11:05.066000	0.8714	0.2240	0.5456	0.0778
2023-12-25 09:11:08.136000	0.8737	0.2253	0.5580	0.0767
2023-12-25 09:11:11.206000	0.8774	0.2285	0.5601	0.0778
2023-12-25 09:11:14.276000	0.8589	0.2361	0.5763	0.0793
2023-12-25 09:11:17.347000	0.8412	0.2371	0.5731	0.0781
2023-12-25 09:11:20.417000	0.8327	0.2489	0.5776	0.0761
2023-12-25 09:11:23.487000	0.8267	0.2622	0.5816	0.0775
2023-12-25 09:11:26.557000	0.8270	0.2706	0.6040	0.0774
2023-12-25 09:11:29.627000	0.8007	0.2820	0.6039	0.0768
2023-12-25 09:11:32.697000	0.8007	0.2903	0.5902	0.0768
2023-12-25 09:11:35.768000	0.7814	0.2982	0.5919	0.0767
2023-12-25 09:11:38.838000	0.8134	0.3062	0.6006	0.0778
2023-12-25 09:11:41.908000	0.8306	0.3086	0.5975	0.0765
2023-12-25 09:11:44.978000	0.8422	0.3183	0.5979	0.0752
2023-12-25 09:11:48.048000	0.8405	0.3255	0.5923	0.0747
2023-12-25 09:11:51.118000	0.8463	0.3198	0.5973	0.0759
2023-12-25 09:11:54.189000	0.8524	0.3068	0.5940	0.0753
2023-12-25 09:11:57.259000	0.8933	0.3067	0.5928	0.0755
2023-12-25 09:12:00.329000	0.8816	0.3093	0.5907	0.0735
2023-12-25 09:12:03.399000	0.8976	0.2963	0.6053	0.0732
2023-12-25 09:12:06.469000	0.9316	0.2911	0.5998	0.0726
2023-12-25 09:12:09.539000	0.9433	0.2853	0.5972	0.0729
2023-12-25 09:12:12.610000	0.9275	0.2775	0.5955	0.0727
2023-12-25 09:12:15.680000	0.9587	0.2630	0.5788	0.0737
2023-12-25 09:12:18.750000	0.9478	0.2545	0.5921	0.0750
2023-12-25 09:12:21.820000	0.9715	0.2514	0.5953	0.0738
2023-12-25 09:12:24.890000	0.9543	0.2456	0.5662	0.0733
2023-12-25 09:12:27.961000	0.9575	0.2408	0.5971	0.0732
2023-12-25 09:12:31.031000	0.9548	0.2355	0.6141	0.0744
2023-12-25 09:12:34.101000	0.9482	0.2390	0.5843	0.0733
2023-12-25 09:12:37.171000	0.9283	0.2383	0.5735	0.0752
2023-12-25 09:12:40.241000	0.9125	0.2391	0.5910	0.0741
2023-12-25 09:12:43.311000	0.9387	0.2441	0.5848	0.0723
2023-12-25 09:12:46.382000	0.9382	0.2469	0.6113	0.0718
2023-12-25 09:12:49.452000	0.9300	0.2475	0.6194	0.0729
2023-12-25 09:12:52.522000	0.9248	0.2547	0.6156	0.0737
2023-12-25 09:12:55.592000	0.9264	0.2596	0.6098	0.0742
2023-12-25 09:12:58.662000	0.9156	0.2623	0.5916	0.0746
2023-12-25 09:13:01.732000	0.9249	0.2678	0.5816	0.0740
2023-12-25 09:13:04.803000	0.9308	0.2665	0.6139	0.0746
2023-12-25 09:13:07.873000	0.9444	0.2721	0.6193	0.0744
2023-12-25 09:13:10.943000	0.9354	0.2702	0.6180	0.0745
2023-12-25 09:13:14.013000	0.9232	0.2737	0.6261	0.0752
2023-12-25 09:13:17.083000	0.9240	0.2817	0.5894	0.0753
2023-12-25 09:13:20.153000	0.9221	0.2853	0.5779	0.0738
2023-12-25 09:13:23.224000	0.9351	0.2868	0.5783	0.0744
2023-12-25 09:13:26.294000	0.9197	0.2912	0.5737	0.0726
2023-12-25 09:13:29.364000	0.9189	0.2937	0.5783	0.0732
2023-12-25 09:13:32.434000	0.9192	0.2933	0.5810	0.0714
2023-12-25 09:13:35.504000	0.9196	0.2959	0.5651	0.0709
2023-12-25 09:13:38.574000	0.9240	0.3004	0.5742	0.0704
2023-12-25 09:13:41.645000	0.9292	0.3023	0.5674	0.0717
2023-12-25 09:13:44.715000	0.9550	0.3023	0.5584	0.0693
2023-12-25 09:15:58.286000	0.9309	0.2334	0.5250	0.0646
2023-12-25 09:16:01.356000	0.9361	0.2299	0.5439	0.0662
2023-12-25 09:16:04.426000	0.9601	0.2307	0.5491	0.0658
2023-12-25 09:16:07.497000	0.9533	0.2348	0.5631	0.0680
2023-12-25 09:16:10.567000	0.9756	0.2304	0.5773	0.0673
2023-12-25 09:16:13.637000	0.9650	0.2308	0.6023	0.0666
2023-12-25 09:16:16.707000	0.9587	0.2288	0.6031	0.0675
2023-12-25 09:16:19.777000	0.9708	0.2393	0.6129	0.0663
2023-12-25 09:16:22.847000	0.9862	0.2378	0.5891	0.0662
2023-12-25 09:16:25.918000	0.9878	0.2443	0.5984	0.0678
2023-12-25 09:16:28.988000	1.0124	0.2451	0.6152	0.0679
2023-12-25 09:16:32.058000	1.0255	0.2505	0.5950	0.0687
2023-12-25 09:16:35.128000	1.0280	0.2487	0.6055	0.0682
2023-12-25 09:16:38.198000	1.0362	0.2394	0.6244	0.0662
2023-12-25 09:16:41.268000	1.0523	0.2456	0.6184	0.0668
2023-12-25 09:16:44.339000	1.0754	0.2438	0.6085	0.0663
2023-12-25 09:16:47.409000	1.0953	0.2453	0.6022	0.0664
2023-12-25 09:16:50.479000	1.0602	0.2388	0.5977	0.0672
2023-12-25 09:16:53.549000	1.0348	0.2382	0.6190	0.0651
2023-12-25 09:16:56.619000	1.0374	0.2353	0.6013	0.0661
2023-12-25 09:16:59.689000	1.0514	0.2341	0.5808	0.0665
2023-12-25 09:17:02.760000	1.0325	0.2324	0.5634	0.0666
2023-12-25 09:17:05.830000	1.0565	0.2376	0.5429	0.0667
2023-12-25 09:17:08.900000	1.0428	0.2381	0.5458	0.0655
2023-12-25 09:17:11.970000	1.0471	0.2358	0.5359	0.0647
2023-12-25 09:17:15.040000	1.0296	0.2364	0.5457	0.0644
2023-12-25 09:17:18.110000	1.0192	0.2330	0.5488	0.0638
2023-12-25 09:17:21.181000	1.0087	0.2298	0.5696	0.0641
2023-12-25 09:17:24.251000	1.0254	0.2233	0.5793	0.0661
2023-12-25 09:17:27.321000	1.0379	0.2212	0.5798	0.0664
2023-12-25 09:17:30.391000	1.0369	0.2156	0.6099	0.0664
2023-12-25 09:17:33.461000	1.0231	0.2110	0.6140	0.0665
2023-12-25 09:17:36.531000	1.0275	0.2070	0.6203	0.0673
2023-12-25 09:17:39.602000	1.0416	0.2086	0.6217	0.0671
2023-12-25 09:17:42.672000	1.0694	0.2038	0.6253	0.0682
2023-12-25 09:17:45.742000	1.0665	0.1991	0.6118	0.0689
2023-12-25 09:17:48.812000	1.0755	0.1975	0.5867	0.0708
2023-12-25 09:17:51.882000	1.1207	0.1941	0.5726	0.0683
2023-12-25 09:17:54.952000	1.1512	0.1971	0.5690	0.0688
2023-12-25 09:17:58.023000	1.1139	0.1944	0.5719	0.0667
2023-12-25 09:18:01.093000	1.1332	0.1934	0.5507	0.0664
2023-12-25 09:18:04.163000	1.1425	0.1931	0.5431	0.0654
2023-12-25 09:18:07.233000	1.1477	0.1869	0.5358	0.0654
2023-12-25 09:18:10.303000	1.1384	0.1841	0.5493	0.0643
2023-12-25 09:18:13.373000	1.1595	0.1833	0.5392	0.0637
2023-12-25 09:18:16.444000	1.1554	0.1822	0.5273	0.0643
2023-12-25 09:18:19.514000	1.1628	0.1786	0.5376	0.0629
2023-12-25 09:18:22.584000	1.1314	0.1741	0.5339	0.0651
2023-12-25 09:18:25.654000	1.1107	0.1695	0.5219	0.0646
2023-12-25 09:18:28.724000	1.0954	0.1693	0.5328	0.0637
2023-12-25 09:18:31.794000	1.1013	0.1693	0.5432	0.0649
2023-12-25 09:18:34.865000	1.0862	0.1650	0.5326	0.0659
2023-12-25 09:18:37.935000	1.0567	0.1663	0.5386	0.0649
2023-12-25 09:18:41.005000	1.0223	0.1666	0.5237	0.0658
2023-12-25 09:18:44.075000	0.9759	0.1633	0.5295	0.0663
2023-12-25 09:18:47.145000	0.9572	0.1586	0.5138	0.0658
2023-12-25 09:18:50.215000	0.9759	0.1618	0.5010	0.0667
2023-12-25 09:18:53.286000	0.9791	0.1581	0.4945	0.0652
2023-12-25 09:18:56.356000	0.9811	0.1585	0.4939	0.0659
2023-12-25 09:18:59.426000	0.9950	0.1571	0.4956	0.0657
2023-12-25 09:19:02.496000	1.0002	0.1553	0.4952	0.0657
2023-12-25 09:19:05.566000	1.0191	0.1571	0.4981	0.0644
2023-12-25 09:19:08.636000	1.0359	0.1540	0.4769	0.0630
2023-12-25 09:19:11.707000	1.0745	0.1532	0.4859	0.0635
2023-12-25 09:19:14.777000	1.1094	0.1513	0.4845	0.0635
2023-12-25 09:19:17.847000	1.0981	0.1506	0.4995	0.0635
2023-12-25 09:19:20.917000	1.0674	0.1484	0.5182	0.0629
2023-12-25 09:19:23.987000	1.0446	0.1484	0.5383	0.0640
2023-12-25 09:19:27.057000	1.0324	0.1479	0.5445	0.0638
2023-12-25 09:19:30.128000	0.9925	0.1491	0.5251	0.0636
2023-12-25 09:19:33.198000	0.9480	0.1487	0.5333	0.0638
2023-12-25 09:19:36.268000	0.9217	0.1448	0.5437	0.0649
2023-12-25 09:19:39.338000	0.9261	0.1464	0.5359	0.0666
2023-12-25 09:19:42.408000	0.9277	0.1458	0.5549	0.0681
2023-12-25 09:19:45.478000	0.9330	0.1479	0.5480	0.0676
2023-12-25 09:19:48.549000	0.9483	0.1471	0.5596	0.0684
2023-12-25 09:19:51.619000	0.9442	0.1475	0.5319	0.0685
2023-12-25 09:19:54.689000	0.9530	0.1459	0.5308	0.0691
2023-12-25 09:19:57.759000	0.9730	0.1434	0.5446	0.0691
2023-12-25 09:20:00.829000	1.0212	0.1413	0.5811	0.0693
2023-12-25 09:20:03.899000	1.0635	0.1430	0.5537	0.0713
2023-12-25 09:20:06.970000	1.0634	0.1431	0.5468	0.0696
2023-12-25 09:20:10.040000	1.0579	0.1398	0.5534	0.0692
2023-12-25 09:20:13.110000	1.0230	0.1383	0.5374	0.0671
2023-12-25 09:20:16.180000	0.9937	0.1326	0.5352	0.0677
2023-12-25 09:20:19.250000	1.0004	0.1293	0.5254	0.0660
2023-12-25 09:20:22.320000	0.9880	0.1285	0.5438	0.0663
2023-12-25 09:20:25.391000	0.9993	0.1275	0.5385	0.0653
2023-12-25 09:20:28.461000	0.9970	0.1246	0.5412	0.0651
2023-12-25 09:20:31.531000	1.0047	0.1228	0.5446	0.0671
2023-12-25 09:20:34.601000	1.0029	0.1189	0.5551	0.0670
2023-12-25 09:20:37.671000	1.0263	0.1179	0.5493	0.0679
2023-12-25 09:20:40.741000	1.0234	0.1178	0.5733	0.0686
2023-12-25 09:20:43.812000	1.0441	0.1168	0.5645	0.0695
2023-12-25 09:20:46.882000	1.0357	0.1174	0.5445	0.0696
2023-12-25 09:20:49.952000	1.0281	0.1178	0.5384	0.0694
2023-12-25 09:20:53.022000	1.0522	0.1167	0.5263	0.0686
2023-12-25 09:20:56.092000	1.0398	0.1163	0.5131	0.0679
2023-12-25 09:20:59.162000	1.0008	0.1148	0.5150	0.0695
2023-12-25 09:21:02.233000	0.9779	0.1132	0.4877	0.0666
2023-12-25 09:21:05.303000	0.9653	0.1119	0.5040	0.0660
2023-12-25 09:21:08.373000	0.9823	0.1098	0.5086	0.0653
2023-12-25 09:21:11.443000	0.9861	0.1087	0.4878	0.0639
2023-12-25 09:21:14.513000	0.9639	0.1073	0.4876	0.0635
2023-12-25 09:21:17.583000	0.9707	0.1042	0.5112	0.0650
2023-12-25 09:21:20.654000	0.9588	0.1042	0.5180	0.0658
2023-12-25 09:21:23.724000	0.9566	0.1018	0.4958	0.0646
2023-12-25 09:21:26.794000	0.9536	0.1006	0.5007	0.0653
2023-12-25 09:21:29.864000	0.9533	0.0998	0.5015	0.0644
2023-12-25 09:21:32.934000	0.9659	0.0993	0.5275	0.0641
2023-12-25 09:21:36.004000	0.9830	0.0954	0.5184	0.0651
2023-12-25 09:21:39.075000	0.9641	0.0806	0.5199	0.0638
2023-12-25 09:21:42.145000	0.9576	0.0614	0.5375	0.0650
2023-12-25 09:21:45.215000	0.9651	0.0507	0.5466	0.0628
2023-12-25 09:21:48.285000	0.9656	0.0444	0.5424	0.0627
2023-12-25 09:21:51.355000	0.9679	0.0403	0.5581	0.0632
2023-12-25 09:21:54.425000	1.0045	0.0372	0.5685	0.0620
2023-12-25 09:21:57.495000	1.0018	0.0350	0.5688	0.0613
2023-12-25 09:22:00.566000	1.0112	0.0331	0.5617	0.0614
2023-12-25 09:22:03.636000	1.0213	0.0321	0.5585	0.0618
2023-12-25 09:22:06.706000	1.0209	0.0314	0.5659	0.0618
2023-12-25 09:22:09.776000	1.0566	0.0325	0.5606	0.0618
2023-12-25 09:22:12.846000	1.0709	0.0346	0.5460	0.0618
2023-12-25 09:22:15.916000	1.0933	0.0376	0.5146	0.0626
2023-12-25 09:22:18.987000	1.0810	0.0404	0.4948	0.0620
2023-12-25 09:22:22.057000	1.0833	0.0430	0.4931	0.0621
2023-12-25 09:22:25.127000	1.0590	0.0451	0.5023	0.0613
2023-12-25 09:22:28.197000	1.0323	0.0479	0.5016	0.0622
2023-12-25 09:22:31.267000	1.0286	0.0507	0.4978	0.0613
2023-12-25 09:22:34.337000	1.0050	0.0532	0.4892	0.0616
2023-12-25 09:22:37.408000	1.0022	0.0553	0.4890	0.0625
2023-12-25 09:22:40.478000	0.9877	0.0580	0.4871	0.0631
2023-12-25 09:22:43.548000	1.0080	0.0603	0.4902	0.0630
2023-12-25 09:22:46.618000	0.9959	0.0630	0.5269	0.0619
2023-12-25 09:22:49.688000	0.9971	0.0649	0.5323	0.0628
2023-12-25 09:22:52.758000	0.9715	0.0665	0.5410	0.0619
2023-12-25 09:22:55.829000	0.9840	0.0699	0.5301	0.0629
2023-12-25 09:22:58.899000	0.9815	0.0708	0.5282	0.0626
2023-12-25 09:23:01.969000	0.9870	0.0724	0.5461	0.0633
2023-12-25 09:23:05.039000	1.0057	0.0739	0.5478	0.0626
2023-12-25 09:23:08.109000	1.0063	0.0759	0.5434	0.0618
2023-12-25 09:23:11.179000	1.0037	0.0774	0.5654	0.0622
2023-12-25 09:23:14.250000	1.0011	0.0791	0.5443	0.0629
2023-12-25 09:23:17.320000	1.0003	0.0795	0.5161	0.0648
2023-12-25 09:23:20.390000	1.0143	0.0808	0.5110	0.0643
2023-12-25 09:23:23.460000	1.0292	0.0815	0.5291	0.0655
2023-12-25 09:23:26.530000	1.0237	0.0822	0.5155	0.0647
2023-12-25 09:23:29.600000	1.0340	0.0834	0.5102	0.0645
2023-12-25 09:23:32.671000	1.0513	0.0850	0.5120	0.0651
2023-12-25 09:23:35.741000	1.0180	0.0868	0.5225	0.0652
2023-12-25 09:23:38.811000	1.0431	0.0882	0.5182	0.0648
2023-12-25 09:23:41.881000	1.0250	0.0889	0.5306	0.0637
2023-12-25 09:23:44.951000	1.0430	0.0889	0.5359	0.0626
2023-12-25 09:23:48.021000	1.0638	0.0899	0.5521	0.0628
2023-12-25 09:23:51.092000	1.0567	0.0897	0.5440	0.0627
2023-12-25 09:23:54.162000	1.0640	0.0895	0.5271	0.0624
2023-12-25 09:23:57.232000	1.0473	0.0888	0.5411	0.0613
2023-12-25 09:24:00.302000	1.0529	0.0890	0.5420	0.0620
2023-12-25 09:24:03.372000	1.0758	0.0888	0.5378	0.0629
2023-12-25 09:24:06.442000	1.1308	0.0893	0.5462	0.0631
2023-12-25 09:24:09.513000	1.1612	0.0877	0.5607	0.0629
2023-12-25 09:24:12.583000	1.1531	0.0880	0.5489	0.0632
2023-12-25 09:24:15.653000	1.1139	0.0880	0.5447	0.0638
2023-12-25 09:24:18.723000	1.0713	0.0877	0.5532	0.0627
2023-12-25 09:24:21.793000	1.0932	0.0885	0.5308	0.0623
2023-12-25 09:24:24.863000	1.0787	0.0873	0.5435	0.0641
2023-12-25 09:24:27.934000	1.0742	0.0870	0.5304	0.0631
2023-12-25 09:24:31.004000	1.0767	0.0856	0.5110	0.0635
2023-12-25 09:24:34.074000	1.0541	0.0848	0.5157	0.0631
2023-12-25 09:24:37.144000	1.0503	0.0835	0.5095	0.0636
2023-12-25 09:24:40.214000	1.0282	0.0827	0.5016	0.0642
2023-12-25 09:24:43.284000	1.0456	0.0821	0.4927	0.0638
2023-12-25 09:24:46.355000	1.0676	0.0819	0.4904	0.0640
2023-12-25 09:24:49.425000	1.1160	0.0812	0.5003	0.0642
2023-12-25 09:24:52.495000	1.1495	0.0811	0.5014	0.0654
2023-12-25 09:24:55.565000	1.1606	0.0817	0.4763	0.0630
2023-12-25 09:24:58.635000	1.1428	0.0825	0.4834	0.0648
2023-12-25 09:25:01.705000	1.1466	0.0834	0.5204	0.0639
2023-12-25 09:25:04.776000	1.1663	0.0836	0.5197	0.0643
2023-12-25 09:25:07.846000	1.1133	0.0835	0.5306	0.0640
2023-12-25 09:25:10.916000	1.0886	0.0845	0.5393	0.0639
2023-12-25 09:25:13.986000	1.0815	0.0842	0.5443	0.0661
2023-12-25 09:25:17.056000	1.0935	0.0845	0.5462	0.0647
2023-12-25 09:25:20.126000	1.0496	0.0849	0.5355	0.0657
2023-12-25 09:25:23.197000	1.0236	0.0841	0.5572	0.0653
2023-12-25 09:25:26.267000	1.0408	0.0835	0.5641	0.0666
2023-12-25 09:25:29.337000	1.0281	0.0828	0.5559	0.0669
2023-12-25 09:25:32.407000	1.0421	0.0835	0.5695	0.0693
2023-12-25 09:25:35.477000	1.0562	0.0836	0.5485	0.0688
2023-12-25 09:25:38.547000	1.0850	0.0833	0.5370	0.0695
2023-12-25 09:25:41.618000	1.0874	0.0825	0.5384	0.0697
2023-12-25 09:25:44.688000	1.1013	0.0831	0.5460	0.0698
2023-12-25 09:25:47.758000	1.0834	0.0825	0.5513	0.0714
2023-12-25 09:25:50.828000	1.0771	0.0829	0.5543	0.0710
2023-12-25 09:25:53.898000	1.0740	0.0843	0.5574	0.0722
2023-12-25 09:25:56.968000	1.0549	0.0846	0.5413	0.0716
2023-12-25 09:26:00.039000	1.0622	0.0847	0.5525	0.0707
2023-12-25 09:26:03.109000	1.0716	0.0866	0.5484	0.0720
2023-12-25 09:26:06.179000	1.0680	0.0871	0.5425	0.0696
2023-12-25 09:28:27.700000	0.9677	0.0837	0.5670	0.0679
2023-12-25 09:28:30.770000	0.9572	0.0849	0.5740	0.0679
2023-12-25 09:28:33.840000	0.9416	0.0858	0.5744	0.0674
2023-12-25 09:28:36.910000	0.9542	0.0874	0.5766	0.0673
2023-12-25 09:28:39.981000	0.9460	0.0895	0.5754	0.0671
2023-12-25 09:28:43.051000	0.9328	0.0908	0.5672	0.0680
2023-12-25 09:28:46.121000	0.9279	0.0915	0.5798	0.0680
2023-12-25 09:28:49.191000	0.9504	0.0931	0.5776	0.0674
2023-12-25 09:28:52.261000	0.9328	0.0948	0.5730	0.0685
2023-12-25 09:28:55.331000	0.9656	0.0966	0.5880	0.0701
2023-12-25 09:28:58.402000	0.9706	0.0987	0.5641	0.0683
2023-12-25 09:29:01.472000	0.9800	0.1008	0.5519	0.0698
2023-12-25 09:29:04.542000	1.0054	0.1030	0.5512	0.0696
2023-12-25 09:29:07.612000	1.0086	0.1048	0.5433	0.0692
2023-12-25 09:29:10.682000	1.0741	0.1081	0.5742	0.0695
2023-12-25 09:29:13.752000	1.0775	0.1086	0.5652	0.0684
2023-12-25 09:29:16.823000	1.1307	0.1132	0.5585	0.0688
2023-12-25 09:29:19.893000	1.1713	0.1187	0.5469	0.0697
2023-12-25 09:29:22.963000	1.1977	0.1227	0.5616	0.0694
2023-12-25 09:29:26.033000	1.1989	0.1259	0.5496	0.0692
2023-12-25 09:29:29.103000	1.2007	0.1288	0.5670	0.0698
2023-12-25 09:29:32.173000	1.2283	0.1320	0.5879	0.0694
2023-12-25 09:29:35.244000	1.2401	0.1390	0.5854	0.0690
2023-12-25 09:29:38.314000	1.2077	0.1458	0.6077	0.0698
2023-12-25 09:29:41.384000	1.2130	0.1512	0.5784	0.0694
2023-12-25 09:29:44.454000	1.2557	0.1610	0.5639	0.0697
2023-12-25 09:29:47.524000	1.2002	0.1690	0.5700	0.0689
2023-12-25 09:29:50.594000	1.1724	0.1734	0.5638	0.0689
2023-12-25 09:29:53.665000	1.1661	0.1827	0.5156	0.0689
2023-12-25 09:29:56.735000	1.2116	0.1925	0.5382	0.0678
2023-12-25 09:29:59.805000	1.2125	0.1982	0.5443	0.0690
2023-12-25 09:30:02.875000	1.2241	0.2081	0.5337	0.0694
2023-12-25 09:30:05.945000	1.2107	0.2104	0.5395	0.0697
2023-12-25 09:30:09.015000	1.2120	0.2189	0.5286	0.0688
2023-12-25 09:30:12.086000	1.1974	0.2282	0.5314	0.0702
2023-12-25 09:30:15.156000	1.2088	0.2400	0.5308	0.0714
2023-12-25 09:30:18.226000	1.1925	0.2496	0.5468	0.0700
2023-12-25 09:30:21.296000	1.2125	0.2684	0.5467	0.0691
2023-12-25 09:30:24.366000	1.2200	0.2761	0.5454	0.0696
2023-12-25 09:30:27.436000	1.1900	0.2876	0.5297	0.0705
2023-12-25 09:30:30.507000	1.1634	0.3112	0.5135	0.0715
2023-12-25 09:30:33.577000	1.1232	0.3280	0.5234	0.0706
2023-12-25 09:30:36.647000	1.1567	0.3384	0.5324	0.0704
2023-12-25 09:30:39.717000	1.1214	0.3533	0.5637	0.0704
2023-12-25 09:30:42.787000	1.0906	0.3709	0.5848	0.0692
2023-12-25 09:30:45.857000	1.0494	0.3851	0.5862	0.0688
2023-12-25 09:30:48.928000	1.0805	0.4014	0.5909	0.0710
2023-12-25 09:30:51.998000	1.0825	0.4166	0.6002	0.0709
2023-12-25 09:30:55.068000	1.0608	0.4312	0.6087	0.0698
2023-12-25 09:30:58.138000	1.0600	0.4566	0.5816	0.0712
2023-12-25 09:31:01.208000	1.0266	0.4555	0.5861	0.0721
2023-12-25 09:31:04.278000	0.9947	0.4937	0.5648	0.0715
2023-12-25 09:31:07.349000	1.0067	0.5131	0.5368	0.0725
2023-12-25 09:31:10.419000	1.0363	0.5120	0.5107	0.0713
2023-12-25 09:31:13.489000	1.0177	0.5457	0.5248	0.0712
2023-12-25 09:31:16.559000	0.9666	0.5039	0.4834	0.0659
2023-12-25 09:31:19.629000	1.0249	0.5552	0.5135	0.0695
2023-12-25 09:31:22.699000	0.9875	0.5593	0.5075	0.0701
2023-12-25 09:31:25.770000	0.9893	0.5695	0.5058	0.0689
2023-12-25 09:31:28.840000	0.9609	0.5212	0.4821	0.0647
2023-12-25 09:31:31.910000	1.0436	0.5515	0.5364	0.0664
2023-12-25 09:31:34.980000	1.0847	0.5319	0.5361	0.0666
2023-12-25 09:31:38.050000	1.0832	0.5476	0.5466	0.0644
2023-12-25 09:31:41.120000	1.0712	0.5614	0.5553	0.0655
2023-12-25 09:31:44.191000	1.0824	0.5507	0.5262	0.0642
2023-12-25 09:31:47.261000	1.0433	0.5685	0.5242	0.0645
2023-12-25 09:31:50.331000	1.0261	0.5856	0.5348	0.0641
2023-12-25 09:31:53.401000	1.0574	0.5768	0.5276	0.0637
