# Supplementary material for: Dynamic infrared aurora on Jupiter
Source: Nat Commun. 2025 May 12;16:3907. doi: 10.1038/s41467-025-58984-z (PMC12069571; doi:10.1038/s41467-025-58984-z)
Supplement: Supplementary file 6 — Source Data [file 41467_2025_58984_MOESM6_ESM.zip › Fig5c.txt]

Difference between the auroral precipitation gas heating rate and the H3+ emission energy flux
Datetime					DelEDAR	DelENAR	DelEME1	DelEME2 (mW/m2)
2023-12-25 08:57:35.204000	-3.1454	15.5071	-0.5984	5.4034
2023-12-25 08:57:38.274000	-2.9736	15.5671	-0.5891	5.3023
2023-12-25 08:57:41.344000	-2.8700	15.5940	-0.6107	5.2006
2023-12-25 08:57:44.414000	-2.9351	15.5337	-0.4606	5.1582
2023-12-25 08:57:47.485000	-2.9554	15.6611	-0.4962	5.4241
2023-12-25 08:57:50.555000	-2.9941	15.8043	-0.5390	5.4518
2023-12-25 08:57:53.625000	-2.9931	15.6838	-0.5044	5.3914
2023-12-25 08:57:56.695000	-2.9449	15.7381	-0.4546	5.4087
2023-12-25 08:57:59.765000	-2.7479	15.9178	-0.4142	5.6631
2023-12-25 08:58:02.835000	-2.6590	15.6496	-0.3863	5.7384
2023-12-25 08:58:05.906000	-2.4826	15.2854	-0.4360	5.6888
2023-12-25 08:58:08.976000	-2.5415	15.5149	-0.3696	5.7315
2023-12-25 08:58:12.046000	-2.5938	15.4240	-0.3118	5.5729
2023-12-25 08:58:15.116000	-2.3563	15.9647	-0.2896	5.7589
2023-12-25 08:58:18.186000	-2.4545	15.0554	-0.5342	5.0287
2023-12-25 08:58:21.256000	-2.3008	15.4776	-0.4156	5.4965
2023-12-25 08:58:24.327000	-2.4881	14.5602	-0.6792	5.0569
2023-12-25 08:58:27.397000	-2.5623	14.1570	-0.5702	4.7579
2023-12-25 08:58:30.467000	-2.6575	13.9723	-0.6084	4.6236
2023-12-25 08:58:33.537000	-2.4200	14.5174	-0.4015	4.9776
2023-12-25 08:58:36.607000	-2.7390	13.7985	-0.6532	4.5990
2023-12-25 08:58:39.677000	-2.6597	13.5823	-0.6189	4.5252
2023-12-25 08:58:42.748000	-2.6144	13.5855	-0.6698	4.5635
2023-12-25 08:58:45.818000	-2.5760	13.7814	-0.6667	4.5661
2023-12-25 08:58:48.888000	-2.5160	13.9958	-0.6684	4.7646
2023-12-25 08:58:51.958000	-2.3788	14.3094	-0.6957	4.7817
2023-12-25 08:58:55.028000	-2.4660	14.3138	-0.6352	4.7141
2023-12-25 08:58:58.098000	-2.4366	14.1941	-0.7393	4.6936
2023-12-25 08:59:01.168000	-2.3164	14.1831	-0.8380	4.8655
2023-12-25 08:59:04.239000	-2.1951	13.7946	-0.7152	4.5857
2023-12-25 08:59:07.309000	-2.0814	13.5022	-0.7109	4.5189
2023-12-25 08:59:10.379000	-2.1167	13.2222	-0.7192	4.6313
2023-12-25 08:59:13.449000	-2.1561	13.1567	-0.6732	4.7023
2023-12-25 08:59:16.519000	-2.1048	12.7574	-0.6703	4.6444
2023-12-25 08:59:19.589000	-2.1539	12.4109	-0.6345	4.5559
2023-12-25 08:59:22.660000	-2.2490	12.0395	-0.5862	4.6477
2023-12-25 08:59:25.730000	-2.2684	11.9230	-0.6308	4.6879
2023-12-25 08:59:28.800000	-2.2467	11.8275	-0.6727	4.5785
2023-12-25 08:59:31.870000	-2.2105	11.7806	-0.5932	4.5860
2023-12-25 08:59:34.940000	-2.2413	12.0004	-0.6967	4.7845
2023-12-25 08:59:38.010000	-2.2608	12.1101	-0.6089	4.9930
2023-12-25 08:59:41.081000	-2.1495	12.2753	-0.6305	5.0781
2023-12-25 08:59:44.151000	-2.1141	12.3669	-0.6677	5.1497
2023-12-25 08:59:47.221000	-1.9791	12.5169	-0.5659	5.1600
2023-12-25 08:59:50.291000	-1.8117	12.4759	-0.5956	5.0967
2023-12-25 08:59:53.361000	-1.7671	12.4548	-0.5261	5.1145
2023-12-25 08:59:56.431000	-1.8496	12.4142	-0.5390	5.1796
2023-12-25 08:59:59.502000	-1.9110	12.4516	-0.5532	5.2329
2023-12-25 09:00:02.572000	-1.9889	12.3754	-0.4897	5.0548
2023-12-25 09:00:05.642000	-1.9787	12.4416	-0.4896	5.0868
2023-12-25 09:00:08.712000	-1.9999	12.3880	-0.5302	4.7932
2023-12-25 09:00:11.782000	-2.1203	12.3054	-0.5319	4.6048
2023-12-25 09:00:14.852000	-2.1252	12.1539	-0.4971	4.5403
2023-12-25 09:00:17.923000	-2.2320	11.9837	-0.5941	4.6022
2023-12-25 09:00:20.993000	-2.2359	11.9966	-0.6108	4.4927
2023-12-25 09:00:24.063000	-2.1493	11.9356	-0.6494	4.4075
2023-12-25 09:00:27.133000	-2.1088	11.7784	-0.6589	4.2613
2023-12-25 09:00:30.203000	-2.2040	11.6072	-0.7570	4.2557
2023-12-25 09:00:33.273000	-2.0711	11.6835	-0.7703	4.1472
2023-12-25 09:00:36.344000	-2.0241	11.6815	-0.7764	4.1226
2023-12-25 09:00:39.414000	-1.9539	11.8216	-0.7706	4.5099
2023-12-25 09:00:42.484000	-1.8747	11.8552	-0.8041	4.6536
2023-12-25 09:00:45.554000	-1.8694	11.8126	-0.6908	4.7138
2023-12-25 09:00:48.624000	-1.8487	11.9592	-0.6660	4.7103
2023-12-25 09:00:51.694000	-1.8511	11.9569	-0.6876	4.7091
2023-12-25 09:00:54.765000	-1.7561	12.1146	-0.6532	4.8463
2023-12-25 09:00:57.835000	-1.7094	12.2718	-0.6117	5.0607
2023-12-25 09:01:00.905000	-1.6113	12.4975	-0.5873	5.1015
2023-12-25 09:01:03.975000	-1.7541	12.5823	-0.5913	5.2912
2023-12-25 09:01:07.045000	-1.7468	12.6962	-0.6069	5.2992
2023-12-25 09:01:10.115000	-1.7125	12.6096	-0.6106	5.1256
2023-12-25 09:01:13.186000	-1.7667	12.9794	-0.5659	5.0438
2023-12-25 09:01:16.256000	-1.7035	13.4658	-0.5561	5.1175
2023-12-25 09:01:19.326000	-1.5043	13.8150	-0.5439	5.2366
2023-12-25 09:01:22.396000	-1.5144	13.9730	-0.5538	5.2504
2023-12-25 09:03:36.821000	-0.4975	8.8658	-0.5350	6.5853
2023-12-25 09:03:39.891000	-0.7484	8.5209	-0.5485	6.5446
2023-12-25 09:03:42.961000	-0.9446	8.1241	-0.5789	6.7333
2023-12-25 09:03:46.031000	-0.8758	7.7740	-0.5383	6.6354
2023-12-25 09:03:49.102000	-0.9358	7.5596	-0.5358	6.7690
2023-12-25 09:03:52.172000	-1.1053	7.0146	-0.5282	6.8780
2023-12-25 09:03:55.242000	-1.2084	6.4340	-0.6397	6.6688
2023-12-25 09:03:58.312000	-1.2550	5.9395	-0.6419	6.7482
2023-12-25 09:04:01.382000	-1.3641	5.3555	-0.6133	6.8083
2023-12-25 09:04:04.452000	-1.4068	5.2110	-0.5809	6.9006
2023-12-25 09:04:07.523000	-1.4675	4.8654	-0.5395	6.8514
2023-12-25 09:04:10.593000	-1.6897	4.4835	-0.5305	6.7691
2023-12-25 09:04:13.663000	-1.7744	4.1825	-0.4708	6.5518
2023-12-25 09:04:16.733000	-1.9092	3.8747	-0.4583	6.8291
2023-12-25 09:04:19.803000	-2.0008	3.6389	-0.4824	6.8519
2023-12-25 09:04:22.873000	-2.0070	3.4523	-0.4359	7.0202
2023-12-25 09:04:25.944000	-2.0957	3.4343	-0.3102	7.0324
2023-12-25 09:04:29.014000	-2.2018	3.4569	-0.3028	6.8274
2023-12-25 09:04:32.084000	-2.3666	3.6707	-0.3712	7.0198
2023-12-25 09:04:35.154000	-2.2919	3.4534	-0.4817	7.1617
2023-12-25 09:04:38.224000	-2.5062	3.4240	-0.4817	7.0214
2023-12-25 09:04:41.294000	-2.4880	3.5176	-0.5325	7.0448
2023-12-25 09:04:44.365000	-2.5861	3.6004	-0.5204	6.9974
2023-12-25 09:04:47.435000	-2.7049	3.7250	-0.5607	6.7225
2023-12-25 09:04:50.505000	-2.8077	3.7488	-0.4512	6.3818
2023-12-25 09:04:53.575000	-2.8470	3.7385	-0.4966	6.4853
2023-12-25 09:04:56.645000	-2.8791	3.7594	-0.5465	6.6479
2023-12-25 09:04:59.715000	-2.8070	3.7667	-0.4881	6.5479
2023-12-25 09:05:02.786000	-2.7894	3.8864	-0.5407	6.3955
2023-12-25 09:05:05.856000	-2.8055	4.1801	-0.4217	6.3472
2023-12-25 09:05:08.926000	-2.7174	4.4316	-0.3913	6.3694
2023-12-25 09:05:11.996000	-2.7373	4.5667	-0.3942	6.7152
2023-12-25 09:05:15.066000	-2.7079	4.6822	-0.3747	6.7007
2023-12-25 09:05:18.137000	-2.6982	4.7548	-0.5462	6.7675
2023-12-25 09:05:21.207000	-2.6990	4.9219	-0.5700	6.6903
2023-12-25 09:05:24.277000	-2.8762	4.9085	-0.5745	6.7285
2023-12-25 09:05:27.347000	-2.9223	4.8710	-0.5501	6.9444
2023-12-25 09:05:30.417000	-3.1207	4.8733	-0.4739	6.8568
2023-12-25 09:05:33.487000	-3.1371	4.7511	-0.3894	6.9458
2023-12-25 09:05:36.558000	-3.3210	4.7782	-0.3623	6.9936
2023-12-25 09:05:39.628000	-3.3953	4.6134	-0.3818	6.9024
2023-12-25 09:05:42.698000	-3.2306	4.8131	-0.2474	7.3484
2023-12-25 09:05:45.768000	-3.5231	4.4637	-0.5115	7.0598
2023-12-25 09:05:48.838000	-3.6294	4.4852	-0.3924	7.1652
2023-12-25 09:05:51.908000	-3.5937	4.5501	-0.4408	7.1416
2023-12-25 09:05:54.979000	-3.4359	4.6182	-0.3671	7.1736
2023-12-25 09:05:58.049000	-3.4561	4.6775	-0.4451	7.1745
2023-12-25 09:06:01.119000	-3.3697	4.6410	-0.5153	7.3410
2023-12-25 09:06:04.189000	-3.2593	4.6522	-0.5101	7.1044
2023-12-25 09:06:07.259000	-3.1285	4.5970	-0.4895	7.4013
2023-12-25 09:06:10.329000	-2.9362	4.6978	-0.5432	7.2935
2023-12-25 09:06:13.400000	-2.8383	4.8241	-0.5392	7.1193
2023-12-25 09:06:16.470000	-2.7106	4.7710	-0.4466	7.0092
2023-12-25 09:06:19.540000	-2.7043	4.5885	-0.3846	7.0166
2023-12-25 09:06:22.610000	-2.6322	4.5744	-0.4081	6.9776
2023-12-25 09:06:25.680000	-2.6798	4.5653	-0.4521	6.8907
2023-12-25 09:06:28.750000	-2.5604	4.4808	-0.4670	6.7613
2023-12-25 09:06:31.821000	-2.6643	4.5251	-0.4103	6.7861
2023-12-25 09:06:34.891000	-2.7784	4.4639	-0.4214	6.8067
2023-12-25 09:06:37.961000	-2.7775	4.5040	-0.4424	6.6154
2023-12-25 09:06:41.031000	-2.8708	4.4273	-0.5229	6.6099
2023-12-25 09:06:44.101000	-2.8661	4.4061	-0.4473	6.8598
2023-12-25 09:06:47.171000	-2.9895	4.4912	-0.5659	6.7683
2023-12-25 09:06:50.242000	-2.9587	4.5287	-0.6025	6.9146
2023-12-25 09:06:53.312000	-2.9939	4.4228	-0.5538	6.8452
2023-12-25 09:06:56.382000	-2.9759	4.4759	-0.5787	6.7999
2023-12-25 09:06:59.452000	-3.0591	4.5428	-0.5386	6.9371
2023-12-25 09:07:02.522000	-3.0533	4.4249	-0.5464	7.1196
2023-12-25 09:07:05.593000	-3.0691	4.4007	-0.5669	7.3840
2023-12-25 09:07:08.663000	-3.0903	4.4364	-0.6329	7.0618
2023-12-25 09:07:11.733000	-3.0344	4.3474	-0.5538	7.0856
2023-12-25 09:07:14.803000	-3.0569	4.2044	-0.4981	6.6930
2023-12-25 09:07:17.873000	-3.1045	4.1889	-0.5025	6.5721
2023-12-25 09:07:20.943000	-3.2233	4.0490	-0.4716	6.4115
2023-12-25 09:07:24.014000	-3.1467	3.9592	-0.4766	6.5508
2023-12-25 09:07:27.084000	-3.2823	3.8933	-0.4971	6.6798
2023-12-25 09:07:30.154000	-3.0488	3.6623	-0.4822	6.4386
2023-12-25 09:07:33.224000	-2.8991	3.6877	-0.4814	6.3504
2023-12-25 09:07:36.294000	-2.8874	3.6001	-0.4871	6.1687
2023-12-25 09:07:39.364000	-2.7949	3.3989	-0.4235	6.3860
2023-12-25 09:07:42.435000	-2.7632	3.5213	-0.4229	6.4952
2023-12-25 09:07:45.505000	-2.7296	3.4973	-0.4532	6.7103
2023-12-25 09:07:48.575000	-2.7050	3.4887	-0.4860	6.8645
2023-12-25 09:07:51.645000	-2.7029	3.4445	-0.4374	6.8018
2023-12-25 09:07:54.715000	-2.5261	3.5066	-0.4494	6.7090
2023-12-25 09:07:57.785000	-2.5584	3.5996	-0.3393	6.8746
2023-12-25 09:08:00.856000	-2.5988	3.6557	-0.3472	6.8712
2023-12-25 09:08:03.926000	-2.6467	3.6826	-0.3235	6.9471
2023-12-25 09:08:06.996000	-2.5977	3.6877	-0.3040	7.2561
2023-12-25 09:08:10.066000	-2.7997	3.7232	-0.2719	7.2718
2023-12-25 09:08:13.136000	-2.8466	3.8318	-0.3252	7.1659
2023-12-25 09:08:16.206000	-2.8371	3.8917	-0.2841	7.0781
2023-12-25 09:08:19.277000	-2.8400	3.9231	-0.3668	7.1243
2023-12-25 09:08:22.347000	-2.7821	3.8873	-0.2856	6.9430
2023-12-25 09:08:25.417000	-3.0426	3.9398	-0.3977	7.0647
2023-12-25 09:08:28.487000	-3.0893	4.0060	-0.4057	6.9350
2023-12-25 09:08:31.557000	-3.3385	4.1016	-0.4302	6.8978
2023-12-25 09:08:34.627000	-3.3938	4.0956	-0.3845	6.9198
2023-12-25 09:08:37.698000	-3.5640	4.1230	-0.4437	7.0958
2023-12-25 09:08:40.768000	-3.3979	4.1242	-0.4675	6.9958
2023-12-25 09:08:43.838000	-3.5398	4.0481	-0.4861	6.9005
2023-12-25 09:08:46.908000	-3.4550	3.9977	-0.5019	6.8261
2023-12-25 09:08:49.978000	-3.4787	4.0116	-0.4290	6.8484
2023-12-25 09:08:53.049000	-3.6423	4.2500	-0.3733	7.0458
2023-12-25 09:08:56.119000	-3.5612	4.3162	-0.3081	6.9648
2023-12-25 09:08:59.189000	-3.5260	4.4157	-0.3294	6.9832
2023-12-25 09:09:02.259000	-3.3272	4.5306	-0.3430	6.7965
2023-12-25 09:09:05.329000	-3.3030	4.6773	-0.3488	6.6599
2023-12-25 09:09:08.399000	-3.3956	4.6977	-0.2543	6.5180
2023-12-25 09:09:11.470000	-3.4926	4.7932	-0.2156	6.5465
2023-12-25 09:09:14.540000	-3.5790	4.9033	-0.2502	6.6777
2023-12-25 09:09:17.610000	-3.6624	4.9696	-0.2247	6.9970
2023-12-25 09:09:20.680000	-3.7955	4.8818	-0.1762	6.8125
2023-12-25 09:09:23.750000	-3.7093	4.7054	-0.2497	6.5771
2023-12-25 09:09:26.820000	-3.7599	4.7101	-0.2300	6.5399
2023-12-25 09:09:29.891000	-3.7843	4.5384	-0.1952	6.3667
2023-12-25 09:09:32.961000	-4.0870	4.5160	-0.1996	6.2925
2023-12-25 09:09:36.031000	-4.0773	4.5234	-0.2125	6.5280
2023-12-25 09:09:39.101000	-4.0205	4.5140	-0.2143	6.6664
2023-12-25 09:09:42.171000	-3.8860	4.6133	-0.3064	6.7565
2023-12-25 09:09:45.241000	-3.9201	4.6401	-0.2161	6.5060
2023-12-25 09:09:48.312000	-3.9958	4.6140	-0.1675	6.7283
2023-12-25 09:09:51.382000	-3.8551	4.6243	-0.1674	7.1738
2023-12-25 09:09:54.452000	-3.8082	4.6422	-0.1199	7.2738
2023-12-25 09:09:57.522000	-3.7983	4.4879	-0.2098	7.6180
2023-12-25 09:10:00.592000	-3.7420	4.5735	-0.2876	7.7289
2023-12-25 09:10:03.662000	-3.5088	4.5433	-0.2727	7.7773
2023-12-25 09:10:06.733000	-3.5394	4.4116	-0.2941	7.5630
2023-12-25 09:10:09.803000	-3.5797	4.2618	-0.1820	7.5715
2023-12-25 09:10:12.873000	-3.6455	4.0308	-0.1848	7.4563
2023-12-25 09:10:15.943000	-3.6695	3.8829	-0.2161	7.5366
2023-12-25 09:10:19.013000	-3.6362	3.8789	-0.3099	7.4254
2023-12-25 09:10:22.083000	-3.5807	3.9056	-0.3823	7.2984
2023-12-25 09:10:25.154000	-3.6095	3.8016	-0.4384	7.2779
2023-12-25 09:10:28.224000	-3.5844	3.8132	-0.4151	7.2207
2023-12-25 09:10:31.294000	-3.6243	3.6670	-0.3767	7.2185
2023-12-25 09:10:34.364000	-3.6827	3.5483	-0.2647	7.3902
2023-12-25 09:10:37.434000	-3.5895	3.4487	-0.2557	7.4126
2023-12-25 09:10:40.505000	-3.5365	3.4485	-0.2587	7.5467
2023-12-25 09:10:43.575000	-3.5161	3.4941	-0.2103	7.7813
2023-12-25 09:10:46.645000	-3.5420	3.4269	-0.2664	7.7895
2023-12-25 09:10:49.715000	-3.6503	3.3872	-0.2306	7.7947
2023-12-25 09:10:52.785000	-3.5941	3.3075	-0.1699	7.8648
2023-12-25 09:10:55.855000	-3.5030	3.3142	-0.0954	7.8795
2023-12-25 09:10:58.926000	-3.5073	3.3450	-0.1349	8.0805
2023-12-25 09:11:01.996000	-3.5632	3.3075	-0.1385	8.2022
2023-12-25 09:11:05.066000	-3.4915	3.2318	-0.2324	8.1287
2023-12-25 09:11:08.136000	-3.4750	3.2160	-0.2905	8.3144
2023-12-25 09:11:11.206000	-3.4593	3.1345	-0.2991	8.1415
2023-12-25 09:11:14.276000	-3.3172	2.9518	-0.3694	7.9175
2023-12-25 09:11:17.347000	-3.1713	2.9262	-0.3562	8.0630
2023-12-25 09:11:20.417000	-3.0798	2.6644	-0.3742	8.2660
2023-12-25 09:11:23.487000	-3.0053	2.4007	-0.3906	8.1109
2023-12-25 09:11:26.557000	-2.9776	2.2446	-0.4793	8.1114
2023-12-25 09:11:29.627000	-2.8121	2.0630	-0.4803	8.2404
2023-12-25 09:11:32.697000	-2.7995	1.9329	-0.4272	8.2001
2023-12-25 09:11:35.768000	-2.6728	1.8109	-0.4333	8.1889
2023-12-25 09:11:38.838000	-2.8630	1.7003	-0.4685	8.0612
2023-12-25 09:11:41.908000	-2.9466	1.6733	-0.4556	8.1936
2023-12-25 09:11:44.978000	-3.0044	1.5367	-0.4553	8.2939
2023-12-25 09:11:48.048000	-3.0030	1.4472	-0.4345	8.3966
2023-12-25 09:11:51.118000	-3.0411	1.5351	-0.4558	8.2944
2023-12-25 09:11:54.189000	-3.0709	1.7128	-0.4408	8.2947
2023-12-25 09:11:57.259000	-3.2834	1.7221	-0.4361	8.3164
2023-12-25 09:12:00.329000	-3.2289	1.6926	-0.4287	8.5445
2023-12-25 09:12:03.399000	-3.2968	1.8907	-0.4854	8.5927
2023-12-25 09:12:06.469000	-3.4593	1.9785	-0.4651	8.7208
2023-12-25 09:12:09.539000	-3.5208	2.0788	-0.4557	8.6274
2023-12-25 09:12:12.610000	-3.4695	2.2082	-0.4481	8.6202
2023-12-25 09:12:15.680000	-3.6299	2.4690	-0.3799	8.4696
2023-12-25 09:12:18.750000	-3.6196	2.6282	-0.4357	8.3038
2023-12-25 09:12:21.820000	-3.7505	2.6708	-0.4475	8.4272
2023-12-25 09:12:24.890000	-3.7079	2.7860	-0.3270	8.5199
2023-12-25 09:12:27.961000	-3.7616	2.8803	-0.4565	8.4972
2023-12-25 09:12:31.031000	-3.7801	2.9825	-0.5195	8.3134
2023-12-25 09:12:34.101000	-3.7893	2.8893	-0.4050	8.4725
2023-12-25 09:12:37.171000	-3.7309	2.8938	-0.3612	8.3320
2023-12-25 09:12:40.241000	-3.6837	2.8544	-0.4319	8.3830
2023-12-25 09:12:43.311000	-3.8350	2.7360	-0.4076	8.6376
2023-12-25 09:12:46.382000	-3.8582	2.6730	-0.5127	8.7434
2023-12-25 09:12:49.452000	-3.8433	2.6608	-0.5425	8.5722
2023-12-25 09:12:52.522000	-3.8507	2.5164	-0.5282	8.5522
2023-12-25 09:12:55.592000	-3.8679	2.4164	-0.5060	8.4422
2023-12-25 09:12:58.662000	-3.8433	2.3700	-0.4343	8.3806
2023-12-25 09:13:01.732000	-3.9055	2.2698	-0.3934	8.4405
2023-12-25 09:13:04.803000	-3.9606	2.2981	-0.5194	8.3556
2023-12-25 09:13:07.873000	-4.0404	2.2042	-0.5376	8.4203
2023-12-25 09:13:10.943000	-4.0165	2.2551	-0.5341	8.4649
2023-12-25 09:13:14.013000	-3.9585	2.2032	-0.5627	8.3682
2023-12-25 09:13:17.083000	-3.9650	2.0729	-0.4236	8.3026
2023-12-25 09:13:20.153000	-3.9542	2.0303	-0.3766	8.5358
2023-12-25 09:13:23.224000	-4.0268	2.0140	-0.3782	8.4496
2023-12-25 09:13:26.294000	-3.9361	1.9455	-0.3565	8.6758
2023-12-25 09:13:29.364000	-3.9462	1.9208	-0.3775	8.6298
2023-12-25 09:13:32.434000	-3.9713	1.9433	-0.3889	8.9442
2023-12-25 09:13:35.504000	-3.9953	1.9074	-0.3215	8.9654
2023-12-25 09:13:38.574000	-4.0236	1.8454	-0.3603	9.0528
2023-12-25 09:13:41.645000	-4.0618	1.8259	-0.3319	8.9212
2023-12-25 09:13:44.715000	-4.2088	1.8437	-0.2925	9.3093
2023-12-25 09:15:58.286000	-4.1085	3.3203	-0.1313	10.4963
2023-12-25 09:16:01.356000	-4.1325	3.4318	-0.2234	10.3498
2023-12-25 09:16:04.426000	-4.2377	3.4194	-0.2470	10.4417
2023-12-25 09:16:07.497000	-4.2180	3.3104	-0.3098	10.1104
2023-12-25 09:16:10.567000	-4.3291	3.4196	-0.3691	10.1403
2023-12-25 09:16:13.637000	-4.3068	3.4226	-0.4693	10.3290
2023-12-25 09:16:16.707000	-4.2994	3.4801	-0.4709	10.2439
2023-12-25 09:16:19.777000	-4.3811	3.2183	-0.5106	10.5315
2023-12-25 09:16:22.847000	-4.4669	3.2404	-0.4175	10.4393
2023-12-25 09:16:25.918000	-4.5051	3.0818	-0.4547	10.2662
2023-12-25 09:16:28.988000	-4.6366	3.0718	-0.5181	10.2042
2023-12-25 09:16:32.058000	-4.7148	2.9413	-0.4399	10.1141
2023-12-25 09:16:35.128000	-4.7418	2.9830	-0.4808	10.1621
2023-12-25 09:16:38.198000	-4.7982	3.2205	-0.5510	10.5157
2023-12-25 09:16:41.268000	-4.8862	3.0695	-0.5300	10.4664
2023-12-25 09:16:44.339000	-5.0001	3.1051	-0.4939	10.4900
2023-12-25 09:16:47.409000	-5.0875	3.0763	-0.4696	10.5069
2023-12-25 09:16:50.479000	-4.9537	3.2463	-0.4523	10.3874
2023-12-25 09:16:53.549000	-4.8434	3.2546	-0.5296	10.7570
2023-12-25 09:16:56.619000	-4.8641	3.3394	-0.4660	10.5856
2023-12-25 09:16:59.689000	-4.9459	3.3897	-0.3866	10.6688
2023-12-25 09:17:02.760000	-4.8695	3.4295	-0.3117	10.5712
2023-12-25 09:17:05.830000	-4.9785	3.2958	-0.2196	10.5606
2023-12-25 09:17:08.900000	-4.9331	3.2820	-0.2332	10.8507
2023-12-25 09:17:11.970000	-4.9519	3.3444	-0.1851	10.9059
2023-12-25 09:17:15.040000	-4.8979	3.3408	-0.2323	11.0143
2023-12-25 09:17:18.110000	-4.8662	3.4383	-0.2466	11.1194
2023-12-25 09:17:21.181000	-4.8366	3.5317	-0.3388	11.0415
2023-12-25 09:17:24.251000	-4.9236	3.7261	-0.3789	10.6337
2023-12-25 09:17:27.321000	-4.9953	3.8011	-0.3818	10.5974
2023-12-25 09:17:30.391000	-4.9964	3.9807	-0.4976	10.5547
2023-12-25 09:17:33.461000	-4.9417	4.1470	-0.5125	10.5136
2023-12-25 09:17:36.531000	-4.9575	4.3041	-0.5363	10.3466
2023-12-25 09:17:39.602000	-5.0360	4.2642	-0.5440	10.4818
2023-12-25 09:17:42.672000	-5.1561	4.4283	-0.5542	10.1823
2023-12-25 09:17:45.742000	-5.1358	4.6192	-0.5065	10.0932
2023-12-25 09:17:48.812000	-5.1853	4.6838	-0.4099	9.8651
2023-12-25 09:17:51.882000	-5.3447	4.7794	-0.3480	10.0988
2023-12-25 09:17:54.952000	-5.4743	4.7061	-0.3371	10.1984
2023-12-25 09:17:58.023000	-5.3253	4.7989	-0.3487	10.5282
2023-12-25 09:18:01.093000	-5.3937	4.8170	-0.2557	10.5579
2023-12-25 09:18:04.163000	-5.4216	4.8395	-0.2213	10.7969
2023-12-25 09:18:07.233000	-5.4073	5.0799	-0.1852	10.7448
2023-12-25 09:18:10.303000	-5.3611	5.2145	-0.2495	10.9354
2023-12-25 09:18:13.373000	-5.4169	5.2659	-0.2025	11.1443
2023-12-25 09:18:16.444000	-5.3814	5.3391	-0.1439	11.0689
2023-12-25 09:18:19.514000	-5.3750	5.4974	-0.1941	11.2641
2023-12-25 09:18:22.584000	-5.2543	5.7513	-0.1769	10.9850
2023-12-25 09:18:25.654000	-5.1500	5.9910	-0.1163	10.9825
2023-12-25 09:18:28.724000	-5.0689	6.0352	-0.1710	11.1491
2023-12-25 09:18:31.794000	-5.0743	6.0796	-0.2216	10.9731
2023-12-25 09:18:34.865000	-4.9889	6.3122	-0.1700	10.7359
2023-12-25 09:18:37.935000	-4.8440	6.2749	-0.1991	10.9084
2023-12-25 09:18:41.005000	-4.6877	6.2732	-0.1259	10.8098
2023-12-25 09:18:44.075000	-4.4659	6.4681	-0.1548	10.7285
2023-12-25 09:18:47.145000	-4.3630	6.7444	-0.0744	10.7763
2023-12-25 09:18:50.215000	-4.4454	6.5611	-0.0054	10.6369
2023-12-25 09:18:53.286000	-4.4534	6.7944	0.0311	10.8887
2023-12-25 09:18:56.356000	-4.4667	6.7992	0.0346	10.7804
2023-12-25 09:18:59.426000	-4.5290	6.8925	0.0246	10.7315
2023-12-25 09:19:02.496000	-4.5730	7.0166	0.0266	10.7865
2023-12-25 09:19:05.566000	-4.6778	6.8905	0.0106	11.0454
2023-12-25 09:19:08.636000	-4.7649	7.0519	0.1342	11.2265
2023-12-25 09:19:11.707000	-4.9238	7.1235	0.0808	11.2038
2023-12-25 09:19:14.777000	-5.0212	7.2339	0.0894	11.2351
2023-12-25 09:19:17.847000	-4.9059	7.2690	0.0028	11.2207
2023-12-25 09:19:20.917000	-4.6992	7.4065	-0.0973	11.2938
2023-12-25 09:19:23.987000	-4.5304	7.4291	-0.1975	11.1412
2023-12-25 09:19:27.057000	-4.4048	7.4458	-0.2262	11.1396
2023-12-25 09:19:30.128000	-4.1907	7.3679	-0.1324	11.1065
2023-12-25 09:19:33.198000	-3.9484	7.4144	-0.1733	11.1761
2023-12-25 09:19:36.268000	-3.7892	7.6715	-0.2231	10.9297
2023-12-25 09:19:39.338000	-3.7972	7.5737	-0.1856	10.5824
2023-12-25 09:19:42.408000	-3.7926	7.6361	-0.2738	10.3891
2023-12-25 09:19:45.478000	-3.7984	7.4696	-0.2418	10.4094
2023-12-25 09:19:48.549000	-3.8648	7.5343	-0.2938	10.2885
2023-12-25 09:19:51.619000	-3.8391	7.5024	-0.1652	10.2688
2023-12-25 09:19:54.689000	-3.8736	7.6083	-0.1603	10.1699
2023-12-25 09:19:57.759000	-3.9749	7.7866	-0.2268	10.1713
2023-12-25 09:20:00.829000	-4.1767	7.9425	-0.3843	10.1606
2023-12-25 09:20:03.899000	-4.3380	7.8399	-0.2694	9.8656
2023-12-25 09:20:06.970000	-4.3317	7.8154	-0.2374	10.1112
2023-12-25 09:20:10.040000	-4.3042	8.0863	-0.2683	10.2784
2023-12-25 09:20:13.110000	-4.1668	8.2223	-0.1945	10.6397
2023-12-25 09:20:16.180000	-4.0322	8.6583	-0.1829	10.5247
2023-12-25 09:20:19.250000	-4.0406	8.9288	-0.1341	10.7789
2023-12-25 09:20:22.320000	-3.9858	9.0367	-0.2235	10.7729
2023-12-25 09:20:25.391000	-4.0241	9.1007	-0.1987	10.8638
2023-12-25 09:20:28.461000	-4.0180	9.3564	-0.2111	10.8505
2023-12-25 09:20:31.531000	-4.0675	9.5832	-0.2283	10.5871
2023-12-25 09:20:34.601000	-4.0672	9.9591	-0.2758	10.4758
2023-12-25 09:20:37.671000	-4.1720	10.1075	-0.2492	10.3661
2023-12-25 09:20:40.741000	-4.1669	10.1325	-0.3552	10.2138
2023-12-25 09:20:43.812000	-4.2539	10.2475	-0.3172	10.0685
2023-12-25 09:20:46.882000	-4.2212	10.1923	-0.2267	10.0090
2023-12-25 09:20:49.952000	-4.1861	10.1529	-0.1989	10.1038
2023-12-25 09:20:53.022000	-4.2701	10.2543	-0.1385	10.2117
2023-12-25 09:20:56.092000	-4.2252	10.3100	-0.0712	10.2917
2023-12-25 09:20:59.162000	-4.0680	10.4675	-0.0811	10.1183
2023-12-25 09:21:02.233000	-3.9577	10.6554	0.0700	10.4852
2023-12-25 09:21:05.303000	-3.9071	10.8851	-0.0221	10.6791
2023-12-25 09:21:08.373000	-3.9635	11.1465	-0.0468	10.8151
2023-12-25 09:21:11.443000	-3.9721	11.3143	0.0692	11.0683
2023-12-25 09:21:14.513000	-3.8854	11.4936	0.0707	11.1292
2023-12-25 09:21:17.583000	-3.9127	11.9470	-0.0613	10.8275
2023-12-25 09:21:20.654000	-3.8628	11.9688	-0.0967	10.6981
2023-12-25 09:21:23.724000	-3.8607	12.2717	0.0234	10.8209
2023-12-25 09:21:26.794000	-3.8686	12.4426	-0.0041	10.8018
2023-12-25 09:21:29.864000	-3.8870	12.5151	-0.0084	10.9694
2023-12-25 09:21:32.934000	-3.9724	12.6360	-0.1455	11.0121
2023-12-25 09:21:36.004000	-4.0857	13.3144	-0.0989	10.8833
2023-12-25 09:21:39.075000	-4.0283	16.3449	-0.1068	11.0657
2023-12-25 09:21:42.145000	-4.0278	22.5684	-0.1945	10.8188
2023-12-25 09:21:45.215000	-4.0722	27.9659	-0.2371	11.1558
2023-12-25 09:21:48.285000	-4.0776	32.3924	-0.2169	11.2348
2023-12-25 09:21:51.355000	-4.0948	36.1624	-0.2903	11.1758
2023-12-25 09:21:54.425000	-4.2487	39.4285	-0.3348	11.3742
2023-12-25 09:21:57.495000	-4.2316	42.4299	-0.3371	11.5496
2023-12-25 09:22:00.566000	-4.2610	45.5953	-0.3061	11.5017
2023-12-25 09:22:03.636000	-4.2899	47.9993	-0.2913	11.4601
2023-12-25 09:22:06.706000	-4.2988	49.3714	-0.3236	11.4789
2023-12-25 09:22:09.776000	-4.4987	47.9941	-0.2996	11.5666
2023-12-25 09:22:12.846000	-4.6049	45.1773	-0.2334	11.6165
2023-12-25 09:22:15.916000	-4.7226	41.5983	-0.0788	11.4285
2023-12-25 09:22:18.987000	-4.6830	38.8422	0.0293	11.5017
2023-12-25 09:22:22.057000	-4.6690	36.6058	0.0386	11.5631
2023-12-25 09:22:25.127000	-4.5696	35.0293	-0.0126	11.7150
2023-12-25 09:22:28.197000	-4.4695	32.7501	-0.0088	11.5044
2023-12-25 09:22:31.267000	-4.4656	30.8159	0.0124	11.7235
2023-12-25 09:22:34.337000	-4.3632	29.3680	0.0609	11.6099
2023-12-25 09:22:37.408000	-4.3399	28.1921	0.0625	11.4466
2023-12-25 09:22:40.478000	-4.2656	26.7707	0.0730	11.3554
2023-12-25 09:22:43.548000	-4.3500	25.7128	0.0550	11.3658
2023-12-25 09:22:46.618000	-4.2934	24.5141	-0.1410	11.6214
2023-12-25 09:22:49.688000	-4.2835	23.6076	-0.1669	11.4382
2023-12-25 09:22:52.758000	-4.1594	22.9438	-0.2092	11.6209
2023-12-25 09:22:55.829000	-4.2107	21.7992	-0.1578	11.4923
2023-12-25 09:22:58.899000	-4.1853	21.3785	-0.1471	11.4194
2023-12-25 09:23:01.969000	-4.2168	20.8750	-0.2341	11.3394
2023-12-25 09:23:05.039000	-4.2946	20.2842	-0.2403	11.3999
2023-12-25 09:23:08.109000	-4.2930	19.6267	-0.2195	11.6088
2023-12-25 09:23:11.179000	-4.2930	19.2038	-0.3188	11.6152
2023-12-25 09:23:14.250000	-4.2866	18.6837	-0.2240	11.4783
2023-12-25 09:23:17.320000	-4.2908	18.6473	-0.0865	11.2073
2023-12-25 09:23:20.390000	-4.3434	18.1982	-0.0593	11.2011
2023-12-25 09:23:23.460000	-4.4130	17.9976	-0.1520	11.0620
2023-12-25 09:23:26.530000	-4.3883	17.6897	-0.0828	11.1182
2023-12-25 09:23:29.600000	-4.4313	17.3268	-0.0551	11.2120
2023-12-25 09:23:32.671000	-4.5122	16.9563	-0.0649	11.1904
2023-12-25 09:23:35.741000	-4.3770	16.5136	-0.1192	11.1742
2023-12-25 09:23:38.811000	-4.4877	16.1443	-0.0970	11.3195
2023-12-25 09:23:41.881000	-4.4111	15.9530	-0.1594	11.5720
2023-12-25 09:23:44.951000	-4.4729	15.9201	-0.1851	11.8306
2023-12-25 09:23:48.021000	-4.5258	15.6201	-0.2605	11.8064
2023-12-25 09:23:51.092000	-4.4586	15.6218	-0.2230	11.8806
2023-12-25 09:23:54.162000	-4.4500	15.6490	-0.1420	12.0233
2023-12-25 09:23:57.232000	-4.3490	15.7079	-0.2094	12.2605
2023-12-25 09:24:00.302000	-4.3527	15.6369	-0.2133	12.1253
2023-12-25 09:24:03.372000	-4.4227	15.6896	-0.1945	12.0624
2023-12-25 09:24:06.442000	-4.6001	15.5174	-0.2336	12.0159
2023-12-25 09:24:09.513000	-4.6962	15.8688	-0.3002	12.1522
2023-12-25 09:24:12.583000	-4.6412	15.7729	-0.2457	12.0480
2023-12-25 09:24:15.653000	-4.4973	15.7479	-0.2269	12.0237
2023-12-25 09:24:18.723000	-4.3230	15.8023	-0.2654	12.2505
2023-12-25 09:24:21.793000	-4.3728	15.6085	-0.1603	12.3797
2023-12-25 09:24:24.863000	-4.3086	15.8202	-0.2213	12.0543
2023-12-25 09:24:27.934000	-4.2772	15.8819	-0.1585	12.2377
2023-12-25 09:24:31.004000	-4.2781	16.1907	-0.0598	12.2395
2023-12-25 09:24:34.074000	-4.1865	16.2973	-0.0836	12.2452
2023-12-25 09:24:37.144000	-4.1722	16.5861	-0.0515	12.1642
2023-12-25 09:24:40.214000	-4.0982	16.7774	-0.0090	12.0045
2023-12-25 09:24:43.284000	-4.1737	16.8587	0.0407	12.0626
2023-12-25 09:24:46.355000	-4.2651	16.8563	0.0539	12.0649
2023-12-25 09:24:49.425000	-4.4394	17.0513	-0.0015	12.0047
2023-12-25 09:24:52.495000	-4.5525	17.0146	-0.0076	11.8254
2023-12-25 09:24:55.565000	-4.5944	16.8042	0.1364	12.2767
2023-12-25 09:24:58.635000	-4.5460	16.5734	0.0946	11.9172
2023-12-25 09:25:01.705000	-4.5691	16.3705	-0.1079	12.1779
2023-12-25 09:25:04.776000	-4.6307	16.2448	-0.1043	12.0439
2023-12-25 09:25:07.846000	-4.4614	16.2081	-0.1586	12.1265
2023-12-25 09:25:10.916000	-4.3799	15.9974	-0.2015	12.1867
2023-12-25 09:25:13.986000	-4.3549	16.0311	-0.2251	11.7888
2023-12-25 09:25:17.056000	-4.3963	15.8981	-0.2336	12.0308
2023-12-25 09:25:20.126000	-4.2366	15.7617	-0.1835	11.8801
2023-12-25 09:25:23.197000	-4.1372	15.9320	-0.2835	11.9940
2023-12-25 09:25:26.267000	-4.1954	15.9755	-0.3127	11.6159
2023-12-25 09:25:29.337000	-4.1495	16.0716	-0.2779	11.6241
2023-12-25 09:25:32.407000	-4.2124	15.9194	-0.3373	11.2094
2023-12-25 09:25:35.477000	-4.2781	15.8779	-0.2446	11.3559
2023-12-25 09:25:38.547000	-4.3805	15.8749	-0.1901	11.1844
2023-12-25 09:25:41.618000	-4.3917	16.0333	-0.1969	11.1927
2023-12-25 09:25:44.688000	-4.4413	15.8842	-0.2327	11.2252
2023-12-25 09:25:47.758000	-4.3765	15.9407	-0.2571	10.9115
2023-12-25 09:25:50.828000	-4.3522	15.7974	-0.2706	11.0598
2023-12-25 09:25:53.898000	-4.3362	15.4806	-0.2854	10.9151
2023-12-25 09:25:56.968000	-4.2592	15.3235	-0.2109	10.9420
2023-12-25 09:26:00.039000	-4.2730	15.2184	-0.2612	11.0619
2023-12-25 09:26:03.109000	-4.3124	14.9228	-0.2455	11.0015
2023-12-25 09:26:06.179000	-4.2771	14.6758	-0.2153	11.2670
2023-12-25 09:28:27.700000	-4.3225	14.2797	-0.3315	11.7055
2023-12-25 09:28:30.770000	-4.2819	14.0491	-0.3618	11.7015
2023-12-25 09:28:33.840000	-4.2003	13.8382	-0.3623	11.8231
2023-12-25 09:28:36.910000	-4.2688	13.5267	-0.3724	11.8416
2023-12-25 09:28:39.981000	-4.2195	13.1071	-0.3679	11.8456
2023-12-25 09:28:43.051000	-4.1212	12.8608	-0.3332	11.6644
2023-12-25 09:28:46.121000	-4.0412	12.7275	-0.3866	11.6998
2023-12-25 09:28:49.191000	-4.0892	12.4144	-0.3780	11.8114
2023-12-25 09:28:52.261000	-3.9451	12.1181	-0.3576	11.5140
2023-12-25 09:28:55.331000	-4.0625	11.8158	-0.4222	11.2896
2023-12-25 09:28:58.402000	-4.0363	11.4761	-0.3198	11.6144
2023-12-25 09:29:01.472000	-4.0614	11.1368	-0.2640	11.3359
2023-12-25 09:29:04.542000	-4.1524	10.8393	-0.2603	11.3886
2023-12-25 09:29:07.612000	-4.1660	10.6220	-0.2237	11.4450
2023-12-25 09:29:10.682000	-4.4216	10.2052	-0.3638	11.3886
2023-12-25 09:29:13.752000	-4.4547	10.1185	-0.3244	11.5787
2023-12-25 09:29:16.823000	-4.6645	9.5897	-0.2944	11.5033
2023-12-25 09:29:19.893000	-4.8501	8.9708	-0.2402	11.3144
2023-12-25 09:29:22.963000	-4.9732	8.5905	-0.3069	11.3754
2023-12-25 09:29:26.033000	-5.0225	8.2949	-0.2530	11.4410
2023-12-25 09:29:29.103000	-5.0548	8.0302	-0.3307	11.2929
2023-12-25 09:29:32.173000	-5.1604	7.7193	-0.4174	11.2848
2023-12-25 09:29:35.244000	-5.2230	7.2194	-0.4082	11.4231
2023-12-25 09:29:38.314000	-5.1540	6.7357	-0.4953	11.2785
2023-12-25 09:29:41.384000	-5.1781	6.3803	-0.3797	11.3448
2023-12-25 09:29:44.454000	-5.3310	5.8460	-0.3190	11.4588
2023-12-25 09:29:47.524000	-5.1706	5.4102	-0.3443	11.5836
2023-12-25 09:29:50.594000	-5.1032	5.1800	-0.3169	11.5168
2023-12-25 09:29:53.665000	-5.1117	4.7774	-0.0849	11.5565
2023-12-25 09:29:56.735000	-5.2706	4.3752	-0.1981	11.7289
2023-12-25 09:29:59.805000	-5.2899	4.1585	-0.2276	11.5385
2023-12-25 09:30:02.875000	-5.3418	3.8282	-0.1769	11.5494
2023-12-25 09:30:05.945000	-5.3050	3.7402	-0.2049	11.4909
2023-12-25 09:30:09.015000	-5.3132	3.4887	-0.1515	11.6985
2023-12-25 09:30:12.086000	-5.2521	3.2296	-0.1657	11.4103
2023-12-25 09:30:15.156000	-5.2752	2.9323	-0.1618	11.1527
2023-12-25 09:30:18.226000	-5.2142	2.7212	-0.2391	11.4749
2023-12-25 09:30:21.296000	-5.2523	2.3370	-0.2391	11.6161
2023-12-25 09:30:24.366000	-5.2531	2.1942	-0.2326	11.4692
2023-12-25 09:30:27.436000	-5.1495	1.9994	-0.1570	11.3147
2023-12-25 09:30:30.507000	-5.0360	1.6471	-0.0740	11.1916
2023-12-25 09:30:33.577000	-4.8585	1.4198	-0.1250	11.3231
2023-12-25 09:30:36.647000	-4.9339	1.2915	-0.1698	11.3194
2023-12-25 09:30:39.717000	-4.7556	1.1226	-0.3159	11.3306
2023-12-25 09:30:42.787000	-4.5813	0.9378	-0.4044	11.4777
2023-12-25 09:30:45.857000	-4.4049	0.8034	-0.4112	11.6069
2023-12-25 09:30:48.928000	-4.4953	0.6631	-0.4312	11.2366
2023-12-25 09:30:51.998000	-4.4955	0.5418	-0.4681	11.3242
2023-12-25 09:30:55.068000	-4.4135	0.4329	-0.5019	11.5028
2023-12-25 09:30:58.138000	-4.4093	0.2578	-0.3923	11.1695
2023-12-25 09:31:01.208000	-4.2800	0.2667	-0.4116	11.0558
2023-12-25 09:31:04.278000	-4.1537	0.0347	-0.3223	11.1644
2023-12-25 09:31:07.349000	-4.1947	-0.0699	-0.1923	10.9547
2023-12-25 09:31:10.419000	-4.3093	-0.0647	-0.0586	11.1658
2023-12-25 09:31:13.489000	-4.2215	-0.2322	-0.1330	11.2215
2023-12-25 09:31:16.559000	-3.9769	-0.0217	0.0964	12.2034
2023-12-25 09:31:19.629000	-4.2057	-0.2783	-0.0736	11.5176
2023-12-25 09:31:22.699000	-4.0307	-0.2970	-0.0417	11.4116
2023-12-25 09:31:25.770000	-4.0117	-0.3422	-0.0318	11.6036
2023-12-25 09:31:28.840000	-3.8749	-0.1141	0.1037	12.4679
2023-12-25 09:31:31.910000	-4.1934	-0.2638	-0.1898	12.1230
2023-12-25 09:31:34.980000	-4.3149	-0.1696	-0.1884	12.1311
2023-12-25 09:31:38.050000	-4.2838	-0.2461	-0.2383	12.5435
2023-12-25 09:31:41.120000	-4.2192	-0.3116	-0.2791	12.3909
2023-12-25 09:31:44.191000	-4.2034	-0.2602	-0.1384	12.5384
2023-12-25 09:31:47.261000	-4.0205	-0.3428	-0.1287	12.5179
2023-12-25 09:31:50.331000	-3.9114	-0.4166	-0.1820	12.6676
2023-12-25 09:31:53.401000	-3.9848	-0.3785	-0.1465	12.6541
