# Supplementary material for: Dynamic infrared aurora on Jupiter
Source: Nat Commun. 2025 May 12;16:3907. doi: 10.1038/s41467-025-58984-z (PMC12069571; doi:10.1038/s41467-025-58984-z)
Supplement: Supplementary file 6 — Source Data [file 41467_2025_58984_MOESM6_ESM.zip › Fig6a.txt]

H2 and H3+ emission energy fluxes during an auroral flare, along with the convolution of the H2 energy flux with the best fit impulse response function
 t(s)	EH2		 EH3+	 EH2*h
  0.000  8.8673  4.5366  4.5366
  3.070  8.2307  4.5601  4.5333
  6.140  8.7881  4.6202  4.5329
  9.209 12.7577  4.7255  4.5533
 12.280 27.3638  4.8986  4.6498
 15.350 51.7890  5.1685  4.8723
 18.420 46.2636  5.2074  5.0618
 21.489 40.4995  5.2348  5.2176
 24.559 26.9021  5.2367  5.2994
 27.629 26.7697  5.2816  5.3789
 30.700 24.8534  5.3932  5.4470
 33.769 22.7970  5.5002  5.5030
 36.839 19.1552  5.5461  5.5390
 39.909 18.2287  5.5394  5.5694
 42.979 16.8418  5.5611  5.5920
 46.048 16.1879  5.6085  5.6108
 49.119 13.6934  5.6337  5.6162
 52.189 14.1743  5.6135  5.6239
 55.259 10.2318  5.6090  5.6109
 58.328 10.9316  5.5966  5.6019
 61.398 11.8342  5.5986  5.5977
 64.468  7.8849  5.5905  5.5729
 67.539  9.1275  5.5793  5.5550
 70.608  9.1063  5.5260  5.5374
 73.678  9.2362  5.5284  5.5208
 76.748  8.3083  5.4830  5.4997
 79.818  6.3326  5.4653  5.4686
 82.887  6.1148  5.4413  5.4369
 85.958  6.8736  5.4136  5.4098
 89.028  6.7830  5.4191  5.3828
 92.098  5.5522  5.3725  5.3497
 95.167  6.3098  5.3478  5.3213
 98.237  6.2766  5.2708  5.2932
101.307  6.6104  5.2397  5.2674
104.378  6.1744  5.2127  5.2398
107.448  5.8695  5.2088  5.2111
110.517  4.7549  5.1853  5.1771
113.587  5.8357  5.1550  5.1493
116.657  4.8587  5.1288  5.1170
119.727  4.9732  5.0798  5.0859
122.797  6.0935  5.0348  5.0612
125.867  4.4069  5.0123  5.0282
128.937  4.3924  4.9803  4.9956
132.007  5.2073  4.9466  4.9680
135.076  4.7233  4.9343  4.9383
138.146  5.4797  4.8918  4.9131
141.217  6.0171  4.8861  4.8913
144.287  5.0491  4.8489  4.8647
147.356  4.4353  4.8386  4.8354
150.426  4.8433  4.8195  4.8089
153.496  6.3978  4.7878  4.7909
156.566  4.9123  4.7596  4.7655
159.636  6.2015  4.7524  4.7473
162.706  5.7594  4.7338  4.7271
165.776  5.1581  4.7028  4.7042
168.846  4.8897  4.6953  4.6803
171.915  5.6367  4.6843  4.6607
174.985  6.0301  4.6630  4.6436
178.056  5.5665  4.6324  4.6243
181.126  6.7216  4.6224  4.6115
184.195  7.2903  4.6008  4.6018
187.265  6.1305  4.5867  4.5863
190.335  6.8047  4.5763  4.5746
193.405  6.0279  4.5792  4.5590
196.475  5.7696  4.5450  4.5424
199.545  5.0445  4.5190  4.5223
202.615  5.7661  4.5188  4.5063
205.685  6.7482  4.5056  4.4958
208.754  5.4461  4.4919  4.4786
211.824  6.6004  4.4843  4.4678
214.895  4.5878  4.4804  4.4467
217.965  5.8166  4.4519  4.4324
221.035  6.1775  4.4353  4.4203
224.104  6.8520  4.4249  4.4119
227.174  6.6569  4.4217  4.4026
230.244  6.6512  4.3866  4.3935
233.315  6.6506  4.3744  4.3846
236.384  6.6192  4.3573  4.3756
239.454  6.3519  4.3300  4.3654
242.524  5.6446  4.3189  4.3517
245.594  6.1705  4.3210  4.3410
248.663  6.3316  4.2917  4.3314
