# Supplementary material for: Dynamic infrared aurora on Jupiter
Source: Nat Commun. 2025 May 12;16:3907. doi: 10.1038/s41467-025-58984-z (PMC12069571; doi:10.1038/s41467-025-58984-z)
Supplement: Supplementary file 6 — Source Data [file 41467_2025_58984_MOESM6_ESM.zip › Fig6b.txt]

Best fit H3+ impulse response function
  t(s)   IRF_h
  0.000  0.0000
  0.050  0.0052
  0.325  0.0052
  0.601  0.0052
  0.876  0.0052
  1.151  0.0052
  1.426  0.0052
  1.702  0.0052
  1.977  0.0052
  2.252  0.0052
  2.528  0.0052
  2.803  0.0051
  3.078  0.0051
  3.353  0.0051
  3.629  0.0051
  3.904  0.0051
  4.179  0.0051
  4.454  0.0051
  4.730  0.0051
  5.005  0.0051
  5.280  0.0051
  5.556  0.0051
  5.831  0.0051
  6.106  0.0050
  6.381  0.0050
  6.657  0.0050
  6.932  0.0050
  7.207  0.0050
  7.482  0.0050
  7.758  0.0050
  8.033  0.0050
  8.308  0.0050
  8.584  0.0050
  8.859  0.0050
  9.134  0.0050
  9.409  0.0049
  9.685  0.0049
  9.960  0.0049
 10.235  0.0049
 10.511  0.0049
 10.786  0.0049
 11.061  0.0049
 11.336  0.0049
 11.612  0.0049
 11.887  0.0049
 12.162  0.0049
 12.437  0.0049
 12.713  0.0048
 12.988  0.0048
 13.263  0.0048
 13.539  0.0048
 13.814  0.0048
 14.089  0.0048
 14.364  0.0048
 14.640  0.0048
 14.915  0.0048
 15.190  0.0048
 15.465  0.0048
 15.741  0.0048
 16.016  0.0047
 16.291  0.0047
 16.567  0.0047
 16.842  0.0047
 17.117  0.0047
 17.392  0.0047
 17.668  0.0047
 17.943  0.0047
 18.218  0.0047
 18.493  0.0047
 18.769  0.0047
 19.044  0.0047
 19.319  0.0047
 19.595  0.0046
 19.870  0.0046
 20.145  0.0046
 20.420  0.0046
 20.696  0.0046
 20.971  0.0046
 21.246  0.0046
 21.522  0.0046
 21.797  0.0046
 22.072  0.0046
 22.347  0.0046
 22.623  0.0046
 22.898  0.0046
 23.173  0.0045
 23.448  0.0045
 23.724  0.0045
 23.999  0.0045
 24.274  0.0045
 24.550  0.0045
 24.825  0.0045
 25.100  0.0045
 25.375  0.0045
 25.651  0.0045
 25.926  0.0045
 26.201  0.0045
 26.476  0.0045
 26.752  0.0044
 27.027  0.0044
 27.302  0.0044
 27.578  0.0044
 27.853  0.0044
 28.128  0.0044
 28.403  0.0044
 28.679  0.0044
 28.954  0.0044
 29.229  0.0044
 29.505  0.0044
 29.780  0.0044
 30.055  0.0044
 30.330  0.0044
 30.606  0.0043
 30.881  0.0043
 31.156  0.0043
 31.431  0.0043
 31.707  0.0043
 31.982  0.0043
 32.257  0.0043
 32.533  0.0043
 32.808  0.0043
 33.083  0.0043
 33.358  0.0043
 33.634  0.0043
 33.909  0.0043
 34.184  0.0043
 34.459  0.0042
 34.735  0.0042
 35.010  0.0042
 35.285  0.0042
 35.561  0.0042
 35.836  0.0042
 36.111  0.0042
 36.386  0.0042
 36.662  0.0042
 36.937  0.0042
 37.212  0.0042
 37.487  0.0042
 37.763  0.0042
 38.038  0.0042
 38.313  0.0041
 38.589  0.0041
 38.864  0.0041
 39.139  0.0041
 39.414  0.0041
 39.690  0.0041
 39.965  0.0041
 40.240  0.0041
 40.516  0.0041
 40.791  0.0041
 41.066  0.0041
 41.341  0.0041
 41.617  0.0041
 41.892  0.0041
 42.167  0.0040
 42.442  0.0040
 42.718  0.0040
 42.993  0.0040
 43.268  0.0040
 43.544  0.0040
 43.819  0.0040
 44.094  0.0040
 44.369  0.0040
 44.645  0.0040
 44.920  0.0040
 45.195  0.0040
 45.470  0.0040
 45.746  0.0040
 46.021  0.0040
 46.296  0.0039
 46.572  0.0039
 46.847  0.0039
 47.122  0.0039
 47.397  0.0039
 47.673  0.0039
 47.948  0.0039
 48.223  0.0039
 48.498  0.0039
 48.774  0.0039
 49.049  0.0039
 49.324  0.0039
 49.600  0.0039
 49.875  0.0039
 50.150  0.0039
 50.425  0.0039
 50.701  0.0038
 50.976  0.0038
 51.251  0.0038
 51.527  0.0038
 51.802  0.0038
 52.077  0.0038
 52.352  0.0038
 52.628  0.0038
 52.903  0.0038
 53.178  0.0038
 53.453  0.0038
 53.729  0.0038
 54.004  0.0038
 54.279  0.0038
 54.555  0.0038
 54.830  0.0037
 55.105  0.0037
 55.380  0.0037
 55.656  0.0037
 55.931  0.0037
 56.206  0.0037
 56.481  0.0037
 56.757  0.0037
 57.032  0.0037
 57.307  0.0037
 57.583  0.0037
 57.858  0.0037
 58.133  0.0037
 58.408  0.0037
 58.684  0.0037
 58.959  0.0037
 59.234  0.0036
 59.510  0.0036
 59.785  0.0036
 60.060  0.0036
 60.335  0.0036
 60.611  0.0036
 60.886  0.0036
 61.161  0.0036
 61.436  0.0036
 61.712  0.0036
 61.987  0.0036
 62.262  0.0036
 62.538  0.0036
 62.813  0.0036
 63.088  0.0036
 63.363  0.0036
 63.639  0.0036
 63.914  0.0035
 64.189  0.0035
 64.464  0.0035
 64.740  0.0035
 65.015  0.0035
 65.290  0.0035
 65.566  0.0035
 65.841  0.0035
 66.116  0.0035
 66.391  0.0035
 66.667  0.0035
 66.942  0.0035
 67.217  0.0035
 67.492  0.0035
 67.768  0.0035
 68.043  0.0035
 68.318  0.0035
 68.594  0.0034
 68.869  0.0034
 69.144  0.0034
 69.419  0.0034
 69.695  0.0034
 69.970  0.0034
 70.245  0.0034
 70.521  0.0034
 70.796  0.0034
 71.071  0.0034
 71.346  0.0034
 71.622  0.0034
 71.897  0.0034
 72.172  0.0034
 72.447  0.0034
 72.723  0.0034
 72.998  0.0034
 73.273  0.0034
 73.549  0.0033
 73.824  0.0033
 74.099  0.0033
 74.374  0.0033
 74.650  0.0033
 74.925  0.0033
 75.200  0.0033
 75.475  0.0033
 75.751  0.0033
 76.026  0.0033
 76.301  0.0033
 76.577  0.0033
 76.852  0.0033
 77.127  0.0033
 77.402  0.0033
 77.678  0.0033
 77.953  0.0033
 78.228  0.0033
 78.504  0.0032
 78.779  0.0032
 79.054  0.0032
 79.329  0.0032
 79.605  0.0032
 79.880  0.0032
 80.155  0.0032
 80.430  0.0032
 80.706  0.0032
 80.981  0.0032
 81.256  0.0032
 81.532  0.0032
 81.807  0.0032
 82.082  0.0032
 82.357  0.0032
 82.633  0.0032
 82.908  0.0032
 83.183  0.0032
 83.458  0.0031
 83.734  0.0031
 84.009  0.0031
 84.284  0.0031
 84.560  0.0031
 84.835  0.0031
 85.110  0.0031
 85.385  0.0031
 85.661  0.0031
 85.936  0.0031
 86.211  0.0031
 86.486  0.0031
 86.762  0.0031
 87.037  0.0031
 87.312  0.0031
 87.588  0.0031
 87.863  0.0031
 88.138  0.0031
 88.413  0.0031
 88.689  0.0031
 88.964  0.0030
 89.239  0.0030
 89.515  0.0030
 89.790  0.0030
 90.065  0.0030
 90.340  0.0030
 90.616  0.0030
 90.891  0.0030
 91.166  0.0030
 91.441  0.0030
 91.717  0.0030
 91.992  0.0030
 92.267  0.0030
 92.543  0.0030
 92.818  0.0030
 93.093  0.0030
 93.368  0.0030
 93.644  0.0030
 93.919  0.0030
 94.194  0.0030
 94.469  0.0029
 94.745  0.0029
 95.020  0.0029
 95.295  0.0029
 95.571  0.0029
 95.846  0.0029
 96.121  0.0029
 96.396  0.0029
 96.672  0.0029
 96.947  0.0029
 97.222  0.0029
 97.497  0.0029
 97.773  0.0029
 98.048  0.0029
 98.323  0.0029
 98.599  0.0029
 98.874  0.0029
 99.149  0.0029
 99.424  0.0029
 99.700  0.0029
 99.975  0.0028
100.250  0.0028
100.526  0.0028
100.801  0.0028
101.076  0.0028
101.351  0.0028
101.627  0.0028
101.902  0.0028
102.177  0.0028
102.452  0.0028
102.728  0.0028
103.003  0.0028
103.278  0.0028
103.554  0.0028
103.829  0.0028
104.104  0.0028
104.379  0.0028
104.655  0.0028
104.930  0.0028
105.205  0.0028
105.480  0.0028
105.756  0.0027
106.031  0.0027
106.306  0.0027
106.582  0.0027
106.857  0.0027
107.132  0.0027
107.407  0.0027
107.683  0.0027
107.958  0.0027
108.233  0.0027
108.509  0.0027
108.784  0.0027
109.059  0.0027
109.334  0.0027
109.610  0.0027
109.885  0.0027
110.160  0.0027
110.435  0.0027
110.711  0.0027
110.986  0.0027
111.261  0.0027
111.537  0.0027
111.812  0.0027
112.087  0.0026
112.362  0.0026
112.638  0.0026
112.913  0.0026
113.188  0.0026
113.463  0.0026
113.739  0.0026
114.014  0.0026
114.289  0.0026
114.565  0.0026
114.840  0.0026
115.115  0.0026
115.390  0.0026
115.666  0.0026
115.941  0.0026
116.216  0.0026
116.491  0.0026
116.767  0.0026
117.042  0.0026
117.317  0.0026
117.593  0.0026
117.868  0.0026
118.143  0.0025
118.418  0.0025
118.694  0.0025
118.969  0.0025
119.244  0.0025
119.520  0.0025
119.795  0.0025
120.070  0.0025
120.345  0.0025
120.621  0.0025
120.896  0.0025
121.171  0.0025
121.446  0.0025
121.722  0.0025
121.997  0.0025
122.272  0.0025
122.548  0.0025
122.823  0.0025
123.098  0.0025
123.373  0.0025
123.649  0.0025
123.924  0.0025
124.199  0.0025
124.474  0.0025
124.750  0.0024
125.025  0.0024
125.300  0.0024
125.576  0.0024
125.851  0.0024
126.126  0.0024
126.401  0.0024
126.677  0.0024
126.952  0.0024
127.227  0.0024
127.503  0.0024
127.778  0.0024
128.053  0.0024
128.328  0.0024
128.604  0.0024
128.879  0.0024
129.154  0.0024
129.429  0.0024
129.705  0.0024
129.980  0.0024
130.255  0.0024
130.531  0.0024
130.806  0.0024
131.081  0.0024
131.356  0.0024
131.632  0.0023
131.907  0.0023
132.182  0.0023
132.457  0.0023
132.733  0.0023
133.008  0.0023
133.283  0.0023
133.559  0.0023
133.834  0.0023
134.109  0.0023
134.384  0.0023
134.660  0.0023
134.935  0.0023
135.210  0.0023
135.485  0.0023
135.761  0.0023
136.036  0.0023
136.311  0.0023
136.587  0.0023
136.862  0.0023
137.137  0.0023
137.412  0.0023
137.688  0.0023
137.963  0.0023
138.238  0.0023
138.514  0.0023
138.789  0.0022
139.064  0.0022
139.339  0.0022
139.615  0.0022
139.890  0.0022
140.165  0.0022
140.440  0.0022
140.716  0.0022
140.991  0.0022
141.266  0.0022
141.542  0.0022
141.817  0.0022
142.092  0.0022
142.367  0.0022
142.643  0.0022
142.918  0.0022
143.193  0.0022
143.468  0.0022
143.744  0.0022
144.019  0.0022
144.294  0.0022
144.570  0.0022
144.845  0.0022
145.120  0.0022
145.395  0.0022
145.671  0.0022
145.946  0.0022
146.221  0.0021
146.496  0.0021
146.772  0.0021
147.047  0.0021
147.322  0.0021
147.598  0.0021
147.873  0.0021
148.148  0.0021
148.423  0.0021
148.699  0.0021
148.974  0.0021
149.249  0.0021
149.525  0.0021
149.800  0.0021
150.075  0.0021
150.350  0.0021
150.626  0.0021
150.901  0.0021
151.176  0.0021
151.451  0.0021
151.727  0.0021
152.002  0.0021
152.277  0.0021
152.553  0.0021
152.828  0.0021
153.103  0.0021
153.378  0.0021
153.654  0.0021
153.929  0.0021
154.204  0.0020
154.479  0.0020
154.755  0.0020
155.030  0.0020
155.305  0.0020
155.581  0.0020
155.856  0.0020
156.131  0.0020
156.406  0.0020
156.682  0.0020
156.957  0.0020
157.232  0.0020
157.508  0.0020
157.783  0.0020
158.058  0.0020
158.333  0.0020
158.609  0.0020
158.884  0.0020
159.159  0.0020
159.434  0.0020
159.710  0.0020
159.985  0.0020
160.260  0.0020
160.536  0.0020
160.811  0.0020
161.086  0.0020
161.361  0.0020
161.637  0.0020
161.912  0.0020
162.187  0.0020
162.462  0.0019
162.738  0.0019
163.013  0.0019
163.288  0.0019
163.564  0.0019
163.839  0.0019
164.114  0.0019
164.389  0.0019
164.665  0.0019
164.940  0.0019
165.215  0.0019
165.490  0.0019
165.766  0.0019
166.041  0.0019
166.316  0.0019
166.592  0.0019
166.867  0.0019
167.142  0.0019
167.417  0.0019
167.693  0.0019
167.968  0.0019
168.243  0.0019
168.519  0.0019
168.794  0.0019
169.069  0.0019
169.344  0.0019
169.620  0.0019
169.895  0.0019
170.170  0.0019
170.445  0.0019
170.721  0.0019
170.996  0.0018
171.271  0.0018
171.547  0.0018
171.822  0.0018
172.097  0.0018
172.372  0.0018
172.648  0.0018
172.923  0.0018
173.198  0.0018
173.473  0.0018
173.749  0.0018
174.024  0.0018
174.299  0.0018
174.575  0.0018
174.850  0.0018
175.125  0.0018
175.400  0.0018
175.676  0.0018
175.951  0.0018
176.226  0.0018
176.502  0.0018
176.777  0.0018
177.052  0.0018
177.327  0.0018
177.603  0.0018
177.878  0.0018
178.153  0.0018
178.428  0.0018
178.704  0.0018
178.979  0.0018
179.254  0.0018
179.530  0.0018
179.805  0.0018
180.080  0.0017
180.355  0.0017
180.631  0.0017
180.906  0.0017
181.181  0.0017
181.456  0.0017
181.732  0.0017
182.007  0.0017
182.282  0.0017
182.558  0.0017
182.833  0.0017
183.108  0.0017
183.383  0.0017
183.659  0.0017
183.934  0.0017
184.209  0.0017
184.484  0.0017
184.760  0.0017
185.035  0.0017
185.310  0.0017
185.586  0.0017
185.861  0.0017
186.136  0.0017
186.411  0.0017
186.687  0.0017
186.962  0.0017
187.237  0.0017
187.513  0.0017
187.788  0.0017
188.063  0.0017
188.338  0.0017
188.614  0.0017
188.889  0.0017
189.164  0.0017
189.439  0.0017
189.715  0.0016
189.990  0.0016
190.265  0.0016
190.541  0.0016
190.816  0.0016
191.091  0.0016
191.366  0.0016
191.642  0.0016
191.917  0.0016
192.192  0.0016
192.467  0.0016
192.743  0.0016
193.018  0.0016
193.293  0.0016
193.569  0.0016
193.844  0.0016
194.119  0.0016
194.394  0.0016
194.670  0.0016
194.945  0.0016
195.220  0.0016
195.495  0.0016
195.771  0.0016
196.046  0.0016
196.321  0.0016
196.597  0.0016
196.872  0.0016
197.147  0.0016
197.422  0.0016
197.698  0.0016
197.973  0.0016
198.248  0.0016
198.524  0.0016
198.799  0.0016
199.074  0.0016
199.349  0.0016
199.625  0.0016
199.900  0.0016
200.175  0.0015
200.450  0.0015
200.726  0.0015
201.001  0.0015
201.276  0.0015
201.552  0.0015
201.827  0.0015
202.102  0.0015
202.377  0.0015
202.653  0.0015
202.928  0.0015
203.203  0.0015
203.478  0.0015
203.754  0.0015
204.029  0.0015
204.304  0.0015
204.580  0.0015
204.855  0.0015
205.130  0.0015
205.405  0.0015
205.681  0.0015
205.956  0.0015
206.231  0.0015
206.507  0.0015
206.782  0.0015
207.057  0.0015
207.332  0.0015
207.608  0.0015
207.883  0.0015
208.158  0.0015
208.433  0.0015
208.709  0.0015
208.984  0.0015
209.259  0.0015
209.535  0.0015
209.810  0.0015
210.085  0.0015
210.360  0.0015
210.636  0.0015
210.911  0.0014
211.186  0.0014
211.461  0.0014
211.737  0.0014
212.012  0.0014
212.287  0.0014
212.563  0.0014
212.838  0.0014
213.113  0.0014
213.388  0.0014
213.664  0.0014
213.939  0.0014
214.214  0.0014
214.489  0.0014
214.765  0.0014
215.040  0.0014
215.315  0.0014
215.591  0.0014
215.866  0.0014
216.141  0.0014
216.416  0.0014
216.692  0.0014
216.967  0.0014
217.242  0.0014
217.518  0.0014
217.793  0.0014
218.068  0.0014
218.343  0.0014
218.619  0.0014
218.894  0.0014
219.169  0.0014
219.444  0.0014
219.720  0.0014
219.995  0.0014
220.270  0.0014
220.546  0.0014
220.821  0.0014
221.096  0.0014
221.371  0.0014
221.647  0.0014
221.922  0.0014
222.197  0.0014
222.472  0.0014
222.748  0.0013
223.023  0.0013
223.298  0.0013
223.574  0.0013
223.849  0.0013
224.124  0.0013
224.399  0.0013
224.675  0.0013
224.950  0.0013
225.225  0.0013
225.501  0.0013
225.776  0.0013
226.051  0.0013
226.326  0.0013
226.602  0.0013
226.877  0.0013
227.152  0.0013
227.427  0.0013
227.703  0.0013
227.978  0.0013
228.253  0.0013
228.529  0.0013
228.804  0.0013
229.079  0.0013
229.354  0.0013
229.630  0.0013
229.905  0.0013
230.180  0.0013
230.455  0.0013
230.731  0.0013
231.006  0.0013
231.281  0.0013
231.557  0.0013
231.832  0.0013
232.107  0.0013
232.382  0.0013
232.658  0.0013
232.933  0.0013
233.208  0.0013
233.483  0.0013
233.759  0.0013
234.034  0.0013
234.309  0.0013
234.585  0.0013
234.860  0.0013
235.135  0.0013
235.410  0.0012
235.686  0.0012
235.961  0.0012
236.236  0.0012
236.512  0.0012
236.787  0.0012
237.062  0.0012
237.337  0.0012
237.613  0.0012
237.888  0.0012
238.163  0.0012
238.438  0.0012
238.714  0.0012
238.989  0.0012
239.264  0.0012
239.540  0.0012
239.815  0.0012
240.090  0.0012
240.365  0.0012
240.641  0.0012
240.916  0.0012
241.191  0.0012
241.466  0.0012
241.742  0.0012
242.017  0.0012
242.292  0.0012
242.568  0.0012
242.843  0.0012
243.118  0.0012
243.393  0.0012
243.669  0.0012
243.944  0.0012
244.219  0.0012
244.494  0.0012
244.770  0.0012
245.045  0.0012
245.320  0.0012
245.596  0.0012
245.871  0.0012
246.146  0.0012
246.421  0.0012
246.697  0.0012
246.972  0.0012
247.247  0.0012
247.523  0.0012
247.798  0.0012
248.073  0.0012
248.348  0.0012
248.624  0.0012
248.899  0.0012
249.174  0.0011
249.449  0.0011
249.725  0.0011
250.000  0.0011
