# Supplementary material for: Dynamic infrared aurora on Jupiter
Source: Nat Commun. 2025 May 12;16:3907. doi: 10.1038/s41467-025-58984-z (PMC12069571; doi:10.1038/s41467-025-58984-z)
Supplement: Supplementary file 6 — Source Data [file 41467_2025_58984_MOESM6_ESM.zip › Fig7a.txt]

# Planetocentric longitude (degrees), Planetocentric latitude (degrees), Spectral radiance at 3.953 microns (mW/m^2/sr/micron), Column density (m^-2), Temperature (K)"
-164.9829	43.3036	2.2705
-164.8973	43.2868	2.2992
-164.8117	43.27	2.337
-164.7262	43.2531	2.3793
-164.5555	43.219	2.2104
-165.1133	43.449	2.2319
-165.0273	43.4324	2.2708
-164.9414	43.4156	2.2985
-164.8556	43.3988	2.3315
-164.7698	43.382	2.2994
-164.6841	43.365	2.3071
-164.5985	43.3479	2.2939
-164.5129	43.3307	2.3095
-164.4275	43.3135	2.333
-164.3420	43.2961	2.3257
-164.2567	43.2787	2.248
-164.1714	43.2612	2.1993
-164.0862	43.2436	2.3339
-163.9161	43.2081	2.2532
-165.3310	43.6107	2.1929
-165.2446	43.5943	2.2122
-165.1583	43.5778	2.2185
-165.0720	43.5612	2.2432
-164.9858	43.5446	2.2324
-164.8997	43.5278	2.2617
-164.8137	43.5109	2.2552
-164.7277	43.494	2.2799
-164.6418	43.4769	2.2727
-164.5559	43.4598	2.2858
-164.4702	43.4426	2.2712
-164.3845	43.4253	2.2937
-164.2989	43.4078	2.2934
-164.2133	43.3903	2.2954
-164.1278	43.3728	2.28
-164.0424	43.3551	2.3064
-163.9571	43.3373	2.2917
-163.8718	43.3195	2.2906
-163.7866	43.3015	2.2839
-163.7015	43.2835	2.2676
-163.6165	43.2653	2.2398
-163.5315	43.2471	2.1983
-163.4466	43.2288	2.1702
-163.2770	43.192	2.349
-165.5504	43.7721	2.1974
-165.4636	43.7559	2.21
-165.3769	43.7396	2.1955
-165.2902	43.7232	2.21
-165.2036	43.7068	2.1965
-165.1170	43.6902	2.2148
-165.0305	43.6736	2.2122
-164.9441	43.6568	2.2274
-164.8578	43.64	2.2252
-164.7715	43.6231	2.2443
-164.6853	43.6061	2.2369
-164.5992	43.589	2.2555
-164.5132	43.5718	2.2486
-164.4272	43.5545	2.2652
-164.3413	43.5371	2.2662
-164.2554	43.5196	2.2795
-164.1697	43.5021	2.2431
-164.0840	43.4844	2.2672
-163.9983	43.4667	2.2522
-163.9128	43.4489	2.2587
-163.8273	43.4309	2.2405
-163.7419	43.4129	2.2719
-163.6566	43.3948	2.2539
-163.5714	43.3766	2.245
-163.4862	43.3584	2.2385
-163.4011	43.34	2.2818
-163.3161	43.3215	2.2745
-163.2311	43.303	2.2966
-163.1462	43.2843	2.2622
-163.0614	43.2656	2.1789
-162.9767	43.2468	2.1909
-162.8921	43.2279	2.2048
-165.7716	43.933	2.2104
-165.6843	43.917	2.2277
-165.5972	43.901	2.1976
-165.5100	43.8848	2.2079
-165.4230	43.8686	2.1821
-165.3360	43.8522	2.1978
-165.2491	43.8358	2.1981
-165.1623	43.8193	2.2106
-165.0755	43.8027	2.2058
-164.9888	43.786	2.2166
-164.9022	43.7692	2.2063
-164.8156	43.7523	2.2193
-164.7292	43.7353	2.2206
-164.6427	43.7182	2.2359
-164.5564	43.7011	2.2375
-164.4701	43.6838	2.247
-164.3839	43.6665	2.2324
-164.2978	43.649	2.243
-164.2118	43.6315	2.218
-164.1258	43.6139	2.2329
-164.0399	43.5962	2.2223
-163.9541	43.5784	2.2428
-163.8683	43.5605	2.2179
-163.7826	43.5425	2.2342
-163.6970	43.5244	2.2142
-163.6115	43.5062	2.235
-163.5260	43.488	2.2167
-163.4406	43.4696	2.2321
-163.3553	43.4512	2.2204
-163.2701	43.4327	2.2415
-163.1849	43.4141	2.2321
-163.0998	43.3954	2.1938
-163.0148	43.3766	2.2125
-162.9299	43.3577	2.211
-162.8451	43.3387	2.2284
-162.7603	43.3197	2.1987
-162.6756	43.3005	2.2101
-162.5910	43.2813	2.1862
-162.5064	43.262	2.2255
-162.4220	43.2426	2.2268
-162.3376	43.2231	2.1665
-165.9944	44.0935	2.214
-165.9068	44.0777	2.2337
-165.8192	44.0619	2.2128
-165.7316	44.046	2.2216
-165.6442	44.03	2.1879
-165.5568	44.0138	2.1966
-165.4694	43.9976	2.1924
-165.3822	43.9813	2.2028
-165.2950	43.9649	2.197
-165.2078	43.9485	2.2089
-165.1208	43.9319	2.2006
-165.0338	43.9152	2.2088
-164.9469	43.8984	2.2026
-164.8600	43.8816	2.2103
-164.7733	43.8646	2.207
-164.6866	43.8476	2.2183
-164.5999	43.8305	2.2146
-164.5134	43.8132	2.2238
-164.4269	43.7959	2.2101
-164.3405	43.7785	2.2133
-164.2541	43.761	2.2067
-164.1679	43.7434	2.2119
-164.0817	43.7257	2.2053
-163.9956	43.708	2.207
-163.9095	43.6901	2.2004
-163.8235	43.6721	2.2096
-163.7376	43.6541	2.1897
-163.6518	43.6359	2.1926
-163.5661	43.6177	2.1867
-163.4804	43.5994	2.1974
-163.3948	43.581	2.1875
-163.3093	43.5625	2.1969
-163.2239	43.5439	2.2061
-163.1385	43.5252	2.1724
-163.0532	43.5065	2.1904
-162.9680	43.4876	2.1786
-162.8829	43.4687	2.2075
-162.7978	43.4496	2.1828
-162.7128	43.4305	2.2019
-162.6279	43.4113	2.1695
-162.5431	43.392	2.1681
-162.4584	43.3726	2.1651
-162.3737	43.3531	2.1982
-162.2891	43.3336	2.1968
-162.2046	43.3139	2.1217
-162.1202	43.2942	2.1218
-162.0359	43.2743	2.0377
-161.9516	43.2544	2.0853
-161.7833	43.2143	2.0917
-166.1310	44.238	2.2298
-166.0429	44.2224	2.2467
-165.9550	44.2067	2.2348
-165.8671	44.1909	2.2101
-165.7792	44.175	2.2124
-165.6915	44.159	2.2041
-165.6038	44.143	2.2088
-165.5161	44.1268	2.196
-165.4286	44.1105	2.2048
-165.3411	44.0942	2.1976
-165.2537	44.0777	2.2067
-165.1663	44.0612	2.2015
-165.0791	44.0445	2.2072
-164.9918	44.0278	2.1981
-164.9047	44.011	2.2018
-164.8176	43.9941	2.1969
-164.7307	43.9771	2.2013
-164.6437	43.96	2.1923
-164.5569	43.9428	2.1993
-164.4701	43.9255	2.1971
-164.3834	43.9081	2.2035
-164.2968	43.8906	2.1954
-164.2102	43.8731	2.1987
-164.1237	43.8554	2.1876
-164.0373	43.8377	2.1896
-163.9510	43.8198	2.1772
-163.8647	43.8019	2.182
-163.7786	43.7839	2.1768
-163.6924	43.7658	2.1714
-163.6064	43.7476	2.1588
-163.5205	43.7293	2.1634
-163.4346	43.7109	2.1589
-163.3488	43.6924	2.1737
-163.2630	43.6738	2.16
-163.1774	43.6552	2.1642
-163.0918	43.6364	2.1723
-163.0063	43.6176	2.1583
-162.9209	43.5987	2.1654
-162.8356	43.5797	2.157
-162.7503	43.5606	2.1689
-162.6651	43.5414	2.1412
-162.5800	43.5221	2.1471
-162.4950	43.5027	2.1095
-162.4101	43.4833	2.1307
-162.3252	43.4637	2.161
-162.2404	43.4441	2.113
-162.1557	43.4244	2.1184
-162.0711	43.4046	2.1102
-161.9865	43.3847	2.0918
-161.9021	43.3647	2.1066
-161.8177	43.3446	2.1219
-161.7334	43.3245	2.1602
-161.6492	43.3042	2.154
-161.5651	43.2839	2.1479
-161.4810	43.2635	2.109
-161.3970	43.243	2.0993
-166.3569	44.3978	2.2271
-166.2684	44.3825	2.241
-166.1800	44.367	2.2458
-166.0917	44.3514	2.2477
-166.0035	44.3358	2.2364
-165.9153	44.32	2.2306
-165.8271	44.3042	2.2272
-165.7391	44.2882	2.2089
-165.6511	44.2722	2.2106
-165.5632	44.2561	2.1978
-165.4753	44.2398	2.2051
-165.3875	44.2235	2.2019
-165.2998	44.2071	2.2084
-165.2122	44.1906	2.2038
-165.1246	44.174	2.2066
-165.0371	44.1573	2.2034
-164.9497	44.1405	2.2029
-164.8623	44.1236	2.1909
-164.7750	44.1066	2.1906
-164.6878	44.0896	2.1851
-164.6007	44.0724	2.1885
-164.5136	44.0551	2.1829
-164.4266	44.0378	2.1892
-164.3397	44.0203	2.1875
-164.2528	44.0028	2.1933
-164.1661	43.9852	2.1885
-164.0794	43.9675	2.1856
-163.9927	43.9497	2.1791
-163.9062	43.9318	2.1768
-163.8197	43.9138	2.1593
-163.7333	43.8957	2.1651
-163.6470	43.8775	2.1484
-163.5608	43.8592	2.1555
-163.4746	43.8409	2.1443
-163.3885	43.8224	2.1517
-163.3025	43.8039	2.1507
-163.2165	43.7853	2.1565
-163.1307	43.7665	2.1566
-163.0449	43.7477	2.1451
-162.9592	43.7288	2.151
-162.8736	43.7098	2.1331
-162.7880	43.6908	2.1377
-162.7026	43.6716	2.1263
-162.6172	43.6523	2.1239
-162.5319	43.633	2.1127
-162.4466	43.6136	2.1232
-162.3615	43.594	2.1246
-162.2764	43.5744	2.1233
-162.1914	43.5547	2.1166
-162.1065	43.5349	2.1018
-162.0217	43.5151	2.1153
-161.9370	43.4951	2.0881
-161.8523	43.475	2.1114
-161.7677	43.4549	2.1284
-161.6832	43.4347	2.1171
-161.5988	43.4144	2.1378
-161.5145	43.394	2.1147
-161.4302	43.3735	2.1456
-161.3460	43.3529	2.1478
-161.2620	43.3322	2.1519
-161.1780	43.3115	2.1375
-161.0940	43.2906	2.0513
-161.0102	43.2697	1.9822
-160.9265	43.2487	2.1256
-160.8428	43.2276	2.1249
-166.5846	44.5572	2.2379
-166.4957	44.5421	2.2434
-166.4069	44.5268	2.2548
-166.3181	44.5115	2.257
-166.2294	44.4961	2.2551
-166.1408	44.4806	2.252
-166.0523	44.4649	2.2545
-165.9638	44.4492	2.2461
-165.8753	44.4334	2.2276
-165.7870	44.4175	2.2042
-165.6987	44.4015	2.2053
-165.6105	44.3854	2.2026
-165.5223	44.3692	2.2084
-165.4342	44.3529	2.2112
-165.3462	44.3366	2.2153
-165.2583	44.3201	2.216
-165.1704	44.3035	2.2171
-165.0826	44.2869	2.2074
-164.9949	44.2701	2.2057
-164.9072	44.2532	2.1969
-164.8197	44.2363	2.1939
-164.7322	44.2193	2.1848
-164.6447	44.2021	2.1841
-164.5574	44.1849	2.1798
-164.4701	44.1676	2.1841
-164.3829	44.1502	2.1856
-164.2957	44.1327	2.1921
-164.2087	44.1151	2.1891
-164.1217	44.0974	2.1902
-164.0347	44.0796	2.1844
-163.9479	44.0617	2.1794
-163.8611	44.0438	2.1642
-163.7744	44.0257	2.1588
-163.6878	44.0076	2.1557
-163.6013	43.9893	2.1631
-163.5148	43.971	2.1545
-163.4285	43.9526	2.1526
-163.3422	43.934	2.147
-163.2559	43.9154	2.1535
-163.1698	43.8967	2.1448
-163.0837	43.878	2.1407
-162.9977	43.8591	2.1388
-162.9118	43.8401	2.1313
-162.8260	43.8211	2.1333
-162.7402	43.8019	2.1148
-162.6545	43.7827	2.1202
-162.5689	43.7634	2.1106
-162.4834	43.7439	2.117
-162.3980	43.7244	2.1135
-162.3126	43.7048	2.1144
-162.2274	43.6852	2.1165
-162.1422	43.6654	2.1076
-162.0571	43.6455	2.1049
-161.9720	43.6256	2.0875
-161.8871	43.6056	2.0815
-161.8022	43.5854	2.0728
-161.7174	43.5652	2.0878
-161.6327	43.5449	2.1129
-161.5481	43.5245	2.1253
-161.4636	43.5041	2.1463
-161.3792	43.4835	2.1016
-161.2948	43.4629	2.1064
-161.2105	43.4421	2.0918
-161.1263	43.4213	2.0703
-161.0422	43.4004	2.0809
-160.9582	43.3794	2.0584
-160.8742	43.3583	2.0643
-160.7904	43.3372	2.1096
-160.7066	43.3159	2.0734
-160.6229	43.2946	2.0877
-160.5393	43.2731	2.0774
-166.7248	44.7012	2.2725
-166.6355	44.6862	2.2628
-166.5463	44.6711	2.2648
-166.4572	44.656	2.2629
-166.3681	44.6407	2.2599
-166.2792	44.6253	2.2752
-166.1902	44.6098	2.2671
-166.1014	44.5942	2.2548
-166.0126	44.5785	2.2423
-165.9238	44.5628	2.216
-165.8352	44.5469	2.2091
-165.7466	44.5309	2.2082
-165.6581	44.5149	2.2125
-165.5696	44.4987	2.2175
-165.4812	44.4825	2.2227
-165.3929	44.4661	2.2271
-165.3047	44.4497	2.2216
-165.2165	44.4331	2.2234
-165.1284	44.4165	2.2177
-165.0404	44.3998	2.2157
-164.9525	44.383	2.2088
-164.8646	44.3661	2.2046
-164.7768	44.3491	2.1945
-164.6891	44.332	2.1917
-164.6014	44.3148	2.1876
-164.5138	44.2975	2.1886
-164.4263	44.2801	2.1864
-164.3389	44.2626	2.191
-164.2515	44.2451	2.1873
-164.1642	44.2274	2.1935
-164.0770	44.2096	2.1905
-163.9899	44.1918	2.1925
-163.9028	44.1739	2.1801
-163.8158	44.1558	2.1777
-163.7289	44.1377	2.1772
-163.6421	44.1195	2.1724
-163.5554	44.1012	2.1683
-163.4687	44.0828	2.1671
-163.3821	44.0643	2.1573
-163.2956	44.0457	2.161
-163.2091	44.0271	2.1545
-163.1228	44.0083	2.1479
-163.0365	43.9894	2.1385
-162.9503	43.9705	2.123
-162.8642	43.9515	2.1245
-162.7781	43.9323	2.1204
-162.6921	43.9131	2.1152
-162.6063	43.8938	2.1082
-162.5205	43.8744	2.116
-162.4347	43.855	2.1124
-162.3491	43.8354	2.1254
-162.2635	43.8157	2.1059
-162.1781	43.796	2.1076
-162.0927	43.7761	2.1001
-162.0073	43.7562	2.0832
-161.9221	43.7362	2.0895
-161.8370	43.7161	2.0884
-161.7519	43.6959	2.086
-161.6669	43.6756	2.095
-161.5820	43.6552	2.0926
-161.4972	43.6348	2.0991
-161.4125	43.6142	2.083
-161.3278	43.5936	2.0746
-161.2433	43.5729	2.0577
-161.1588	43.5521	2.0623
-161.0744	43.5312	2.0618
-160.9901	43.5102	2.0433
-160.9059	43.4891	2.0354
-160.8217	43.468	2.0453
-160.7377	43.4467	2.0814
-160.6537	43.4254	2.0933
-160.5698	43.404	2.081
-160.4860	43.3825	2.0638
-166.9557	44.8599	2.3291
-166.8660	44.8452	2.315
-166.7763	44.8303	2.2784
-166.6868	44.8153	2.2746
-166.5973	44.8003	2.2702
-166.5078	44.7851	2.2815
-166.4185	44.7699	2.2766
-166.3292	44.7545	2.2815
-166.2399	44.7391	2.2673
-166.1508	44.7236	2.2418
-166.0617	44.7079	2.2284
-165.9727	44.6922	2.2224
-165.8837	44.6764	2.2193
-165.7948	44.6604	2.2165
-165.7060	44.6444	2.2197
-165.6172	44.6283	2.2247
-165.5286	44.6121	2.2234
-165.4400	44.5958	2.2291
-165.3514	44.5794	2.2296
-165.2630	44.5629	2.2316
-165.1746	44.5463	2.2302
-165.0862	44.5296	2.2292
-164.9980	44.5128	2.2226
-164.9098	44.4959	2.2182
-164.8217	44.479	2.2108
-164.7337	44.4619	2.2062
-164.6457	44.4447	2.2004
-164.5578	44.4275	2.1979
-164.4700	44.4101	2.1909
-164.3823	44.3927	2.1918
-164.2946	44.3751	2.1922
-164.2071	44.3575	2.197
-164.1196	44.3398	2.199
-164.0321	44.322	2.2042
-163.9448	44.3041	2.2008
-163.8575	44.2861	2.2044
-163.7703	44.268	2.1898
-163.6832	44.2498	2.1909
-163.5961	44.2315	2.1829
-163.5092	44.2131	2.1856
-163.4223	44.1947	2.1808
-163.3355	44.1761	2.1778
-163.2487	44.1575	2.163
-163.1621	44.1387	2.1613
-163.0755	44.1199	2.1414
-162.9890	44.101	2.1405
-162.9026	44.082	2.1294
-162.8163	44.0629	2.1163
-162.7300	44.0437	2.1168
-162.6438	44.0244	2.1122
-162.5577	44.005	2.12
-162.4717	43.9856	2.1193
-162.3858	43.966	2.1185
-162.2999	43.9464	2.1165
-162.2142	43.9267	2.1213
-162.1285	43.9068	2.1119
-162.0429	43.8869	2.0953
-161.9574	43.8669	2.0918
-161.8719	43.8468	2.0873
-161.7866	43.8267	2.0923
-161.7013	43.8064	2.0675
-161.6161	43.786	2.0663
-161.5310	43.7656	2.0657
-161.4460	43.7451	2.0561
-161.3611	43.7245	2.0571
-161.2762	43.7038	2.0296
-161.1915	43.683	2.0265
-161.1068	43.6621	2.0284
-161.0222	43.6411	2.0305
-160.9377	43.6201	2.0387
-160.8533	43.5989	2.041
-160.7689	43.5777	2.0358
-160.6847	43.5564	2.065
-160.6005	43.535	2.0815
-160.5165	43.5135	2.0673
-160.4325	43.4919	2.0291
-167.1884	45.0181	2.3334
-167.0982	45.0036	2.34
-167.0082	44.989	2.2992
-166.9181	44.9743	2.2898
-166.8282	44.9595	2.2815
-166.7383	44.9445	2.2847
-166.6485	44.9295	2.2801
-166.5588	44.9144	2.2996
-166.4691	44.8992	2.2889
-166.3795	44.8839	2.273
-166.2900	44.8685	2.2586
-166.2005	44.853	2.2569
-166.1111	44.8374	2.2415
-166.0218	44.8217	2.2366
-165.9325	44.8059	2.2302
-165.8433	44.79	2.226
-165.7542	44.7741	2.2219
-165.6652	44.758	2.2249
-165.5762	44.7418	2.2294
-165.4873	44.7255	2.2333
-165.3984	44.7092	2.2374
-165.3097	44.6927	2.2392
-165.2210	44.6761	2.2409
-165.1323	44.6595	2.2399
-165.0438	44.6427	2.2363
-164.9553	44.6259	2.2326
-164.8669	44.609	2.2267
-164.7786	44.5919	2.221
-164.6903	44.5748	2.2135
-164.6022	44.5576	2.2075
-164.5140	44.5403	2.2033
-164.4260	44.5228	2.1962
-164.3381	44.5053	2.1974
-164.2502	44.4877	2.201
-164.1624	44.47	2.2016
-164.0746	44.4523	2.2074
-163.9870	44.4344	2.207
-163.8994	44.4164	2.2101
-163.8119	44.3983	2.2111
-163.7245	44.3802	2.2052
-163.6372	44.3619	2.1998
-163.5499	44.3436	2.1943
-163.4627	44.3252	2.1898
-163.3756	44.3066	2.1893
-163.2886	44.288	2.1792
-163.2016	44.2693	2.171
-163.1148	44.2505	2.1597
-163.0280	44.2316	2.1563
-162.9413	44.2126	2.1398
-162.8546	44.1935	2.1299
-162.7681	44.1744	2.1216
-162.6816	44.1551	2.1205
-162.5952	44.1357	2.1262
-162.5089	44.1163	2.1213
-162.4227	44.0968	2.1291
-162.3366	44.0772	2.1191
-162.2505	44.0574	2.126
-162.1645	44.0376	2.125
-162.0786	44.0178	2.1164
-161.9928	43.9978	2.1068
-161.9071	43.9777	2.0864
-161.8215	43.9575	2.0873
-161.7359	43.9373	2.0728
-161.6504	43.917	2.0564
-161.5651	43.8965	2.0387
-161.4797	43.876	2.0375
-161.3945	43.8554	2.0346
-161.3094	43.8347	2.0283
-161.2243	43.814	2.0139
-161.1394	43.7931	2.0077
-161.0545	43.7721	2.0071
-160.9697	43.7511	2.0131
-160.8850	43.73	2.0182
-160.8004	43.7088	2.0238
-160.7159	43.6875	2.0214
-160.6314	43.6661	2.0452
-160.5471	43.6446	2.0437
-160.4628	43.6231	2.0511
-160.3786	43.6014	2.0093
-167.3323	45.1616	2.3082
-167.2418	45.1472	2.2974
-167.1513	45.1327	2.2954
-167.0610	45.1181	2.2784
-166.9707	45.1035	2.2752
-166.8804	45.0887	2.2814
-166.7902	45.0738	2.3026
-166.7001	45.0589	2.2983
-166.6101	45.0438	2.2904
-166.5201	45.0286	2.2824
-166.4302	45.0134	2.288
-166.3403	44.998	2.2761
-166.2506	44.9825	2.2701
-166.1609	44.967	2.2615
-166.0712	44.9513	2.2513
-165.9817	44.9356	2.2408
-165.8922	44.9197	2.2359
-165.8027	44.9038	2.2364
-165.7134	44.8878	2.2362
-165.6241	44.8716	2.2418
-165.5349	44.8554	2.2422
-165.4457	44.8391	2.2486
-165.3567	44.8226	2.2474
-165.2677	44.8061	2.2485
-165.1787	44.7895	2.2467
-165.0899	44.7728	2.2446
-165.0011	44.756	2.2415
-164.9124	44.7391	2.238
-164.8238	44.7221	2.2343
-164.7352	44.705	2.2271
-164.6467	44.6878	2.2134
-164.5583	44.6705	2.2076
-164.4700	44.6531	2.2038
-164.3817	44.6356	2.2012
-164.2936	44.6181	2.1999
-164.2055	44.6004	2.2025
-164.1174	44.5826	2.2053
-164.0295	44.5648	2.2107
-163.9416	44.5468	2.2095
-163.8538	44.5288	2.2125
-163.7661	44.5107	2.2139
-163.6785	44.4925	2.2069
-163.5909	44.4741	2.2066
-163.5034	44.4557	2.204
-163.4160	44.4372	2.1969
-163.3287	44.4186	2.1905
-163.2414	44.3999	2.1841
-163.1543	44.3812	2.1727
-163.0672	44.3623	2.1686
-162.9802	44.3433	2.1569
-162.8933	44.3243	2.1452
-162.8064	44.3051	2.1332
-162.7197	44.2859	2.1327
-162.6330	44.2666	2.1305
-162.5464	44.2472	2.1298
-162.4599	44.2276	2.1327
-162.3734	44.208	2.1335
-162.2871	44.1884	2.1399
-162.2008	44.1686	2.129
-162.1146	44.1487	2.1312
-162.0285	44.1287	2.1147
-161.9425	44.1087	2.1014
-161.8566	44.0885	2.099
-161.7707	44.0683	2.0768
-161.6850	44.048	2.0668
-161.5993	44.0276	2.0464
-161.5137	44.0071	2.0426
-161.4282	43.9865	2.0337
-161.3428	43.9658	2.0269
-161.2574	43.9451	2.0145
-161.1722	43.9242	2.0081
-161.0870	43.9033	1.9932
-161.0020	43.8823	1.9902
-160.9170	43.8612	1.9968
-160.8321	43.84	2.0023
-160.7472	43.8187	2.0141
-160.6625	43.7973	2.0135
-160.5779	43.7758	2.0343
-160.4933	43.7543	2.0417
-160.4089	43.7327	2.0505
-160.3245	43.7109	2.013
-160.2402	43.6891	1.9793
-167.5682	45.319	2.2996
-167.4773	45.3049	2.2989
-167.3864	45.2907	2.2881
-167.2956	45.2763	2.2802
-167.2048	45.2619	2.2722
-167.1141	45.2474	2.2727
-167.0235	45.2328	2.2699
-166.9329	45.218	2.2856
-166.8425	45.2032	2.283
-166.7520	45.1883	2.2835
-166.6617	45.1733	2.2925
-166.5714	45.1581	2.2896
-166.4812	45.1429	2.2839
-166.3910	45.1276	2.2797
-166.3009	45.1122	2.2776
-166.2109	45.0967	2.2679
-166.1210	45.081	2.2624
-166.0311	45.0653	2.2589
-165.9413	45.0495	2.2547
-165.8516	45.0336	2.2558
-165.7619	45.0176	2.2541
-165.6723	45.0015	2.2612
-165.5828	44.9853	2.258
-165.4934	44.969	2.2586
-165.4040	44.9526	2.2541
-165.3147	44.9362	2.2518
-165.2254	44.9196	2.2477
-165.1363	44.9029	2.2452
-165.0472	44.8861	2.2472
-164.9582	44.8692	2.2443
-164.8693	44.8523	2.2349
-164.7804	44.8352	2.228
-164.6916	44.8181	2.2285
-164.6029	44.8008	2.219
-164.5143	44.7835	2.2115
-164.4257	44.766	2.2067
-164.3372	44.7485	2.203
-164.2488	44.7309	2.2047
-164.1605	44.7131	2.2045
-164.0722	44.6953	2.2084
-163.9841	44.6774	2.211
-163.8960	44.6594	2.2141
-163.8080	44.6413	2.2156
-163.7200	44.6231	2.2145
-163.6322	44.6048	2.2119
-163.5444	44.5864	2.207
-163.4567	44.5679	2.2029
-163.3690	44.5494	2.196
-163.2815	44.5307	2.1913
-163.1940	44.512	2.1837
-163.1067	44.4931	2.1778
-163.0194	44.4742	2.1657
-162.9321	44.4551	2.159
-162.8450	44.436	2.1465
-162.7579	44.4168	2.1449
-162.6710	44.3975	2.1413
-162.5841	44.3781	2.1437
-162.4973	44.3586	2.1355
-162.4105	44.339	2.1367
-162.3239	44.3194	2.1412
-162.2373	44.2996	2.1409
-162.1509	44.2798	2.1385
-162.0645	44.2598	2.1306
-161.9782	44.2398	2.1209
-161.8919	44.2197	2.1158
-161.8058	44.1995	2.0969
-161.7197	44.1792	2.0803
-161.6338	44.1588	2.0671
-161.5479	44.1383	2.0618
-161.4621	44.1177	2.0445
-161.3764	44.0971	2.0357
-161.2907	44.0763	2.0285
-161.2052	44.0555	2.0259
-161.1198	44.0346	2.0098
-161.0344	44.0135	1.9976
-160.9491	43.9924	1.9937
-160.8639	43.9713	2.0008
-160.7788	43.95	2.0124
-160.6938	43.9286	2.0255
-160.6089	43.9072	2.0235
-160.5240	43.8856	2.0381
-160.4393	43.864	2.0587
-160.3546	43.8423	2.0779
-160.2701	43.8205	2.0394
-160.1856	43.7986	2.014
-167.8060	45.476	2.2584
-167.7146	45.4621	2.2876
-167.6233	45.4481	2.281
-167.5320	45.434	2.2859
-167.4408	45.4199	2.2881
-167.3497	45.4056	2.2736
-167.2586	45.3912	2.2667
-167.1676	45.3767	2.2619
-167.0767	45.3621	2.2624
-166.9858	45.3474	2.2609
-166.8950	45.3327	2.2705
-166.8043	45.3178	2.276
-166.7136	45.3028	2.2706
-166.6230	45.2877	2.2746
-166.5325	45.2725	2.28
-166.4420	45.2573	2.2802
-166.3516	45.2419	2.2754
-166.2613	45.2264	2.274
-166.1711	45.2109	2.2728
-166.0809	45.1952	2.2699
-165.9908	45.1794	2.2685
-165.9007	45.1635	2.2734
-165.8108	45.1476	2.272
-165.7209	45.1315	2.2724
-165.6310	45.1154	2.2682
-165.5413	45.0991	2.2661
-165.4516	45.0828	2.2579
-165.3620	45.0663	2.2509
-165.2725	45.0498	2.2497
-165.1830	45.0331	2.2459
-165.0936	45.0164	2.2428
-165.0043	44.9995	2.2397
-164.9150	44.9826	2.2486
-164.8259	44.9656	2.2419
-164.7368	44.9485	2.234
-164.6478	44.9312	2.2253
-164.5588	44.9139	2.2159
-164.4700	44.8965	2.2111
-164.3812	44.879	2.2086
-164.2925	44.8614	2.2087
-164.2038	44.8437	2.2091
-164.1153	44.8259	2.2118
-164.0268	44.808	2.2154
-163.9384	44.7901	2.2176
-163.8501	44.772	2.2177
-163.7618	44.7538	2.2177
-163.6737	44.7356	2.2162
-163.5856	44.7172	2.2118
-163.4976	44.6988	2.2036
-163.4097	44.6802	2.1992
-163.3218	44.6616	2.1918
-163.2341	44.6428	2.1883
-163.1464	44.624	2.1791
-163.0588	44.6051	2.1734
-162.9713	44.5861	2.1641
-162.8838	44.567	2.1584
-162.7965	44.5478	2.1551
-162.7092	44.5285	2.1499
-162.6220	44.5092	2.149
-162.5349	44.4897	2.1488
-162.4479	44.4701	2.1465
-162.3609	44.4505	2.149
-162.2741	44.4308	2.1492
-162.1873	44.4109	2.1479
-162.1006	44.391	2.1436
-162.0140	44.371	2.1362
-161.9275	44.3509	2.1305
-161.8411	44.3307	2.1198
-161.7547	44.3104	2.0991
-161.6685	44.29	2.0835
-161.5823	44.2696	2.0763
-161.4962	44.249	2.0675
-161.4102	44.2284	2.057
-161.3243	44.2077	2.0506
-161.2384	44.1868	2.0454
-161.1527	44.1659	2.046
-161.0670	44.1449	2.0301
-160.9815	44.1239	2.0251
-160.8960	44.1027	2.0224
-160.8106	44.0814	2.0339
-160.7253	44.0601	2.0454
-160.6401	44.0386	2.06
-160.5550	44.0171	2.0568
-160.4699	43.9955	2.0743
-160.3850	43.9738	2.0989
-160.3001	43.952	2.1329
-160.2154	43.9301	2.0847
-160.1307	43.9082	2.0612
-167.9538	45.6188	2.2065
-167.8620	45.6051	2.2345
-167.7703	45.5912	2.2631
-167.6787	45.5773	2.2792
-167.5871	45.5633	2.287
-167.4956	45.5491	2.2756
-167.4041	45.5349	2.2639
-167.3128	45.5206	2.257
-167.2215	45.5061	2.2415
-167.1302	45.4916	2.2427
-167.0390	45.4769	2.2488
-166.9479	45.4622	2.2432
-166.8569	45.4474	2.2518
-166.7659	45.4324	2.2612
-166.6750	45.4174	2.2684
-166.5841	45.4023	2.2666
-166.4934	45.387	2.2709
-166.4027	45.3717	2.2727
-166.3120	45.3563	2.2702
-166.2215	45.3407	2.2721
-166.1310	45.3251	2.2714
-166.0406	45.3094	2.2729
-165.9502	45.2936	2.2744
-165.8599	45.2776	2.2738
-165.7697	45.2616	2.2754
-165.6796	45.2455	2.2699
-165.5895	45.2293	2.265
-165.4995	45.213	2.2639
-165.4096	45.1965	2.2554
-165.3198	45.18	2.2491
-165.2300	45.1634	2.2438
-165.1403	45.1467	2.2508
-165.0507	45.1299	2.2482
-164.9611	45.113	2.245
-164.8716	45.096	2.2407
-164.7822	45.0789	2.235
-164.6929	45.0618	2.2283
-164.6037	45.0445	2.2243
-164.5145	45.0271	2.2195
-164.4254	45.0096	2.2161
-164.3364	44.9921	2.2159
-164.2475	44.9744	2.2187
-164.1586	44.9566	2.221
-164.0698	44.9388	2.2227
-163.9811	44.9208	2.2238
-163.8925	44.9028	2.2256
-163.8039	44.8846	2.2247
-163.7155	44.8664	2.2208
-163.6271	44.8481	2.2182
-163.5388	44.8297	2.2112
-163.4506	44.8112	2.204
-163.3624	44.7925	2.199
-163.2743	44.7738	2.1932
-163.1864	44.755	2.1869
-163.0985	44.7362	2.1813
-163.0106	44.7172	2.1781
-162.9229	44.6981	2.1738
-162.8352	44.6789	2.1627
-162.7477	44.6597	2.1581
-162.6602	44.6403	2.1561
-162.5728	44.6209	2.1587
-162.4855	44.6014	2.1586
-162.3982	44.5817	2.1588
-162.3111	44.562	2.1575
-162.2240	44.5422	2.1575
-162.1370	44.5223	2.1545
-162.0501	44.5023	2.1497
-161.9633	44.4822	2.1457
-161.8766	44.462	2.1354
-161.7899	44.4418	2.1245
-161.7034	44.4214	2.1053
-161.6169	44.401	2.0965
-161.5305	44.3805	2.088
-161.4442	44.3598	2.0827
-161.3580	44.3391	2.0806
-161.2719	44.3183	2.077
-161.1858	44.2974	2.079
-161.0999	44.2764	2.0774
-161.0140	44.2554	2.0633
-160.9283	44.2342	2.067
-160.8426	44.213	2.0739
-160.7570	44.1916	2.0778
-160.6715	44.1702	2.0892
-160.5861	44.1487	2.1038
-160.5007	44.1271	2.1158
-160.4155	44.1054	2.117
-160.3304	44.0836	2.1452
-160.2453	44.0618	2.1866
-160.1604	44.0398	2.1794
-160.0755	44.0178	2.0984
-168.1948	45.7749	2.1729
-168.1026	45.7615	2.1904
-168.0105	45.7479	2.2045
-167.9184	45.7342	2.2257
-167.8264	45.7204	2.2532
-167.7344	45.7065	2.2616
-167.6425	45.6926	2.2692
-167.5507	45.6785	2.2657
-167.4590	45.6643	2.2427
-167.3673	45.65	2.2396
-167.2756	45.6356	2.2342
-167.1841	45.6211	2.2365
-167.0926	45.6065	2.2305
-167.0012	45.5918	2.2359
-166.9098	45.5771	2.2456
-166.8185	45.5622	2.2475
-166.7273	45.5472	2.2558
-166.6361	45.5321	2.2597
-166.5451	45.5169	2.2609
-166.4540	45.5016	2.2659
-166.3631	45.4862	2.2617
-166.2722	45.4707	2.264
-166.1814	45.4551	2.2645
-166.0907	45.4395	2.2652
-166.0000	45.4237	2.2666
-165.9094	45.4078	2.2634
-165.8189	45.3918	2.2637
-165.7284	45.3757	2.271
-165.6381	45.3595	2.2676
-165.5478	45.3433	2.26
-165.4575	45.3269	2.2542
-165.3674	45.3104	2.2536
-165.2773	45.2938	2.2496
-165.1873	45.2772	2.2459
-165.0973	45.2604	2.2437
-165.0075	45.2436	2.2409
-164.9177	45.2266	2.2395
-164.8280	45.2095	2.2394
-164.7384	45.1924	2.2354
-164.6488	45.1751	2.2305
-164.5593	45.1578	2.2277
-164.4699	45.1403	2.2266
-164.3806	45.1228	2.227
-164.2914	45.1052	2.2308
-164.2022	45.0875	2.2337
-164.1131	45.0696	2.2358
-164.0241	45.0517	2.2352
-163.9352	45.0337	2.235
-163.8463	45.0156	2.2334
-163.7575	44.9974	2.2307
-163.6688	44.9791	2.2273
-163.5802	44.9607	2.2224
-163.4917	44.9422	2.2186
-163.4033	44.9236	2.2137
-163.3149	44.9049	2.206
-163.2266	44.8862	2.2036
-163.1384	44.8673	2.1957
-163.0503	44.8484	2.1907
-162.9622	44.8293	2.1875
-162.8743	44.8102	2.1816
-162.7864	44.7909	2.1719
-162.6986	44.7716	2.1685
-162.6109	44.7522	2.1669
-162.5233	44.7327	2.1668
-162.4357	44.7131	2.1675
-162.3483	44.6934	2.1679
-162.2609	44.6736	2.1673
-162.1736	44.6537	2.1683
-162.0864	44.6337	2.1648
-161.9993	44.6137	2.1628
-161.9123	44.5935	2.1554
-161.8254	44.5733	2.1441
-161.7385	44.5529	2.1324
-161.6517	44.5325	2.1232
-161.5651	44.512	2.1096
-161.4785	44.4914	2.1053
-161.3920	44.4707	2.1031
-161.3055	44.4499	2.1077
-161.2192	44.429	2.1099
-161.1330	44.4081	2.1089
-161.0468	44.387	2.1088
-160.9607	44.3659	2.097
-160.8748	44.3446	2.0989
-160.7889	44.3233	2.1106
-160.7031	44.3019	2.1126
-160.6174	44.2804	2.1218
-160.5318	44.2588	2.133
-160.4462	44.2371	2.1384
-160.3608	44.2154	2.1429
-160.2755	44.1935	2.1705
-160.1902	44.1716	2.1608
-160.1051	44.1496	2.1837
-160.0200	44.1275	2.099
-168.3451	45.9173	2.2063
-168.2525	45.904	2.1675
-168.1600	45.8906	2.1936
-168.0676	45.8771	2.2022
-167.9752	45.8634	2.2207
-167.8828	45.8497	2.2425
-167.7906	45.8359	2.2445
-167.6984	45.8219	2.2543
-167.6062	45.8079	2.2379
-167.5141	45.7938	2.2286
-167.4221	45.7795	2.2296
-167.3302	45.7652	2.2197
-167.2383	45.7507	2.22
-167.1465	45.7362	2.2264
-167.0548	45.7216	2.227
-166.9631	45.7068	2.2365
-166.8715	45.692	2.2422
-166.7799	45.677	2.2513
-166.6885	45.662	2.2566
-166.5971	45.6468	2.2544
-166.5057	45.6316	2.2583
-166.4145	45.6162	2.2568
-166.3233	45.6008	2.2574
-166.2322	45.5853	2.2557
-166.1411	45.5696	2.2498
-166.0501	45.5539	2.2502
-165.9592	45.538	2.2544
-165.8684	45.5221	2.2571
-165.7776	45.506	2.2553
-165.6869	45.4899	2.2551
-165.5963	45.4737	2.254
-165.5058	45.4573	2.2519
-165.4153	45.4409	2.2485
-165.3249	45.4244	2.2463
-165.2346	45.4077	2.2398
-165.1443	45.391	2.2393
-165.0542	45.3742	2.2408
-164.9641	45.3572	2.2395
-164.8740	45.3402	2.2401
-164.7841	45.3231	2.2378
-164.6942	45.3059	2.2374
-164.6045	45.2886	2.2386
-164.5147	45.2712	2.239
-164.4251	45.2537	2.2397
-164.3356	45.2361	2.242
-164.2461	45.2184	2.2437
-164.1567	45.2006	2.2462
-164.0674	45.1827	2.2488
-163.9781	45.1647	2.2486
-163.8890	45.1466	2.2467
-163.7999	45.1285	2.243
-163.7109	45.1102	2.241
-163.6220	45.0918	2.2369
-163.5331	45.0734	2.2338
-163.4444	45.0548	2.2313
-163.3557	45.0362	2.2273
-163.2671	45.0174	2.2207
-163.1786	44.9986	2.2129
-163.0902	44.9796	2.21
-163.0018	44.9606	2.2032
-162.9136	44.9415	2.1987
-162.8254	44.9223	2.1939
-162.7373	44.903	2.1846
-162.6493	44.8836	2.182
-162.5613	44.8641	2.183
-162.4735	44.8445	2.1818
-162.3858	44.8248	2.1824
-162.2981	44.8051	2.1833
-162.2105	44.7852	2.1819
-162.1230	44.7653	2.1826
-162.0356	44.7452	2.1836
-161.9483	44.7251	2.1778
-161.8610	44.7049	2.1668
-161.7739	44.6845	2.1534
-161.6868	44.6641	2.1455
-161.5998	44.6436	2.1327
-161.5129	44.6231	2.1229
-161.4261	44.6024	2.1216
-161.3394	44.5816	2.1214
-161.2528	44.5607	2.123
-161.1662	44.5398	2.1316
-161.0798	44.5188	2.1297
-160.9934	44.4976	2.1283
-160.9072	44.4764	2.1175
-160.8210	44.4551	2.1167
-160.7349	44.4337	2.124
-160.6489	44.4122	2.1224
-160.5630	44.3906	2.1278
-160.4772	44.369	2.1263
-160.3915	44.3472	2.1327
-160.3058	44.3254	2.1371
-160.2203	44.3035	2.1558
-160.1348	44.2815	2.1395
-160.0495	44.2594	2.1385
-159.9642	44.2372	2.057
-168.5895	46.0727	2.1641
-168.4965	46.0596	2.2039
-168.4035	46.0464	2.1677
-168.3106	46.0332	2.1672
-168.2178	46.0198	2.192
-168.1250	46.0063	2.206
-168.0323	45.9928	2.2089
-167.9396	45.9791	2.2262
-167.8471	45.9653	2.2199
-167.7545	45.9514	2.2177
-167.6621	45.9374	2.2226
-167.5697	45.9233	2.2125
-167.4773	45.9091	2.2143
-167.3851	45.8949	2.2153
-167.2929	45.8805	2.2099
-167.2008	45.866	2.2173
-167.1087	45.8514	2.2239
-167.0167	45.8367	2.2332
-166.9248	45.8219	2.2414
-166.8329	45.807	2.2424
-166.7411	45.792	2.2505
-166.6494	45.7769	2.252
-166.5578	45.7617	2.2554
-166.4662	45.7464	2.2519
-166.3747	45.731	2.2517
-166.2832	45.7155	2.2438
-166.1919	45.6999	2.2392
-166.1006	45.6841	2.2398
-166.0093	45.6683	2.24
-165.9182	45.6524	2.242
-165.8271	45.6364	2.2429
-165.7361	45.6203	2.245
-165.6452	45.6041	2.2457
-165.5543	45.5878	2.2434
-165.4635	45.5715	2.2429
-165.3728	45.555	2.2396
-165.2822	45.5384	2.2404
-165.1916	45.5217	2.239
-165.1011	45.5049	2.2413
-165.0107	45.488	2.2398
-164.9204	45.471	2.2426
-164.8301	45.4539	2.2442
-164.7400	45.4367	2.2461
-164.6499	45.4195	2.2458
-164.5598	45.4021	2.2475
-164.4699	45.3846	2.2487
-164.3800	45.3671	2.2511
-164.2902	45.3494	2.254
-164.2005	45.3316	2.2567
-164.1109	45.3138	2.2595
-164.0214	45.2958	2.2597
-163.9319	45.2778	2.2582
-163.8425	45.2596	2.2556
-163.7532	45.2414	2.2499
-163.6640	45.223	2.2463
-163.5748	45.2046	2.2451
-163.4857	45.1861	2.2426
-163.3968	45.1675	2.2405
-163.3079	45.1488	2.2353
-163.2190	45.1299	2.2324
-163.1303	45.111	2.2269
-163.0417	45.092	2.2196
-162.9531	45.0729	2.215
-162.8646	45.0538	2.2119
-162.7762	45.0345	2.2092
-162.6879	45.0151	2.2103
-162.5997	44.9956	2.2041
-162.5115	44.9761	2.203
-162.4235	44.9564	2.2013
-162.3355	44.9367	2.201
-162.2476	44.9168	2.2015
-162.1598	44.8969	2.2027
-162.0721	44.8769	2.1985
-161.9845	44.8568	2.1984
-161.8969	44.8366	2.1909
-161.8095	44.8163	2.176
-161.7221	44.7959	2.171
-161.6348	44.7754	2.1538
-161.5476	44.7548	2.1408
-161.4605	44.7342	2.1339
-161.3735	44.7134	2.134
-161.2866	44.6926	2.1347
-161.1997	44.6716	2.1373
-161.1130	44.6506	2.1421
-161.0263	44.6295	2.1367
-160.9398	44.6083	2.1309
-160.8533	44.587	2.1256
-160.7669	44.5656	2.1135
-160.6806	44.5441	2.1121
-160.5944	44.5226	2.1065
-160.5083	44.5009	2.0995
-160.4223	44.4792	2.1047
-160.3364	44.4574	2.1052
-160.2505	44.4355	2.1072
-160.1648	44.4135	2.0954
-160.0791	44.3914	2.0947
-159.9936	44.3692	2.075
-159.9081	44.3469	2.0031
-159.8227	44.3246	1.9469
-168.7424	46.2146	2.1341
-168.6490	46.2017	2.1313
-168.5556	46.1887	2.1584
-168.4623	46.1756	2.1624
-168.3691	46.1624	2.1729
-168.2759	46.1491	2.1961
-168.1828	46.1357	2.2025
-168.0898	46.1221	2.2005
-167.9968	46.1085	2.2135
-167.9039	46.0948	2.2164
-167.8111	46.081	2.2086
-167.7183	46.067	2.2114
-167.6256	46.053	2.2098
-167.5329	46.0388	2.2115
-167.4403	46.0246	2.2039
-167.3478	46.0102	2.207
-167.2554	45.9958	2.2144
-167.1630	45.9813	2.221
-167.0707	45.9666	2.2306
-166.9784	45.9518	2.2331
-166.8862	45.937	2.2385
-166.7941	45.922	2.2462
-166.7021	45.907	2.2443
-166.6101	45.8918	2.2483
-166.5182	45.8766	2.2419
-166.4264	45.8612	2.2378
-166.3346	45.8457	2.2369
-166.2430	45.8302	2.2349
-166.1513	45.8145	2.2342
-166.0598	45.7988	2.2321
-165.9683	45.7829	2.2343
-165.8769	45.7669	2.2367
-165.7856	45.7509	2.2393
-165.6944	45.7347	2.2424
-165.6032	45.7185	2.2407
-165.5121	45.7021	2.2425
-165.4211	45.6857	2.2407
-165.3301	45.6691	2.2431
-165.2392	45.6524	2.2404
-165.1484	45.6357	2.2439
-165.0577	45.6188	2.245
-164.9671	45.6019	2.2487
-164.8765	45.5848	2.2491
-164.7860	45.5677	2.2518
-164.6956	45.5505	2.2527
-164.6052	45.5331	2.2516
-164.5150	45.5157	2.2549
-164.4248	45.4981	2.2583
-164.3347	45.4805	2.2615
-164.2447	45.4628	2.2611
-164.1547	45.4449	2.2632
-164.0649	45.427	2.2611
-163.9751	45.409	2.2612
-163.8854	45.3909	2.2607
-163.7958	45.3727	2.2582
-163.7062	45.3544	2.2547
-163.6168	45.336	2.2513
-163.5274	45.3175	2.2486
-163.4381	45.2989	2.246
-163.3489	45.2802	2.2435
-163.2598	45.2614	2.2406
-163.1707	45.2425	2.2364
-163.0818	45.2236	2.2327
-162.9929	45.2045	2.2271
-162.9041	45.1853	2.2249
-162.8154	45.1661	2.2234
-162.7268	45.1467	2.2248
-162.6382	45.1273	2.2258
-162.5498	45.1077	2.2218
-162.4614	45.0881	2.2204
-162.3731	45.0684	2.2175
-162.2849	45.0486	2.2151
-162.1968	45.0287	2.2155
-162.1088	45.0087	2.2145
-162.0209	44.9886	2.2091
-161.9330	44.9684	2.2074
-161.8453	44.9481	2.1992
-161.7576	44.9277	2.1966
-161.6700	44.9073	2.1802
-161.5825	44.8867	2.1625
-161.4951	44.8661	2.1504
-161.4078	44.8453	2.1453
-161.3206	44.8245	2.1447
-161.2335	44.8036	2.1471
-161.1464	44.7826	2.1482
-161.0595	44.7615	2.1447
-160.9726	44.7403	2.1345
-160.8858	44.719	2.1289
-160.7991	44.6977	2.1146
-160.7126	44.6762	2.0995
-160.6261	44.6546	2.0902
-160.5396	44.633	2.0816
-160.4533	44.6113	2.0768
-160.3671	44.5895	2.0794
-160.2810	44.5676	2.0767
-160.1949	44.5456	2.0759
-160.1090	44.5235	2.067
-160.0231	44.5013	2.0531
-159.9374	44.4791	2.0291
-159.8517	44.4567	1.9735
-159.7661	44.4343	1.9315
-168.9902	46.3691	2.127
-168.8963	46.3565	2.1332
-168.8025	46.3437	2.1377
-168.7088	46.3309	2.1443
-168.6151	46.3179	2.1613
-168.5215	46.3049	2.1665
-168.4280	46.2917	2.1835
-168.3345	46.2785	2.1996
-168.2411	46.2651	2.1994
-168.1477	46.2516	2.2084
-168.0544	46.238	2.217
-167.9612	46.2244	2.2112
-167.8680	46.2106	2.2071
-167.7749	46.1967	2.2093
-167.6818	46.1827	2.1996
-167.5889	46.1686	2.1967
-167.4960	46.1544	2.201
-167.4031	46.1401	2.2024
-167.3103	46.1257	2.2102
-167.2176	46.1112	2.2127
-167.1250	46.0966	2.2173
-167.0324	46.0819	2.2265
-166.9399	46.0671	2.226
-166.8475	46.0522	2.2337
-166.7551	46.0372	2.2316
-166.6628	46.0221	2.2316
-166.5706	46.0069	2.2346
-166.4785	45.9915	2.2329
-166.3864	45.9761	2.2338
-166.2944	45.9606	2.23
-166.2024	45.945	2.2306
-166.1106	45.9293	2.2299
-166.0188	45.9135	2.2304
-165.9271	45.8975	2.2351
-165.8354	45.8815	2.2352
-165.7439	45.8654	2.2397
-165.6524	45.8492	2.2384
-165.5609	45.8329	2.2423
-165.4696	45.8164	2.2406
-165.3783	45.7999	2.2444
-165.2871	45.7833	2.2442
-165.1960	45.7666	2.244
-165.1050	45.7498	2.2487
-165.0140	45.7329	2.2492
-164.9231	45.7159	2.253
-164.8323	45.6987	2.2502
-164.7416	45.6815	2.2534
-164.6509	45.6642	2.2554
-164.5604	45.6468	2.2586
-164.4699	45.6293	2.2593
-164.3794	45.6117	2.2618
-164.2891	45.594	2.2596
-164.1988	45.5762	2.2619
-164.1087	45.5583	2.2622
-164.0186	45.5404	2.2633
-163.9286	45.5223	2.2618
-163.8386	45.5041	2.2602
-163.7488	45.4858	2.2574
-163.6590	45.4674	2.2538
-163.5693	45.449	2.2502
-163.4797	45.4304	2.2468
-163.3902	45.4117	2.2439
-163.3008	45.393	2.2413
-163.2114	45.3741	2.2387
-163.1221	45.3552	2.2351
-163.0329	45.3361	2.2332
-162.9438	45.317	2.2296
-162.8548	45.2978	2.2301
-162.7659	45.2785	2.2297
-162.6771	45.259	2.2303
-162.5883	45.2395	2.2329
-162.4996	45.2199	2.2303
-162.4110	45.2002	2.2283
-162.3225	45.1804	2.2286
-162.2341	45.1605	2.2244
-162.1458	45.1406	2.2199
-162.0576	45.1205	2.219
-161.9694	45.1003	2.2144
-161.8813	45.0801	2.2113
-161.7934	45.0597	2.2105
-161.7055	45.0393	2.2032
-161.6177	45.0187	2.1906
-161.5300	44.9981	2.1747
-161.4424	44.9774	2.1644
-161.3548	44.9566	2.1632
-161.2674	44.9357	2.1594
-161.1801	44.9147	2.16
-161.0928	44.8936	2.1586
-161.0056	44.8724	2.1464
-160.9186	44.8512	2.1418
-160.8316	44.8298	2.1271
-160.7447	44.8084	2.1085
-160.6579	44.7868	2.0928
-160.5712	44.7652	2.0808
-160.4846	44.7435	2.078
-160.3980	44.7217	2.0719
-160.3116	44.6998	2.0703
-160.2253	44.6778	2.0671
-160.1390	44.6557	2.0664
-160.0529	44.6336	2.0612
-159.9668	44.6113	2.0403
-159.8809	44.589	2.0224
-159.7950	44.5666	1.9865
-159.7092	44.5441	1.9534
-169.1457	46.5106	2.1675
-169.0514	46.4981	2.1557
-168.9572	46.4856	2.1582
-168.8631	46.4729	2.161
-168.7690	46.4601	2.1557
-168.6750	46.4472	2.171
-168.5811	46.4342	2.1838
-168.4872	46.4211	2.1842
-168.3934	46.4079	2.1938
-168.2996	46.3946	2.2048
-168.2060	46.3812	2.2043
-168.1123	46.3676	2.2101
-168.0188	46.354	2.2061
-167.9253	46.3403	2.2013
-167.8318	46.3264	2.2014
-167.7385	46.3125	2.196
-167.6452	46.2985	2.1912
-167.5519	46.2843	2.1964
-167.4588	46.2701	2.1979
-167.3657	46.2557	2.2048
-167.2726	46.2413	2.2081
-167.1797	46.2267	2.2077
-167.0868	46.2121	2.2151
-166.9940	46.1973	2.216
-166.9012	46.1824	2.2175
-166.8085	46.1675	2.2228
-166.7159	46.1524	2.2211
-166.6234	46.1372	2.2248
-166.5309	46.122	2.2236
-166.4385	46.1066	2.2261
-166.3462	46.0911	2.224
-166.2539	46.0755	2.2223
-166.1617	46.0599	2.2264
-166.0696	46.0441	2.226
-165.9776	46.0282	2.2311
-165.8856	46.0122	2.2308
-165.7937	45.9962	2.2357
-165.7019	45.98	2.236
-165.6101	45.9637	2.2351
-165.5185	45.9473	2.2399
-165.4269	45.9308	2.2394
-165.3354	45.9143	2.2444
-165.2439	45.8976	2.2444
-165.1526	45.8808	2.2489
-165.0613	45.8639	2.2468
-164.9701	45.847	2.2501
-164.8789	45.8299	2.2507
-164.7879	45.8127	2.2531
-164.6969	45.7954	2.2535
-164.6060	45.7781	2.2559
-164.5152	45.7606	2.2529
-164.4245	45.743	2.2554
-164.3338	45.7254	2.2553
-164.2433	45.7076	2.2579
-164.1528	45.6898	2.2589
-164.0623	45.6718	2.2607
-163.9720	45.6537	2.261
-163.8818	45.6356	2.2597
-163.7916	45.6173	2.2572
-163.7015	45.599	2.2536
-163.6115	45.5806	2.2495
-163.5216	45.562	2.2452
-163.4318	45.5434	2.2412
-163.3420	45.5247	2.2377
-163.2523	45.5058	2.2348
-163.1628	45.4869	2.2321
-163.0733	45.4679	2.2286
-162.9839	45.4488	2.2265
-162.8945	45.4296	2.2268
-162.8053	45.4103	2.2264
-162.7161	45.3909	2.2256
-162.6271	45.3714	2.2271
-162.5381	45.3518	2.2302
-162.4492	45.3321	2.2281
-162.3604	45.3124	2.2281
-162.2716	45.2925	2.2262
-162.1830	45.2725	2.223
-162.0945	45.2525	2.2188
-162.0060	45.2323	2.2196
-161.9176	45.2121	2.2174
-161.8294	45.1918	2.2185
-161.7412	45.1714	2.2136
-161.6531	45.1508	2.208
-161.5651	45.1302	2.201
-161.4771	45.1095	2.1883
-161.3893	45.0887	2.1862
-161.3016	45.0679	2.1799
-161.2139	45.0469	2.1742
-161.1263	45.0258	2.1737
-161.0389	45.0047	2.1699
-160.9515	44.9834	2.1663
-160.8642	44.9621	2.1506
-160.7770	44.9406	2.1367
-160.6899	44.9191	2.1185
-160.6029	44.8975	2.106
-160.5160	44.8758	2.104
-160.4292	44.854	2.1008
-160.3425	44.8321	2.0946
-160.2558	44.8102	2.0882
-160.1693	44.7881	2.0861
-160.0828	44.766	2.091
-159.9965	44.7437	2.0849
-159.9102	44.7214	2.0642
-159.8241	44.699	2.0547
-159.7380	44.6765	2.0327
-159.6520	44.6539	2.0102
-169.3969	46.6642	2.2276
-169.3022	46.652	2.2139
-169.2076	46.6397	2.189
-169.1130	46.6273	2.1801
-169.0185	46.6147	2.17
-168.9240	46.6021	2.171
-168.8297	46.5894	2.1785
-168.7353	46.5765	2.1764
-168.6411	46.5636	2.1849
-168.5468	46.5506	2.1933
-168.4527	46.5374	2.1936
-168.3586	46.5241	2.2002
-168.2646	46.5108	2.2011
-168.1706	46.4973	2.201
-168.0768	46.4837	2.2023
-167.9829	46.4701	2.1954
-167.8892	46.4563	2.1956
-167.7955	46.4424	2.1897
-167.7019	46.4284	2.1892
-167.6083	46.4143	2.1945
-167.5148	46.4001	2.1977
-167.4214	46.3858	2.1992
-167.3280	46.3714	2.2053
-167.2347	46.3569	2.2076
-167.1415	46.3423	2.2123
-167.0484	46.3276	2.2132
-166.9553	46.3128	2.2122
-166.8623	46.2979	2.2151
-166.7693	46.2828	2.2128
-166.6764	46.2677	2.2158
-166.5836	46.2525	2.214
-166.4909	46.2372	2.2118
-166.3983	46.2217	2.2156
-166.3057	46.2062	2.2148
-166.2132	46.1906	2.2198
-166.1207	46.1748	2.2207
-166.0284	46.159	2.2223
-165.9361	46.1431	2.2275
-165.8439	46.127	2.2273
-165.7517	46.1109	2.2317
-165.6597	46.0946	2.2314
-165.5677	46.0783	2.236
-165.4758	46.0619	2.2366
-165.3839	46.0453	2.2409
-165.2922	46.0287	2.2398
-165.2005	46.0119	2.2437
-165.1089	45.9951	2.2446
-165.0173	45.9782	2.2443
-164.9259	45.9611	2.2468
-164.8345	45.944	2.2433
-164.7432	45.9267	2.2449
-164.6520	45.9094	2.2439
-164.5609	45.892	2.2455
-164.4698	45.8744	2.2444
-164.3788	45.8568	2.2472
-164.2880	45.8391	2.25
-164.1971	45.8213	2.2526
-164.1064	45.8033	2.2547
-164.0158	45.7853	2.2557
-163.9252	45.7672	2.2555
-163.8347	45.749	2.254
-163.7443	45.7307	2.2511
-163.6540	45.7123	2.2473
-163.5638	45.6937	2.2429
-163.4736	45.6751	2.2381
-163.3835	45.6564	2.2334
-163.2936	45.6376	2.2292
-163.2037	45.6188	2.2256
-163.1139	45.5998	2.2223
-163.0241	45.5807	2.2192
-162.9345	45.5615	2.2173
-162.8449	45.5422	2.218
-162.7555	45.5229	2.2186
-162.6661	45.5034	2.2169
-162.5768	45.4838	2.2187
-162.4876	45.4642	2.2189
-162.3985	45.4444	2.2218
-162.3094	45.4246	2.2193
-162.2205	45.4047	2.2196
-162.1316	45.3846	2.2186
-162.0428	45.3645	2.2158
-161.9542	45.3443	2.2158
-161.8656	45.324	2.2189
-161.7771	45.3036	2.218
-161.6887	45.2831	2.2125
-161.6004	45.2625	2.2086
-161.5121	45.2418	2.2062
-161.4240	45.221	2.2041
-161.3359	45.2002	2.1961
-161.2480	45.1792	2.1933
-161.1601	45.1581	2.1869
-161.0723	45.137	2.1868
-160.9847	45.1158	2.184
-160.8971	45.0944	2.1787
-160.8096	45.073	2.1678
-160.7222	45.0515	2.1581
-160.6349	45.0299	2.1446
-160.5477	45.0082	2.1441
-160.4605	44.9865	2.1397
-160.3735	44.9646	2.142
-160.2866	44.9426	2.1364
-160.1997	44.9206	2.1267
-160.1130	44.8985	2.1363
-160.0263	44.8762	2.1358
-159.9398	44.8539	2.1326
-159.8533	44.8315	2.1189
-159.7670	44.809	2.1184
-159.6807	44.7864	2.1052
-159.5945	44.7638	2.0949
-169.5550	46.8052	2.2629
-169.4599	46.7932	2.2442
-169.3649	46.7811	2.2215
-169.2699	46.7688	2.2078
-169.1750	46.7565	2.1945
-169.0802	46.744	2.1918
-168.9854	46.7314	2.1885
-168.8907	46.7188	2.186
-168.7960	46.706	2.1943
-168.7014	46.6931	2.197
-168.6069	46.6801	2.1958
-168.5124	46.667	2.202
-168.4180	46.6538	2.203
-168.3236	46.6405	2.2022
-168.2294	46.6271	2.1956
-168.1351	46.6135	2.1953
-168.0410	46.5999	2.1912
-167.9469	46.5862	2.1877
-167.8529	46.5724	2.1893
-167.7589	46.5584	2.1894
-167.6650	46.5444	2.1956
-167.5712	46.5302	2.2
-167.4774	46.516	2.2046
-167.3838	46.5016	2.2107
-167.2901	46.4872	2.2127
-167.1966	46.4726	2.2133
-167.1031	46.4579	2.2154
-167.0097	46.4432	2.2103
-166.9164	46.4283	2.2118
-166.8231	46.4133	2.2098
-166.7299	46.3983	2.2064
-166.6368	46.3831	2.2077
-166.5437	46.3678	2.2057
-166.4507	46.3524	2.2086
-166.3578	46.3369	2.2091
-166.2650	46.3213	2.2109
-166.1722	46.3056	2.2159
-166.0795	46.2899	2.2177
-165.9869	46.274	2.2219
-165.8944	46.258	2.2215
-165.8019	46.2419	2.2252
-165.7095	46.2257	2.2257
-165.6172	46.2094	2.2251
-165.5249	46.193	2.2289
-165.4328	46.1765	2.2309
-165.3407	46.1599	2.2347
-165.2487	46.1432	2.2348
-165.1568	46.1264	2.2382
-165.0649	46.1095	2.2366
-164.9731	46.0925	2.2383
-164.8814	46.0754	2.2367
-164.7898	46.0582	2.2376
-164.6983	46.0409	2.2343
-164.6068	46.0235	2.2353
-164.5155	46.006	2.2363
-164.4242	45.9884	2.2375
-164.3330	45.9707	2.2392
-164.2418	45.9529	2.2413
-164.1508	45.935	2.2436
-164.0598	45.917	2.2456
-163.9689	45.8989	2.2468
-163.8781	45.8807	2.2469
-163.7874	45.8624	2.2458
-163.6968	45.8441	2.2433
-163.6062	45.8256	2.2397
-163.5157	45.807	2.2352
-163.4253	45.7883	2.2301
-163.3350	45.7696	2.2249
-163.2448	45.7507	2.2201
-163.1547	45.7317	2.2159
-163.0647	45.7127	2.2125
-162.9747	45.6935	2.2099
-162.8848	45.6743	2.2092
-162.7950	45.6549	2.2103
-162.7054	45.6355	2.2112
-162.6157	45.616	2.2116
-162.5262	45.5963	2.2092
-162.4368	45.5766	2.2102
-162.3474	45.5568	2.2123
-162.2582	45.5369	2.2101
-162.1690	45.5169	2.212
-162.0799	45.4968	2.2125
-161.9909	45.4766	2.2117
-161.9020	45.4563	2.2092
-161.8132	45.4359	2.2112
-161.7245	45.4154	2.2092
-161.6359	45.3948	2.2039
-161.5474	45.3742	2.2029
-161.4589	45.3534	2.2026
-161.3705	45.3326	2.2047
-161.2823	45.3116	2.2013
-161.1941	45.2906	2.2029
-161.1060	45.2695	2.1974
-161.0180	45.2482	2.1944
-160.9302	45.2269	2.1957
-160.8424	45.2055	2.1912
-160.7546	45.184	2.1873
-160.6670	45.1625	2.1829
-160.5795	45.1408	2.1749
-160.4921	45.119	2.1773
-160.4048	45.0972	2.1766
-160.3175	45.0752	2.1829
-160.2304	45.0532	2.1786
-160.1433	45.0311	2.1879
-160.0564	45.0089	2.1817
-159.9695	44.9865	2.1834
-159.8828	44.9642	2.1865
-159.7961	44.9417	2.1801
-159.7095	44.9191	2.1761
-159.6231	44.8964	2.183
-159.5367	44.8737	2.184
-169.8098	46.9579	2.2901
-169.7143	46.9461	2.2794
-169.6188	46.9343	2.2863
-169.5234	46.9223	2.2601
-169.4280	46.9102	2.239
-169.3327	46.898	2.2216
-169.2375	46.8857	2.2159
-169.1423	46.8733	2.2111
-169.0472	46.8608	2.2021
-168.9521	46.8482	2.207
-168.8571	46.8355	2.2051
-168.7622	46.8226	2.2041
-168.6673	46.8097	2.2101
-168.5725	46.7967	2.2102
-168.4777	46.7835	2.2078
-168.3831	46.7703	2.2024
-168.2885	46.7569	2.1984
-168.1939	46.7434	2.1971
-168.0994	46.7299	2.1936
-168.0050	46.7162	2.1898
-167.9106	46.7024	2.1913
-167.8163	46.6885	2.1937
-167.7221	46.6745	2.1959
-167.6280	46.6604	2.2035
-167.5339	46.6462	2.21
-167.4399	46.6319	2.2147
-167.3459	46.6175	2.2187
-167.2520	46.603	2.2144
-167.1582	46.5884	2.2157
-167.0645	46.5737	2.2135
-166.9708	46.5589	2.2108
-166.8772	46.5439	2.2102
-166.7837	46.5289	2.207
-166.6902	46.5138	2.2066
-166.5968	46.4985	2.2041
-166.5035	46.4832	2.204
-166.4103	46.4677	2.2056
-166.3171	46.4522	2.207
-166.2240	46.4366	2.2103
-166.1310	46.4208	2.2101
-166.0381	46.4049	2.2101
-165.9452	46.389	2.2134
-165.8524	46.3729	2.2136
-165.7597	46.3568	2.2159
-165.6670	46.3405	2.2174
-165.5745	46.3242	2.2202
-165.4820	46.3077	2.22
-165.3896	46.2911	2.2239
-165.2972	46.2745	2.225
-165.2050	46.2577	2.2255
-165.1128	46.2409	2.2281
-165.0207	46.2239	2.2254
-164.9287	46.2068	2.2266
-164.8367	46.1897	2.2272
-164.7449	46.1724	2.2272
-164.6531	46.155	2.2267
-164.5614	46.1376	2.226
-164.4698	46.12	2.2255
-164.3782	46.1023	2.2257
-164.2868	46.0846	2.2268
-164.1954	46.0667	2.2289
-164.1041	46.0488	2.2315
-164.0129	46.0307	2.2341
-163.9218	46.0126	2.2361
-163.8308	45.9943	2.2371
-163.7398	45.976	2.2367
-163.6489	45.9575	2.2349
-163.5581	45.939	2.2316
-163.4674	45.9203	2.2272
-163.3768	45.9016	2.2222
-163.2863	45.8827	2.217
-163.1958	45.8638	2.212
-163.1055	45.8448	2.2079
-163.0152	45.8256	2.2051
-162.9250	45.8064	2.2038
-162.8349	45.7871	2.2036
-162.7449	45.7677	2.2061
-162.6550	45.7482	2.2078
-162.5651	45.7286	2.2078
-162.4754	45.7089	2.2047
-162.3857	45.6891	2.2041
-162.2961	45.6692	2.2047
-162.2067	45.6492	2.2021
-162.1173	45.6291	2.1997
-162.0280	45.6089	2.2011
-161.9388	45.5887	2.201
-161.8496	45.5683	2.1978
-161.7606	45.5478	2.1993
-161.6717	45.5273	2.1985
-161.5828	45.5067	2.1982
-161.4941	45.4859	2.1988
-161.4054	45.4651	2.205
-161.3168	45.4442	2.2093
-161.2283	45.4231	2.2087
-161.1399	45.402	2.2126
-161.0517	45.3808	2.208
-160.9634	45.3595	2.2025
-160.8753	45.3382	2.2031
-160.7873	45.3167	2.1985
-160.6994	45.2951	2.199
-160.6116	45.2735	2.199
-160.5239	45.2517	2.1993
-160.4362	45.2299	2.1986
-160.3487	45.2079	2.1993
-160.2612	45.1859	2.2072
-160.1739	45.1638	2.205
-160.0866	45.1416	2.2139
-159.9995	45.1193	2.2124
-159.9124	45.0969	2.2155
-159.8254	45.0744	2.2258
-159.7386	45.0519	2.2293
-159.6518	45.0292	2.2178
-159.5651	45.0065	2.2349
-159.4786	44.9837	2.248
-169.9706	47.0984	2.3079
-169.8746	47.0868	2.3328
-169.7788	47.0751	2.3055
-169.6830	47.0633	2.2887
-169.5872	47.0514	2.2699
-169.4915	47.0394	2.2609
-169.3959	47.0273	2.2412
-169.3003	47.015	2.2382
-169.2048	47.0027	2.2327
-169.1093	46.9902	2.2264
-169.0139	46.9777	2.2205
-168.9186	46.965	2.223
-168.8233	46.9523	2.2268
-168.7281	46.9394	2.2231
-168.6330	46.9264	2.2239
-168.5379	46.9133	2.2147
-168.4429	46.9001	2.2098
-168.3479	46.8868	2.2043
-168.2531	46.8734	2.2005
-168.1582	46.8599	2.1997
-168.0635	46.8463	2.1997
-167.9688	46.8325	2.1963
-167.8742	46.8187	2.1978
-167.7796	46.8048	2.2033
-167.6851	46.7907	2.2078
-167.5907	46.7766	2.214
-167.4963	46.7623	2.2132
-167.4021	46.748	2.2165
-167.3078	46.7335	2.2161
-167.2137	46.7189	2.2161
-167.1196	46.7043	2.2155
-167.0256	46.6895	2.2131
-166.9317	46.6746	2.2116
-166.8378	46.6596	2.2078
-166.7440	46.6445	2.2074
-166.6503	46.6293	2.2056
-166.5567	46.614	2.2032
-166.4631	46.5986	2.2027
-166.3696	46.5831	2.2008
-166.2762	46.5675	2.1988
-166.1828	46.5518	2.2006
-166.0896	46.536	2.2012
-165.9964	46.5201	2.203
-165.9032	46.5041	2.2043
-165.8102	46.488	2.2054
-165.7172	46.4718	2.2035
-165.6243	46.4555	2.2036
-165.5315	46.439	2.2068
-165.4388	46.4225	2.2091
-165.3461	46.4059	2.2131
-165.2535	46.3892	2.2138
-165.1610	46.3723	2.2165
-165.0686	46.3554	2.2184
-164.9762	46.3384	2.2194
-164.8840	46.3213	2.2194
-164.7918	46.304	2.2186
-164.6997	46.2867	2.217
-164.6077	46.2693	2.2149
-164.5157	46.2517	2.2128
-164.4238	46.2341	2.2114
-164.3321	46.2164	2.2112
-164.2404	46.1986	2.2126
-164.1488	46.1806	2.2155
-164.0572	46.1626	2.2192
-163.9658	46.1445	2.2231
-163.8744	46.1263	2.2262
-163.7831	46.108	2.2279
-163.6919	46.0895	2.228
-163.6008	46.071	2.2265
-163.5098	46.0524	2.2236
-163.4189	46.0337	2.2196
-163.3280	46.0149	2.2149
-163.2372	45.996	2.21
-163.1465	45.977	2.2056
-163.0559	45.9579	2.2025
-162.9654	45.9387	2.2011
-162.8750	45.9194	2.2019
-162.7847	45.9	2.204
-162.6944	45.8805	2.2071
-162.6043	45.8609	2.2078
-162.5142	45.8412	2.2064
-162.4242	45.8215	2.2027
-162.3344	45.8016	2.1997
-162.2446	45.7816	2.1963
-162.1548	45.7616	2.1948
-162.0652	45.7414	2.1924
-161.9757	45.7212	2.1938
-161.8863	45.7008	2.195
-161.7969	45.6804	2.1956
-161.7077	45.6599	2.2014
-161.6185	45.6392	2.2057
-161.5294	45.6185	2.2126
-161.4405	45.5977	2.2193
-161.3516	45.5768	2.229
-161.2628	45.5558	2.2317
-161.1741	45.5347	2.2274
-161.0855	45.5135	2.2161
-160.9970	45.4923	2.2149
-160.9085	45.4709	2.2062
-160.8202	45.4494	2.203
-160.7320	45.4279	2.1963
-160.6439	45.4062	2.1964
-160.5558	45.3845	2.1933
-160.4679	45.3627	2.1989
-160.3800	45.3407	2.2004
-160.2923	45.3187	2.2013
-160.2046	45.2966	2.2081
-160.1171	45.2744	2.2114
-160.0296	45.2522	2.2163
-159.9422	45.2298	2.2181
-159.8550	45.2073	2.2219
-159.7678	45.1848	2.2346
-159.6807	45.1621	2.2364
-159.5938	45.1394	2.2185
-159.5069	45.1166	2.2413
-159.4201	45.0937	2.2639
-159.3334	45.0707	2.2187
-170.2289	47.2501	2.3413
-170.1325	47.2388	2.3256
-170.0362	47.2274	2.3461
-169.9399	47.2159	2.3178
-169.8437	47.2042	2.3076
-169.7476	47.1925	2.2908
-169.6515	47.1806	2.2817
-169.5555	47.1687	2.2819
-169.4595	47.1566	2.2686
-169.3636	47.1444	2.2527
-169.2677	47.1322	2.244
-169.1719	47.1198	2.2397
-169.0762	47.1073	2.2349
-168.9805	47.0947	2.2399
-168.8849	47.082	2.2452
-168.7894	47.0691	2.2403
-168.6939	47.0562	2.2304
-168.5985	47.0432	2.2221
-168.5031	47.03	2.2168
-168.4078	47.0168	2.2133
[truncated: 90,757 more rows]
