# Supplementary material for: Dynamic infrared aurora on Jupiter
Source: Nat Commun. 2025 May 12;16:3907. doi: 10.1038/s41467-025-58984-z (PMC12069571; doi:10.1038/s41467-025-58984-z)
Supplement: Supplementary file 6 — Source Data [file 41467_2025_58984_MOESM6_ESM.zip › Fig7b.txt]

# Planetocentric longitude (degrees), Planetocentric latitude (degrees), Column density (m^-2)
-164.9829	43.3036	nan
-164.8973	43.2868	nan
-164.8117	43.27	nan
-164.7262	43.2531	nan
-164.5555	43.219	nan
-165.1133	43.449	nan
-165.0273	43.4324	nan
-164.9414	43.4156	nan
-164.8556	43.3988	nan
-164.7698	43.382	nan
-164.6841	43.365	nan
-164.5985	43.3479	nan
-164.5129	43.3307	nan
-164.4275	43.3135	nan
-164.3420	43.2961	nan
-164.2567	43.2787	nan
-164.1714	43.2612	nan
-164.0862	43.2436	nan
-163.9161	43.2081	nan
-165.3310	43.6107	nan
-165.2446	43.5943	nan
-165.1583	43.5778	nan
-165.0720	43.5612	nan
-164.9858	43.5446	nan
-164.8997	43.5278	nan
-164.8137	43.5109	nan
-164.7277	43.494	nan
-164.6418	43.4769	nan
-164.5559	43.4598	nan
-164.4702	43.4426	nan
-164.3845	43.4253	nan
-164.2989	43.4078	nan
-164.2133	43.3903	nan
-164.1278	43.3728	nan
-164.0424	43.3551	nan
-163.9571	43.3373	nan
-163.8718	43.3195	nan
-163.7866	43.3015	nan
-163.7015	43.2835	nan
-163.6165	43.2653	nan
-163.5315	43.2471	nan
-163.4466	43.2288	nan
-163.2770	43.192	nan
-165.5504	43.7721	nan
-165.4636	43.7559	nan
-165.3769	43.7396	nan
-165.2902	43.7232	nan
-165.2036	43.7068	nan
-165.1170	43.6902	nan
-165.0305	43.6736	nan
-164.9441	43.6568	nan
-164.8578	43.64	nan
-164.7715	43.6231	nan
-164.6853	43.6061	nan
-164.5992	43.589	nan
-164.5132	43.5718	nan
-164.4272	43.5545	nan
-164.3413	43.5371	nan
-164.2554	43.5196	nan
-164.1697	43.5021	nan
-164.0840	43.4844	nan
-163.9983	43.4667	nan
-163.9128	43.4489	nan
-163.8273	43.4309	nan
-163.7419	43.4129	nan
-163.6566	43.3948	nan
-163.5714	43.3766	nan
-163.4862	43.3584	nan
-163.4011	43.34	nan
-163.3161	43.3215	nan
-163.2311	43.303	nan
-163.1462	43.2843	nan
-163.0614	43.2656	nan
-162.9767	43.2468	nan
-162.8921	43.2279	nan
-165.7716	43.933	nan
-165.6843	43.917	nan
-165.5972	43.901	nan
-165.5100	43.8848	nan
-165.4230	43.8686	nan
-165.3360	43.8522	nan
-165.2491	43.8358	nan
-165.1623	43.8193	nan
-165.0755	43.8027	nan
-164.9888	43.786	nan
-164.9022	43.7692	nan
-164.8156	43.7523	nan
-164.7292	43.7353	nan
-164.6427	43.7182	nan
-164.5564	43.7011	nan
-164.4701	43.6838	nan
-164.3839	43.6665	nan
-164.2978	43.649	nan
-164.2118	43.6315	nan
-164.1258	43.6139	nan
-164.0399	43.5962	nan
-163.9541	43.5784	nan
-163.8683	43.5605	nan
-163.7826	43.5425	nan
-163.6970	43.5244	nan
-163.6115	43.5062	nan
-163.5260	43.488	nan
-163.4406	43.4696	nan
-163.3553	43.4512	nan
-163.2701	43.4327	nan
-163.1849	43.4141	nan
-163.0998	43.3954	nan
-163.0148	43.3766	nan
-162.9299	43.3577	nan
-162.8451	43.3387	nan
-162.7603	43.3197	nan
-162.6756	43.3005	nan
-162.5910	43.2813	nan
-162.5064	43.262	nan
-162.4220	43.2426	nan
-162.3376	43.2231	nan
-165.9944	44.0935	nan
-165.9068	44.0777	nan
-165.8192	44.0619	nan
-165.7316	44.046	nan
-165.6442	44.03	nan
-165.5568	44.0138	nan
-165.4694	43.9976	nan
-165.3822	43.9813	nan
-165.2950	43.9649	nan
-165.2078	43.9485	nan
-165.1208	43.9319	nan
-165.0338	43.9152	nan
-164.9469	43.8984	nan
-164.8600	43.8816	nan
-164.7733	43.8646	nan
-164.6866	43.8476	nan
-164.5999	43.8305	nan
-164.5134	43.8132	nan
-164.4269	43.7959	nan
-164.3405	43.7785	nan
-164.2541	43.761	nan
-164.1679	43.7434	nan
-164.0817	43.7257	nan
-163.9956	43.708	nan
-163.9095	43.6901	nan
-163.8235	43.6721	nan
-163.7376	43.6541	nan
-163.6518	43.6359	nan
-163.5661	43.6177	nan
-163.4804	43.5994	nan
-163.3948	43.581	nan
-163.3093	43.5625	nan
-163.2239	43.5439	nan
-163.1385	43.5252	nan
-163.0532	43.5065	nan
-162.9680	43.4876	nan
-162.8829	43.4687	nan
-162.7978	43.4496	nan
-162.7128	43.4305	nan
-162.6279	43.4113	nan
-162.5431	43.392	nan
-162.4584	43.3726	nan
-162.3737	43.3531	nan
-162.2891	43.3336	nan
-162.2046	43.3139	nan
-162.1202	43.2942	nan
-162.0359	43.2743	nan
-161.9516	43.2544	nan
-161.7833	43.2143	nan
-166.1310	44.238	nan
-166.0429	44.2224	nan
-165.9550	44.2067	nan
-165.8671	44.1909	nan
-165.7792	44.175	nan
-165.6915	44.159	nan
-165.6038	44.143	nan
-165.5161	44.1268	nan
-165.4286	44.1105	nan
-165.3411	44.0942	nan
-165.2537	44.0777	nan
-165.1663	44.0612	nan
-165.0791	44.0445	nan
-164.9918	44.0278	nan
-164.9047	44.011	nan
-164.8176	43.9941	nan
-164.7307	43.9771	nan
-164.6437	43.96	nan
-164.5569	43.9428	nan
-164.4701	43.9255	nan
-164.3834	43.9081	nan
-164.2968	43.8906	nan
-164.2102	43.8731	nan
-164.1237	43.8554	nan
-164.0373	43.8377	nan
-163.9510	43.8198	nan
-163.8647	43.8019	nan
-163.7786	43.7839	nan
-163.6924	43.7658	nan
-163.6064	43.7476	nan
-163.5205	43.7293	nan
-163.4346	43.7109	nan
-163.3488	43.6924	nan
-163.2630	43.6738	nan
-163.1774	43.6552	nan
-163.0918	43.6364	nan
-163.0063	43.6176	nan
-162.9209	43.5987	nan
-162.8356	43.5797	nan
-162.7503	43.5606	nan
-162.6651	43.5414	nan
-162.5800	43.5221	nan
-162.4950	43.5027	nan
-162.4101	43.4833	nan
-162.3252	43.4637	nan
-162.2404	43.4441	nan
-162.1557	43.4244	nan
-162.0711	43.4046	nan
-161.9865	43.3847	nan
-161.9021	43.3647	nan
-161.8177	43.3446	nan
-161.7334	43.3245	nan
-161.6492	43.3042	nan
-161.5651	43.2839	nan
-161.4810	43.2635	nan
-161.3970	43.243	nan
-166.3569	44.3978	nan
-166.2684	44.3825	nan
-166.1800	44.367	nan
-166.0917	44.3514	nan
-166.0035	44.3358	nan
-165.9153	44.32	nan
-165.8271	44.3042	nan
-165.7391	44.2882	nan
-165.6511	44.2722	nan
-165.5632	44.2561	nan
-165.4753	44.2398	nan
-165.3875	44.2235	nan
-165.2998	44.2071	nan
-165.2122	44.1906	nan
-165.1246	44.174	nan
-165.0371	44.1573	nan
-164.9497	44.1405	nan
-164.8623	44.1236	nan
-164.7750	44.1066	nan
-164.6878	44.0896	nan
-164.6007	44.0724	nan
-164.5136	44.0551	nan
-164.4266	44.0378	nan
-164.3397	44.0203	nan
-164.2528	44.0028	nan
-164.1661	43.9852	nan
-164.0794	43.9675	nan
-163.9927	43.9497	nan
-163.9062	43.9318	nan
-163.8197	43.9138	nan
-163.7333	43.8957	nan
-163.6470	43.8775	nan
-163.5608	43.8592	nan
-163.4746	43.8409	nan
-163.3885	43.8224	nan
-163.3025	43.8039	nan
-163.2165	43.7853	nan
-163.1307	43.7665	nan
-163.0449	43.7477	nan
-162.9592	43.7288	nan
-162.8736	43.7098	nan
-162.7880	43.6908	nan
-162.7026	43.6716	nan
-162.6172	43.6523	nan
-162.5319	43.633	nan
-162.4466	43.6136	nan
-162.3615	43.594	nan
-162.2764	43.5744	nan
-162.1914	43.5547	nan
-162.1065	43.5349	nan
-162.0217	43.5151	nan
-161.9370	43.4951	nan
-161.8523	43.475	nan
-161.7677	43.4549	nan
-161.6832	43.4347	nan
-161.5988	43.4144	nan
-161.5145	43.394	nan
-161.4302	43.3735	nan
-161.3460	43.3529	nan
-161.2620	43.3322	nan
-161.1780	43.3115	nan
-161.0940	43.2906	nan
-161.0102	43.2697	nan
-160.9265	43.2487	nan
-160.8428	43.2276	nan
-166.5846	44.5572	nan
-166.4957	44.5421	nan
-166.4069	44.5268	nan
-166.3181	44.5115	nan
-166.2294	44.4961	nan
-166.1408	44.4806	nan
-166.0523	44.4649	nan
-165.9638	44.4492	nan
-165.8753	44.4334	nan
-165.7870	44.4175	nan
-165.6987	44.4015	nan
-165.6105	44.3854	nan
-165.5223	44.3692	nan
-165.4342	44.3529	nan
-165.3462	44.3366	nan
-165.2583	44.3201	nan
-165.1704	44.3035	nan
-165.0826	44.2869	nan
-164.9949	44.2701	nan
-164.9072	44.2532	nan
-164.8197	44.2363	nan
-164.7322	44.2193	nan
-164.6447	44.2021	nan
-164.5574	44.1849	nan
-164.4701	44.1676	nan
-164.3829	44.1502	nan
-164.2957	44.1327	nan
-164.2087	44.1151	nan
-164.1217	44.0974	nan
-164.0347	44.0796	nan
-163.9479	44.0617	nan
-163.8611	44.0438	nan
-163.7744	44.0257	nan
-163.6878	44.0076	nan
-163.6013	43.9893	nan
-163.5148	43.971	nan
-163.4285	43.9526	nan
-163.3422	43.934	nan
-163.2559	43.9154	nan
-163.1698	43.8967	nan
-163.0837	43.878	nan
-162.9977	43.8591	nan
-162.9118	43.8401	nan
-162.8260	43.8211	nan
-162.7402	43.8019	nan
-162.6545	43.7827	nan
-162.5689	43.7634	nan
-162.4834	43.7439	nan
-162.3980	43.7244	nan
-162.3126	43.7048	nan
-162.2274	43.6852	nan
-162.1422	43.6654	nan
-162.0571	43.6455	nan
-161.9720	43.6256	nan
-161.8871	43.6056	nan
-161.8022	43.5854	nan
-161.7174	43.5652	nan
-161.6327	43.5449	nan
-161.5481	43.5245	nan
-161.4636	43.5041	nan
-161.3792	43.4835	nan
-161.2948	43.4629	nan
-161.2105	43.4421	nan
-161.1263	43.4213	nan
-161.0422	43.4004	nan
-160.9582	43.3794	nan
-160.8742	43.3583	nan
-160.7904	43.3372	nan
-160.7066	43.3159	nan
-160.6229	43.2946	nan
-160.5393	43.2731	nan
-166.7248	44.7012	nan
-166.6355	44.6862	nan
-166.5463	44.6711	nan
-166.4572	44.656	nan
-166.3681	44.6407	nan
-166.2792	44.6253	nan
-166.1902	44.6098	nan
-166.1014	44.5942	nan
-166.0126	44.5785	nan
-165.9238	44.5628	nan
-165.8352	44.5469	nan
-165.7466	44.5309	nan
-165.6581	44.5149	nan
-165.5696	44.4987	nan
-165.4812	44.4825	nan
-165.3929	44.4661	nan
-165.3047	44.4497	nan
-165.2165	44.4331	nan
-165.1284	44.4165	nan
-165.0404	44.3998	nan
-164.9525	44.383	nan
-164.8646	44.3661	nan
-164.7768	44.3491	nan
-164.6891	44.332	nan
-164.6014	44.3148	nan
-164.5138	44.2975	nan
-164.4263	44.2801	nan
-164.3389	44.2626	nan
-164.2515	44.2451	nan
-164.1642	44.2274	nan
-164.0770	44.2096	nan
-163.9899	44.1918	nan
-163.9028	44.1739	nan
-163.8158	44.1558	nan
-163.7289	44.1377	nan
-163.6421	44.1195	nan
-163.5554	44.1012	nan
-163.4687	44.0828	nan
-163.3821	44.0643	nan
-163.2956	44.0457	nan
-163.2091	44.0271	nan
-163.1228	44.0083	nan
-163.0365	43.9894	nan
-162.9503	43.9705	nan
-162.8642	43.9515	nan
-162.7781	43.9323	nan
-162.6921	43.9131	nan
-162.6063	43.8938	nan
-162.5205	43.8744	nan
-162.4347	43.855	nan
-162.3491	43.8354	nan
-162.2635	43.8157	nan
-162.1781	43.796	nan
-162.0927	43.7761	nan
-162.0073	43.7562	nan
-161.9221	43.7362	nan
-161.8370	43.7161	nan
-161.7519	43.6959	nan
-161.6669	43.6756	nan
-161.5820	43.6552	nan
-161.4972	43.6348	nan
-161.4125	43.6142	nan
-161.3278	43.5936	nan
-161.2433	43.5729	nan
-161.1588	43.5521	nan
-161.0744	43.5312	nan
-160.9901	43.5102	nan
-160.9059	43.4891	nan
-160.8217	43.468	nan
-160.7377	43.4467	nan
-160.6537	43.4254	nan
-160.5698	43.404	nan
-160.4860	43.3825	nan
-166.9557	44.8599	nan
-166.8660	44.8452	nan
-166.7763	44.8303	nan
-166.6868	44.8153	nan
-166.5973	44.8003	nan
-166.5078	44.7851	nan
-166.4185	44.7699	nan
-166.3292	44.7545	nan
-166.2399	44.7391	nan
-166.1508	44.7236	nan
-166.0617	44.7079	nan
-165.9727	44.6922	nan
-165.8837	44.6764	nan
-165.7948	44.6604	nan
-165.7060	44.6444	nan
-165.6172	44.6283	nan
-165.5286	44.6121	nan
-165.4400	44.5958	nan
-165.3514	44.5794	nan
-165.2630	44.5629	nan
-165.1746	44.5463	nan
-165.0862	44.5296	nan
-164.9980	44.5128	nan
-164.9098	44.4959	nan
-164.8217	44.479	nan
-164.7337	44.4619	nan
-164.6457	44.4447	nan
-164.5578	44.4275	nan
-164.4700	44.4101	nan
-164.3823	44.3927	nan
-164.2946	44.3751	nan
-164.2071	44.3575	nan
-164.1196	44.3398	nan
-164.0321	44.322	nan
-163.9448	44.3041	nan
-163.8575	44.2861	nan
-163.7703	44.268	nan
-163.6832	44.2498	nan
-163.5961	44.2315	nan
-163.5092	44.2131	nan
-163.4223	44.1947	nan
-163.3355	44.1761	nan
-163.2487	44.1575	nan
-163.1621	44.1387	nan
-163.0755	44.1199	nan
-162.9890	44.101	nan
-162.9026	44.082	nan
-162.8163	44.0629	nan
-162.7300	44.0437	nan
-162.6438	44.0244	nan
-162.5577	44.005	nan
-162.4717	43.9856	nan
-162.3858	43.966	nan
-162.2999	43.9464	nan
-162.2142	43.9267	nan
-162.1285	43.9068	nan
-162.0429	43.8869	nan
-161.9574	43.8669	nan
-161.8719	43.8468	nan
-161.7866	43.8267	nan
-161.7013	43.8064	nan
-161.6161	43.786	nan
-161.5310	43.7656	nan
-161.4460	43.7451	nan
-161.3611	43.7245	nan
-161.2762	43.7038	nan
-161.1915	43.683	nan
-161.1068	43.6621	nan
-161.0222	43.6411	nan
-160.9377	43.6201	nan
-160.8533	43.5989	nan
-160.7689	43.5777	nan
-160.6847	43.5564	nan
-160.6005	43.535	nan
-160.5165	43.5135	nan
-160.4325	43.4919	nan
-167.1884	45.0181	nan
-167.0982	45.0036	nan
-167.0082	44.989	nan
-166.9181	44.9743	nan
-166.8282	44.9595	nan
-166.7383	44.9445	nan
-166.6485	44.9295	nan
-166.5588	44.9144	nan
-166.4691	44.8992	nan
-166.3795	44.8839	nan
-166.2900	44.8685	nan
-166.2005	44.853	nan
-166.1111	44.8374	nan
-166.0218	44.8217	nan
-165.9325	44.8059	nan
-165.8433	44.79	nan
-165.7542	44.7741	nan
-165.6652	44.758	nan
-165.5762	44.7418	nan
-165.4873	44.7255	nan
-165.3984	44.7092	nan
-165.3097	44.6927	nan
-165.2210	44.6761	nan
-165.1323	44.6595	nan
-165.0438	44.6427	nan
-164.9553	44.6259	nan
-164.8669	44.609	nan
-164.7786	44.5919	nan
-164.6903	44.5748	nan
-164.6022	44.5576	nan
-164.5140	44.5403	nan
-164.4260	44.5228	nan
-164.3381	44.5053	nan
-164.2502	44.4877	nan
-164.1624	44.47	nan
-164.0746	44.4523	nan
-163.9870	44.4344	nan
-163.8994	44.4164	nan
-163.8119	44.3983	nan
-163.7245	44.3802	nan
-163.6372	44.3619	nan
-163.5499	44.3436	nan
-163.4627	44.3252	nan
-163.3756	44.3066	nan
-163.2886	44.288	nan
-163.2016	44.2693	nan
-163.1148	44.2505	nan
-163.0280	44.2316	nan
-162.9413	44.2126	nan
-162.8546	44.1935	nan
-162.7681	44.1744	nan
-162.6816	44.1551	nan
-162.5952	44.1357	nan
-162.5089	44.1163	nan
-162.4227	44.0968	nan
-162.3366	44.0772	nan
-162.2505	44.0574	nan
-162.1645	44.0376	nan
-162.0786	44.0178	nan
-161.9928	43.9978	nan
-161.9071	43.9777	nan
-161.8215	43.9575	nan
-161.7359	43.9373	nan
-161.6504	43.917	nan
-161.5651	43.8965	nan
-161.4797	43.876	nan
-161.3945	43.8554	nan
-161.3094	43.8347	nan
-161.2243	43.814	nan
-161.1394	43.7931	nan
-161.0545	43.7721	nan
-160.9697	43.7511	nan
-160.8850	43.73	nan
-160.8004	43.7088	nan
-160.7159	43.6875	nan
-160.6314	43.6661	nan
-160.5471	43.6446	nan
-160.4628	43.6231	nan
-160.3786	43.6014	nan
-167.3323	45.1616	nan
-167.2418	45.1472	nan
-167.1513	45.1327	nan
-167.0610	45.1181	nan
-166.9707	45.1035	nan
-166.8804	45.0887	nan
-166.7902	45.0738	nan
-166.7001	45.0589	nan
-166.6101	45.0438	nan
-166.5201	45.0286	nan
-166.4302	45.0134	nan
-166.3403	44.998	nan
-166.2506	44.9825	nan
-166.1609	44.967	nan
-166.0712	44.9513	nan
-165.9817	44.9356	nan
-165.8922	44.9197	nan
-165.8027	44.9038	nan
-165.7134	44.8878	nan
-165.6241	44.8716	nan
-165.5349	44.8554	nan
-165.4457	44.8391	nan
-165.3567	44.8226	nan
-165.2677	44.8061	nan
-165.1787	44.7895	nan
-165.0899	44.7728	nan
-165.0011	44.756	nan
-164.9124	44.7391	nan
-164.8238	44.7221	nan
-164.7352	44.705	nan
-164.6467	44.6878	nan
-164.5583	44.6705	nan
-164.4700	44.6531	nan
-164.3817	44.6356	nan
-164.2936	44.6181	nan
-164.2055	44.6004	nan
-164.1174	44.5826	nan
-164.0295	44.5648	nan
-163.9416	44.5468	nan
-163.8538	44.5288	nan
-163.7661	44.5107	nan
-163.6785	44.4925	nan
-163.5909	44.4741	nan
-163.5034	44.4557	nan
-163.4160	44.4372	nan
-163.3287	44.4186	nan
-163.2414	44.3999	nan
-163.1543	44.3812	nan
-163.0672	44.3623	nan
-162.9802	44.3433	nan
-162.8933	44.3243	nan
-162.8064	44.3051	nan
-162.7197	44.2859	nan
-162.6330	44.2666	nan
-162.5464	44.2472	nan
-162.4599	44.2276	nan
-162.3734	44.208	nan
-162.2871	44.1884	nan
-162.2008	44.1686	nan
-162.1146	44.1487	nan
-162.0285	44.1287	nan
-161.9425	44.1087	nan
-161.8566	44.0885	nan
-161.7707	44.0683	nan
-161.6850	44.048	nan
-161.5993	44.0276	nan
-161.5137	44.0071	nan
-161.4282	43.9865	nan
-161.3428	43.9658	nan
-161.2574	43.9451	nan
-161.1722	43.9242	nan
-161.0870	43.9033	nan
-161.0020	43.8823	nan
-160.9170	43.8612	nan
-160.8321	43.84	nan
-160.7472	43.8187	nan
-160.6625	43.7973	nan
-160.5779	43.7758	nan
-160.4933	43.7543	nan
-160.4089	43.7327	nan
-160.3245	43.7109	nan
-160.2402	43.6891	nan
-167.5682	45.319	nan
-167.4773	45.3049	nan
-167.3864	45.2907	nan
-167.2956	45.2763	nan
-167.2048	45.2619	nan
-167.1141	45.2474	nan
-167.0235	45.2328	nan
-166.9329	45.218	nan
-166.8425	45.2032	nan
-166.7520	45.1883	nan
-166.6617	45.1733	nan
-166.5714	45.1581	nan
-166.4812	45.1429	nan
-166.3910	45.1276	nan
-166.3009	45.1122	nan
-166.2109	45.0967	nan
-166.1210	45.081	nan
-166.0311	45.0653	nan
-165.9413	45.0495	nan
-165.8516	45.0336	nan
-165.7619	45.0176	nan
-165.6723	45.0015	nan
-165.5828	44.9853	nan
-165.4934	44.969	nan
-165.4040	44.9526	nan
-165.3147	44.9362	nan
-165.2254	44.9196	nan
-165.1363	44.9029	nan
-165.0472	44.8861	nan
-164.9582	44.8692	nan
-164.8693	44.8523	nan
-164.7804	44.8352	nan
-164.6916	44.8181	nan
-164.6029	44.8008	nan
-164.5143	44.7835	nan
-164.4257	44.766	nan
-164.3372	44.7485	nan
-164.2488	44.7309	nan
-164.1605	44.7131	nan
-164.0722	44.6953	nan
-163.9841	44.6774	nan
-163.8960	44.6594	nan
-163.8080	44.6413	nan
-163.7200	44.6231	nan
-163.6322	44.6048	nan
-163.5444	44.5864	nan
-163.4567	44.5679	nan
-163.3690	44.5494	nan
-163.2815	44.5307	nan
-163.1940	44.512	nan
-163.1067	44.4931	nan
-163.0194	44.4742	nan
-162.9321	44.4551	nan
-162.8450	44.436	nan
-162.7579	44.4168	nan
-162.6710	44.3975	nan
-162.5841	44.3781	nan
-162.4973	44.3586	nan
-162.4105	44.339	nan
-162.3239	44.3194	nan
-162.2373	44.2996	nan
-162.1509	44.2798	nan
-162.0645	44.2598	nan
-161.9782	44.2398	nan
-161.8919	44.2197	nan
-161.8058	44.1995	nan
-161.7197	44.1792	nan
-161.6338	44.1588	nan
-161.5479	44.1383	nan
-161.4621	44.1177	nan
-161.3764	44.0971	nan
-161.2907	44.0763	nan
-161.2052	44.0555	nan
-161.1198	44.0346	nan
-161.0344	44.0135	nan
-160.9491	43.9924	nan
-160.8639	43.9713	nan
-160.7788	43.95	nan
-160.6938	43.9286	nan
-160.6089	43.9072	nan
-160.5240	43.8856	nan
-160.4393	43.864	nan
-160.3546	43.8423	nan
-160.2701	43.8205	nan
-160.1856	43.7986	nan
-167.8060	45.476	nan
-167.7146	45.4621	nan
-167.6233	45.4481	nan
-167.5320	45.434	nan
-167.4408	45.4199	nan
-167.3497	45.4056	nan
-167.2586	45.3912	nan
-167.1676	45.3767	nan
-167.0767	45.3621	nan
-166.9858	45.3474	nan
-166.8950	45.3327	nan
-166.8043	45.3178	nan
-166.7136	45.3028	nan
-166.6230	45.2877	nan
-166.5325	45.2725	nan
-166.4420	45.2573	nan
-166.3516	45.2419	nan
-166.2613	45.2264	nan
-166.1711	45.2109	nan
-166.0809	45.1952	nan
-165.9908	45.1794	nan
-165.9007	45.1635	nan
-165.8108	45.1476	nan
-165.7209	45.1315	nan
-165.6310	45.1154	nan
-165.5413	45.0991	nan
-165.4516	45.0828	nan
-165.3620	45.0663	nan
-165.2725	45.0498	nan
-165.1830	45.0331	nan
-165.0936	45.0164	nan
-165.0043	44.9995	nan
-164.9150	44.9826	nan
-164.8259	44.9656	nan
-164.7368	44.9485	nan
-164.6478	44.9312	nan
-164.5588	44.9139	nan
-164.4700	44.8965	nan
-164.3812	44.879	nan
-164.2925	44.8614	nan
-164.2038	44.8437	nan
-164.1153	44.8259	nan
-164.0268	44.808	nan
-163.9384	44.7901	nan
-163.8501	44.772	nan
-163.7618	44.7538	nan
-163.6737	44.7356	nan
-163.5856	44.7172	nan
-163.4976	44.6988	nan
-163.4097	44.6802	nan
-163.3218	44.6616	nan
-163.2341	44.6428	nan
-163.1464	44.624	nan
-163.0588	44.6051	nan
-162.9713	44.5861	nan
-162.8838	44.567	nan
-162.7965	44.5478	nan
-162.7092	44.5285	nan
-162.6220	44.5092	nan
-162.5349	44.4897	nan
-162.4479	44.4701	nan
-162.3609	44.4505	nan
-162.2741	44.4308	nan
-162.1873	44.4109	nan
-162.1006	44.391	nan
-162.0140	44.371	nan
-161.9275	44.3509	nan
-161.8411	44.3307	nan
-161.7547	44.3104	nan
-161.6685	44.29	nan
-161.5823	44.2696	nan
-161.4962	44.249	nan
-161.4102	44.2284	nan
-161.3243	44.2077	nan
-161.2384	44.1868	nan
-161.1527	44.1659	nan
-161.0670	44.1449	nan
-160.9815	44.1239	nan
-160.8960	44.1027	nan
-160.8106	44.0814	nan
-160.7253	44.0601	nan
-160.6401	44.0386	nan
-160.5550	44.0171	nan
-160.4699	43.9955	nan
-160.3850	43.9738	nan
-160.3001	43.952	nan
-160.2154	43.9301	nan
-160.1307	43.9082	nan
-167.9538	45.6188	nan
-167.8620	45.6051	nan
-167.7703	45.5912	nan
-167.6787	45.5773	nan
-167.5871	45.5633	nan
-167.4956	45.5491	nan
-167.4041	45.5349	nan
-167.3128	45.5206	nan
-167.2215	45.5061	nan
-167.1302	45.4916	nan
-167.0390	45.4769	nan
-166.9479	45.4622	nan
-166.8569	45.4474	nan
-166.7659	45.4324	nan
-166.6750	45.4174	nan
-166.5841	45.4023	nan
-166.4934	45.387	nan
-166.4027	45.3717	nan
-166.3120	45.3563	nan
-166.2215	45.3407	nan
-166.1310	45.3251	nan
-166.0406	45.3094	nan
-165.9502	45.2936	nan
-165.8599	45.2776	nan
-165.7697	45.2616	nan
-165.6796	45.2455	nan
-165.5895	45.2293	nan
-165.4995	45.213	nan
-165.4096	45.1965	nan
-165.3198	45.18	nan
-165.2300	45.1634	nan
-165.1403	45.1467	nan
-165.0507	45.1299	nan
-164.9611	45.113	nan
-164.8716	45.096	nan
-164.7822	45.0789	nan
-164.6929	45.0618	nan
-164.6037	45.0445	nan
-164.5145	45.0271	nan
-164.4254	45.0096	nan
-164.3364	44.9921	nan
-164.2475	44.9744	nan
-164.1586	44.9566	nan
-164.0698	44.9388	nan
-163.9811	44.9208	nan
-163.8925	44.9028	nan
-163.8039	44.8846	nan
-163.7155	44.8664	nan
-163.6271	44.8481	nan
-163.5388	44.8297	nan
-163.4506	44.8112	nan
-163.3624	44.7925	nan
-163.2743	44.7738	nan
-163.1864	44.755	nan
-163.0985	44.7362	nan
-163.0106	44.7172	nan
-162.9229	44.6981	nan
-162.8352	44.6789	nan
-162.7477	44.6597	nan
-162.6602	44.6403	nan
-162.5728	44.6209	nan
-162.4855	44.6014	nan
-162.3982	44.5817	nan
-162.3111	44.562	nan
-162.2240	44.5422	nan
-162.1370	44.5223	nan
-162.0501	44.5023	nan
-161.9633	44.4822	nan
-161.8766	44.462	nan
-161.7899	44.4418	nan
-161.7034	44.4214	nan
-161.6169	44.401	nan
-161.5305	44.3805	nan
-161.4442	44.3598	nan
-161.3580	44.3391	nan
-161.2719	44.3183	nan
-161.1858	44.2974	nan
-161.0999	44.2764	nan
-161.0140	44.2554	nan
-160.9283	44.2342	nan
-160.8426	44.213	nan
-160.7570	44.1916	nan
-160.6715	44.1702	nan
-160.5861	44.1487	nan
-160.5007	44.1271	nan
-160.4155	44.1054	nan
-160.3304	44.0836	nan
-160.2453	44.0618	nan
-160.1604	44.0398	nan
-160.0755	44.0178	nan
-168.1948	45.7749	nan
-168.1026	45.7615	nan
-168.0105	45.7479	nan
-167.9184	45.7342	nan
-167.8264	45.7204	nan
-167.7344	45.7065	nan
-167.6425	45.6926	nan
-167.5507	45.6785	nan
-167.4590	45.6643	nan
-167.3673	45.65	nan
-167.2756	45.6356	nan
-167.1841	45.6211	nan
-167.0926	45.6065	nan
-167.0012	45.5918	nan
-166.9098	45.5771	nan
-166.8185	45.5622	nan
-166.7273	45.5472	nan
-166.6361	45.5321	nan
-166.5451	45.5169	nan
-166.4540	45.5016	nan
-166.3631	45.4862	nan
-166.2722	45.4707	nan
-166.1814	45.4551	nan
-166.0907	45.4395	nan
-166.0000	45.4237	nan
-165.9094	45.4078	nan
-165.8189	45.3918	nan
-165.7284	45.3757	nan
-165.6381	45.3595	nan
-165.5478	45.3433	nan
-165.4575	45.3269	nan
-165.3674	45.3104	nan
-165.2773	45.2938	nan
-165.1873	45.2772	nan
-165.0973	45.2604	nan
-165.0075	45.2436	nan
-164.9177	45.2266	nan
-164.8280	45.2095	nan
-164.7384	45.1924	nan
-164.6488	45.1751	nan
-164.5593	45.1578	nan
-164.4699	45.1403	nan
-164.3806	45.1228	nan
-164.2914	45.1052	nan
-164.2022	45.0875	nan
-164.1131	45.0696	nan
-164.0241	45.0517	nan
-163.9352	45.0337	nan
-163.8463	45.0156	nan
-163.7575	44.9974	nan
-163.6688	44.9791	nan
-163.5802	44.9607	nan
-163.4917	44.9422	nan
-163.4033	44.9236	nan
-163.3149	44.9049	nan
-163.2266	44.8862	nan
-163.1384	44.8673	nan
-163.0503	44.8484	nan
-162.9622	44.8293	nan
-162.8743	44.8102	nan
-162.7864	44.7909	nan
-162.6986	44.7716	nan
-162.6109	44.7522	nan
-162.5233	44.7327	nan
-162.4357	44.7131	nan
-162.3483	44.6934	nan
-162.2609	44.6736	nan
-162.1736	44.6537	nan
-162.0864	44.6337	nan
-161.9993	44.6137	nan
-161.9123	44.5935	nan
-161.8254	44.5733	nan
-161.7385	44.5529	nan
-161.6517	44.5325	nan
-161.5651	44.512	nan
-161.4785	44.4914	nan
-161.3920	44.4707	nan
-161.3055	44.4499	nan
-161.2192	44.429	nan
-161.1330	44.4081	nan
-161.0468	44.387	nan
-160.9607	44.3659	nan
-160.8748	44.3446	nan
-160.7889	44.3233	nan
-160.7031	44.3019	nan
-160.6174	44.2804	nan
-160.5318	44.2588	nan
-160.4462	44.2371	nan
-160.3608	44.2154	nan
-160.2755	44.1935	nan
-160.1902	44.1716	nan
-160.1051	44.1496	nan
-160.0200	44.1275	nan
-168.3451	45.9173	nan
-168.2525	45.904	nan
-168.1600	45.8906	nan
-168.0676	45.8771	nan
-167.9752	45.8634	nan
-167.8828	45.8497	nan
-167.7906	45.8359	nan
-167.6984	45.8219	nan
-167.6062	45.8079	nan
-167.5141	45.7938	nan
-167.4221	45.7795	nan
-167.3302	45.7652	nan
-167.2383	45.7507	nan
-167.1465	45.7362	nan
-167.0548	45.7216	nan
-166.9631	45.7068	nan
-166.8715	45.692	nan
-166.7799	45.677	nan
-166.6885	45.662	nan
-166.5971	45.6468	nan
-166.5057	45.6316	nan
-166.4145	45.6162	nan
-166.3233	45.6008	nan
-166.2322	45.5853	nan
-166.1411	45.5696	nan
-166.0501	45.5539	nan
-165.9592	45.538	nan
-165.8684	45.5221	nan
-165.7776	45.506	nan
-165.6869	45.4899	nan
-165.5963	45.4737	nan
-165.5058	45.4573	nan
-165.4153	45.4409	nan
-165.3249	45.4244	nan
-165.2346	45.4077	nan
-165.1443	45.391	nan
-165.0542	45.3742	nan
-164.9641	45.3572	nan
-164.8740	45.3402	nan
-164.7841	45.3231	nan
-164.6942	45.3059	nan
-164.6045	45.2886	nan
-164.5147	45.2712	nan
-164.4251	45.2537	nan
-164.3356	45.2361	nan
-164.2461	45.2184	nan
-164.1567	45.2006	nan
-164.0674	45.1827	nan
-163.9781	45.1647	nan
-163.8890	45.1466	nan
-163.7999	45.1285	nan
-163.7109	45.1102	nan
-163.6220	45.0918	nan
-163.5331	45.0734	nan
-163.4444	45.0548	nan
-163.3557	45.0362	nan
-163.2671	45.0174	nan
-163.1786	44.9986	nan
-163.0902	44.9796	nan
-163.0018	44.9606	nan
-162.9136	44.9415	nan
-162.8254	44.9223	nan
-162.7373	44.903	nan
-162.6493	44.8836	nan
-162.5613	44.8641	nan
-162.4735	44.8445	nan
-162.3858	44.8248	nan
-162.2981	44.8051	nan
-162.2105	44.7852	nan
-162.1230	44.7653	nan
-162.0356	44.7452	nan
-161.9483	44.7251	nan
-161.8610	44.7049	nan
-161.7739	44.6845	nan
-161.6868	44.6641	nan
-161.5998	44.6436	nan
-161.5129	44.6231	nan
-161.4261	44.6024	nan
-161.3394	44.5816	nan
-161.2528	44.5607	nan
-161.1662	44.5398	nan
-161.0798	44.5188	nan
-160.9934	44.4976	nan
-160.9072	44.4764	nan
-160.8210	44.4551	nan
-160.7349	44.4337	nan
-160.6489	44.4122	nan
-160.5630	44.3906	nan
-160.4772	44.369	nan
-160.3915	44.3472	nan
-160.3058	44.3254	nan
-160.2203	44.3035	nan
-160.1348	44.2815	nan
-160.0495	44.2594	nan
-159.9642	44.2372	nan
-168.5895	46.0727	nan
-168.4965	46.0596	nan
-168.4035	46.0464	nan
-168.3106	46.0332	nan
-168.2178	46.0198	nan
-168.1250	46.0063	nan
-168.0323	45.9928	nan
-167.9396	45.9791	nan
-167.8471	45.9653	nan
-167.7545	45.9514	nan
-167.6621	45.9374	nan
-167.5697	45.9233	nan
-167.4773	45.9091	nan
-167.3851	45.8949	nan
-167.2929	45.8805	nan
-167.2008	45.866	nan
-167.1087	45.8514	nan
-167.0167	45.8367	nan
-166.9248	45.8219	nan
-166.8329	45.807	nan
-166.7411	45.792	nan
-166.6494	45.7769	nan
-166.5578	45.7617	nan
-166.4662	45.7464	nan
-166.3747	45.731	nan
-166.2832	45.7155	nan
-166.1919	45.6999	nan
-166.1006	45.6841	nan
-166.0093	45.6683	nan
-165.9182	45.6524	nan
-165.8271	45.6364	nan
-165.7361	45.6203	nan
-165.6452	45.6041	nan
-165.5543	45.5878	nan
-165.4635	45.5715	nan
-165.3728	45.555	nan
-165.2822	45.5384	nan
-165.1916	45.5217	nan
-165.1011	45.5049	nan
-165.0107	45.488	nan
-164.9204	45.471	nan
-164.8301	45.4539	nan
-164.7400	45.4367	nan
-164.6499	45.4195	nan
-164.5598	45.4021	nan
-164.4699	45.3846	nan
-164.3800	45.3671	nan
-164.2902	45.3494	nan
-164.2005	45.3316	nan
-164.1109	45.3138	nan
-164.0214	45.2958	nan
-163.9319	45.2778	nan
-163.8425	45.2596	nan
-163.7532	45.2414	nan
-163.6640	45.223	nan
-163.5748	45.2046	nan
-163.4857	45.1861	nan
-163.3968	45.1675	nan
-163.3079	45.1488	nan
-163.2190	45.1299	nan
-163.1303	45.111	nan
-163.0417	45.092	nan
-162.9531	45.0729	nan
-162.8646	45.0538	nan
-162.7762	45.0345	nan
-162.6879	45.0151	nan
-162.5997	44.9956	nan
-162.5115	44.9761	nan
-162.4235	44.9564	nan
-162.3355	44.9367	nan
-162.2476	44.9168	nan
-162.1598	44.8969	nan
-162.0721	44.8769	nan
-161.9845	44.8568	nan
-161.8969	44.8366	nan
-161.8095	44.8163	nan
-161.7221	44.7959	nan
-161.6348	44.7754	nan
-161.5476	44.7548	nan
-161.4605	44.7342	nan
-161.3735	44.7134	nan
-161.2866	44.6926	nan
-161.1997	44.6716	nan
-161.1130	44.6506	nan
-161.0263	44.6295	nan
-160.9398	44.6083	nan
-160.8533	44.587	nan
-160.7669	44.5656	nan
-160.6806	44.5441	nan
-160.5944	44.5226	nan
-160.5083	44.5009	nan
-160.4223	44.4792	nan
-160.3364	44.4574	nan
-160.2505	44.4355	nan
-160.1648	44.4135	nan
-160.0791	44.3914	nan
-159.9936	44.3692	nan
-159.9081	44.3469	nan
-159.8227	44.3246	nan
-168.7424	46.2146	nan
-168.6490	46.2017	nan
-168.5556	46.1887	nan
-168.4623	46.1756	nan
-168.3691	46.1624	nan
-168.2759	46.1491	nan
-168.1828	46.1357	nan
-168.0898	46.1221	nan
-167.9968	46.1085	nan
-167.9039	46.0948	nan
-167.8111	46.081	nan
-167.7183	46.067	nan
-167.6256	46.053	nan
-167.5329	46.0388	nan
-167.4403	46.0246	nan
-167.3478	46.0102	nan
-167.2554	45.9958	nan
-167.1630	45.9813	nan
-167.0707	45.9666	nan
-166.9784	45.9518	nan
-166.8862	45.937	nan
-166.7941	45.922	nan
-166.7021	45.907	nan
-166.6101	45.8918	nan
-166.5182	45.8766	nan
-166.4264	45.8612	nan
-166.3346	45.8457	nan
-166.2430	45.8302	nan
-166.1513	45.8145	nan
-166.0598	45.7988	nan
-165.9683	45.7829	nan
-165.8769	45.7669	nan
-165.7856	45.7509	nan
-165.6944	45.7347	nan
-165.6032	45.7185	nan
-165.5121	45.7021	nan
-165.4211	45.6857	nan
-165.3301	45.6691	nan
-165.2392	45.6524	nan
-165.1484	45.6357	nan
-165.0577	45.6188	nan
-164.9671	45.6019	nan
-164.8765	45.5848	nan
-164.7860	45.5677	nan
-164.6956	45.5505	nan
-164.6052	45.5331	nan
-164.5150	45.5157	nan
-164.4248	45.4981	nan
-164.3347	45.4805	nan
-164.2447	45.4628	nan
-164.1547	45.4449	nan
-164.0649	45.427	nan
-163.9751	45.409	nan
-163.8854	45.3909	nan
-163.7958	45.3727	nan
-163.7062	45.3544	nan
-163.6168	45.336	nan
-163.5274	45.3175	nan
-163.4381	45.2989	nan
-163.3489	45.2802	nan
-163.2598	45.2614	nan
-163.1707	45.2425	nan
-163.0818	45.2236	nan
-162.9929	45.2045	nan
-162.9041	45.1853	nan
-162.8154	45.1661	nan
-162.7268	45.1467	nan
-162.6382	45.1273	nan
-162.5498	45.1077	nan
-162.4614	45.0881	nan
-162.3731	45.0684	nan
-162.2849	45.0486	nan
-162.1968	45.0287	nan
-162.1088	45.0087	nan
-162.0209	44.9886	nan
-161.9330	44.9684	nan
-161.8453	44.9481	nan
-161.7576	44.9277	nan
-161.6700	44.9073	nan
-161.5825	44.8867	nan
-161.4951	44.8661	nan
-161.4078	44.8453	nan
-161.3206	44.8245	nan
-161.2335	44.8036	nan
-161.1464	44.7826	nan
-161.0595	44.7615	nan
-160.9726	44.7403	nan
-160.8858	44.719	nan
-160.7991	44.6977	nan
-160.7126	44.6762	nan
-160.6261	44.6546	nan
-160.5396	44.633	nan
-160.4533	44.6113	nan
-160.3671	44.5895	nan
-160.2810	44.5676	nan
-160.1949	44.5456	nan
-160.1090	44.5235	nan
-160.0231	44.5013	nan
-159.9374	44.4791	nan
-159.8517	44.4567	nan
-159.7661	44.4343	nan
-168.9902	46.3691	nan
-168.8963	46.3565	nan
-168.8025	46.3437	nan
-168.7088	46.3309	nan
-168.6151	46.3179	nan
-168.5215	46.3049	nan
-168.4280	46.2917	nan
-168.3345	46.2785	nan
-168.2411	46.2651	nan
-168.1477	46.2516	nan
-168.0544	46.238	nan
-167.9612	46.2244	nan
-167.8680	46.2106	nan
-167.7749	46.1967	nan
-167.6818	46.1827	nan
-167.5889	46.1686	nan
-167.4960	46.1544	nan
-167.4031	46.1401	nan
-167.3103	46.1257	nan
-167.2176	46.1112	nan
-167.1250	46.0966	nan
-167.0324	46.0819	nan
-166.9399	46.0671	nan
-166.8475	46.0522	nan
-166.7551	46.0372	nan
-166.6628	46.0221	nan
-166.5706	46.0069	nan
-166.4785	45.9915	nan
-166.3864	45.9761	nan
-166.2944	45.9606	nan
-166.2024	45.945	nan
-166.1106	45.9293	nan
-166.0188	45.9135	nan
-165.9271	45.8975	nan
-165.8354	45.8815	nan
-165.7439	45.8654	nan
-165.6524	45.8492	nan
-165.5609	45.8329	nan
-165.4696	45.8164	nan
-165.3783	45.7999	nan
-165.2871	45.7833	nan
-165.1960	45.7666	nan
-165.1050	45.7498	nan
-165.0140	45.7329	nan
-164.9231	45.7159	nan
-164.8323	45.6987	nan
-164.7416	45.6815	nan
-164.6509	45.6642	nan
-164.5604	45.6468	nan
-164.4699	45.6293	nan
-164.3794	45.6117	nan
-164.2891	45.594	nan
-164.1988	45.5762	nan
-164.1087	45.5583	nan
-164.0186	45.5404	nan
-163.9286	45.5223	nan
-163.8386	45.5041	nan
-163.7488	45.4858	nan
-163.6590	45.4674	nan
-163.5693	45.449	nan
-163.4797	45.4304	nan
-163.3902	45.4117	nan
-163.3008	45.393	nan
-163.2114	45.3741	nan
-163.1221	45.3552	nan
-163.0329	45.3361	nan
-162.9438	45.317	nan
-162.8548	45.2978	nan
-162.7659	45.2785	nan
-162.6771	45.259	nan
-162.5883	45.2395	nan
-162.4996	45.2199	nan
-162.4110	45.2002	nan
-162.3225	45.1804	nan
-162.2341	45.1605	nan
-162.1458	45.1406	nan
-162.0576	45.1205	nan
-161.9694	45.1003	nan
-161.8813	45.0801	nan
-161.7934	45.0597	nan
-161.7055	45.0393	nan
-161.6177	45.0187	nan
-161.5300	44.9981	nan
-161.4424	44.9774	nan
-161.3548	44.9566	nan
-161.2674	44.9357	nan
-161.1801	44.9147	nan
-161.0928	44.8936	nan
-161.0056	44.8724	nan
-160.9186	44.8512	nan
-160.8316	44.8298	nan
-160.7447	44.8084	nan
-160.6579	44.7868	nan
-160.5712	44.7652	nan
-160.4846	44.7435	nan
-160.3980	44.7217	nan
-160.3116	44.6998	nan
-160.2253	44.6778	nan
-160.1390	44.6557	nan
-160.0529	44.6336	nan
-159.9668	44.6113	nan
-159.8809	44.589	nan
-159.7950	44.5666	nan
-159.7092	44.5441	nan
-169.1457	46.5106	nan
-169.0514	46.4981	nan
-168.9572	46.4856	nan
-168.8631	46.4729	nan
-168.7690	46.4601	nan
-168.6750	46.4472	nan
-168.5811	46.4342	nan
-168.4872	46.4211	nan
-168.3934	46.4079	nan
-168.2996	46.3946	nan
-168.2060	46.3812	nan
-168.1123	46.3676	nan
-168.0188	46.354	nan
-167.9253	46.3403	nan
-167.8318	46.3264	nan
-167.7385	46.3125	nan
-167.6452	46.2985	nan
-167.5519	46.2843	nan
-167.4588	46.2701	nan
-167.3657	46.2557	nan
-167.2726	46.2413	nan
-167.1797	46.2267	nan
-167.0868	46.2121	nan
-166.9940	46.1973	nan
-166.9012	46.1824	nan
-166.8085	46.1675	nan
-166.7159	46.1524	nan
-166.6234	46.1372	nan
-166.5309	46.122	nan
-166.4385	46.1066	nan
-166.3462	46.0911	nan
-166.2539	46.0755	nan
-166.1617	46.0599	nan
-166.0696	46.0441	nan
-165.9776	46.0282	nan
-165.8856	46.0122	nan
-165.7937	45.9962	nan
-165.7019	45.98	nan
-165.6101	45.9637	nan
-165.5185	45.9473	nan
-165.4269	45.9308	nan
-165.3354	45.9143	nan
-165.2439	45.8976	nan
-165.1526	45.8808	nan
-165.0613	45.8639	nan
-164.9701	45.847	nan
-164.8789	45.8299	nan
-164.7879	45.8127	nan
-164.6969	45.7954	nan
-164.6060	45.7781	nan
-164.5152	45.7606	nan
-164.4245	45.743	nan
-164.3338	45.7254	nan
-164.2433	45.7076	nan
-164.1528	45.6898	nan
-164.0623	45.6718	nan
-163.9720	45.6537	nan
-163.8818	45.6356	nan
-163.7916	45.6173	nan
-163.7015	45.599	nan
-163.6115	45.5806	nan
-163.5216	45.562	nan
-163.4318	45.5434	nan
-163.3420	45.5247	nan
-163.2523	45.5058	nan
-163.1628	45.4869	nan
-163.0733	45.4679	nan
-162.9839	45.4488	nan
-162.8945	45.4296	nan
-162.8053	45.4103	nan
-162.7161	45.3909	nan
-162.6271	45.3714	nan
-162.5381	45.3518	nan
-162.4492	45.3321	nan
-162.3604	45.3124	nan
-162.2716	45.2925	nan
-162.1830	45.2725	nan
-162.0945	45.2525	nan
-162.0060	45.2323	nan
-161.9176	45.2121	nan
-161.8294	45.1918	nan
-161.7412	45.1714	nan
-161.6531	45.1508	nan
-161.5651	45.1302	nan
-161.4771	45.1095	nan
-161.3893	45.0887	nan
-161.3016	45.0679	nan
-161.2139	45.0469	nan
-161.1263	45.0258	nan
-161.0389	45.0047	nan
-160.9515	44.9834	nan
-160.8642	44.9621	nan
-160.7770	44.9406	nan
-160.6899	44.9191	nan
-160.6029	44.8975	nan
-160.5160	44.8758	nan
-160.4292	44.854	nan
-160.3425	44.8321	nan
-160.2558	44.8102	nan
-160.1693	44.7881	nan
-160.0828	44.766	nan
-159.9965	44.7437	nan
-159.9102	44.7214	nan
-159.8241	44.699	nan
-159.7380	44.6765	nan
-159.6520	44.6539	nan
-169.3969	46.6642	nan
-169.3022	46.652	nan
-169.2076	46.6397	nan
-169.1130	46.6273	nan
-169.0185	46.6147	nan
-168.9240	46.6021	nan
-168.8297	46.5894	nan
-168.7353	46.5765	nan
-168.6411	46.5636	nan
-168.5468	46.5506	nan
-168.4527	46.5374	nan
-168.3586	46.5241	nan
-168.2646	46.5108	nan
-168.1706	46.4973	nan
-168.0768	46.4837	nan
-167.9829	46.4701	nan
-167.8892	46.4563	nan
-167.7955	46.4424	nan
-167.7019	46.4284	nan
-167.6083	46.4143	nan
-167.5148	46.4001	nan
-167.4214	46.3858	nan
-167.3280	46.3714	nan
-167.2347	46.3569	nan
-167.1415	46.3423	nan
-167.0484	46.3276	nan
-166.9553	46.3128	nan
-166.8623	46.2979	nan
-166.7693	46.2828	nan
-166.6764	46.2677	nan
-166.5836	46.2525	nan
-166.4909	46.2372	nan
-166.3983	46.2217	nan
-166.3057	46.2062	nan
-166.2132	46.1906	nan
-166.1207	46.1748	nan
-166.0284	46.159	nan
-165.9361	46.1431	nan
-165.8439	46.127	nan
-165.7517	46.1109	nan
-165.6597	46.0946	nan
-165.5677	46.0783	nan
-165.4758	46.0619	nan
-165.3839	46.0453	nan
-165.2922	46.0287	nan
-165.2005	46.0119	nan
-165.1089	45.9951	nan
-165.0173	45.9782	nan
-164.9259	45.9611	nan
-164.8345	45.944	nan
-164.7432	45.9267	nan
-164.6520	45.9094	nan
-164.5609	45.892	nan
-164.4698	45.8744	nan
-164.3788	45.8568	nan
-164.2880	45.8391	nan
-164.1971	45.8213	nan
-164.1064	45.8033	nan
-164.0158	45.7853	nan
-163.9252	45.7672	nan
-163.8347	45.749	nan
-163.7443	45.7307	nan
-163.6540	45.7123	nan
-163.5638	45.6937	nan
-163.4736	45.6751	nan
-163.3835	45.6564	nan
-163.2936	45.6376	nan
-163.2037	45.6188	nan
-163.1139	45.5998	nan
-163.0241	45.5807	nan
-162.9345	45.5615	nan
-162.8449	45.5422	nan
-162.7555	45.5229	nan
-162.6661	45.5034	nan
-162.5768	45.4838	nan
-162.4876	45.4642	nan
-162.3985	45.4444	nan
-162.3094	45.4246	nan
-162.2205	45.4047	nan
-162.1316	45.3846	nan
-162.0428	45.3645	nan
-161.9542	45.3443	nan
-161.8656	45.324	nan
-161.7771	45.3036	nan
-161.6887	45.2831	nan
-161.6004	45.2625	nan
-161.5121	45.2418	nan
-161.4240	45.221	nan
-161.3359	45.2002	nan
-161.2480	45.1792	nan
-161.1601	45.1581	nan
-161.0723	45.137	nan
-160.9847	45.1158	nan
-160.8971	45.0944	nan
-160.8096	45.073	nan
-160.7222	45.0515	nan
-160.6349	45.0299	nan
-160.5477	45.0082	nan
-160.4605	44.9865	nan
-160.3735	44.9646	nan
-160.2866	44.9426	nan
-160.1997	44.9206	nan
-160.1130	44.8985	nan
-160.0263	44.8762	nan
-159.9398	44.8539	nan
-159.8533	44.8315	nan
-159.7670	44.809	nan
-159.6807	44.7864	nan
-159.5945	44.7638	nan
-169.5550	46.8052	nan
-169.4599	46.7932	nan
-169.3649	46.7811	nan
-169.2699	46.7688	nan
-169.1750	46.7565	nan
-169.0802	46.744	nan
-168.9854	46.7314	nan
-168.8907	46.7188	nan
-168.7960	46.706	nan
-168.7014	46.6931	nan
-168.6069	46.6801	nan
-168.5124	46.667	nan
-168.4180	46.6538	nan
-168.3236	46.6405	nan
-168.2294	46.6271	nan
-168.1351	46.6135	nan
-168.0410	46.5999	nan
-167.9469	46.5862	nan
-167.8529	46.5724	nan
-167.7589	46.5584	nan
-167.6650	46.5444	nan
-167.5712	46.5302	nan
-167.4774	46.516	nan
-167.3838	46.5016	nan
-167.2901	46.4872	nan
-167.1966	46.4726	nan
-167.1031	46.4579	nan
-167.0097	46.4432	nan
-166.9164	46.4283	nan
-166.8231	46.4133	nan
-166.7299	46.3983	nan
-166.6368	46.3831	nan
-166.5437	46.3678	nan
-166.4507	46.3524	nan
-166.3578	46.3369	nan
-166.2650	46.3213	nan
-166.1722	46.3056	nan
-166.0795	46.2899	nan
-165.9869	46.274	nan
-165.8944	46.258	nan
-165.8019	46.2419	nan
-165.7095	46.2257	nan
-165.6172	46.2094	nan
-165.5249	46.193	nan
-165.4328	46.1765	nan
-165.3407	46.1599	nan
-165.2487	46.1432	nan
-165.1568	46.1264	nan
-165.0649	46.1095	nan
-164.9731	46.0925	nan
-164.8814	46.0754	nan
-164.7898	46.0582	nan
-164.6983	46.0409	nan
-164.6068	46.0235	nan
-164.5155	46.006	nan
-164.4242	45.9884	nan
-164.3330	45.9707	nan
-164.2418	45.9529	nan
-164.1508	45.935	nan
-164.0598	45.917	nan
-163.9689	45.8989	nan
-163.8781	45.8807	nan
-163.7874	45.8624	nan
-163.6968	45.8441	nan
-163.6062	45.8256	nan
-163.5157	45.807	nan
-163.4253	45.7883	nan
-163.3350	45.7696	nan
-163.2448	45.7507	nan
-163.1547	45.7317	nan
-163.0647	45.7127	nan
-162.9747	45.6935	nan
-162.8848	45.6743	nan
-162.7950	45.6549	nan
-162.7054	45.6355	nan
-162.6157	45.616	nan
-162.5262	45.5963	nan
-162.4368	45.5766	nan
-162.3474	45.5568	nan
-162.2582	45.5369	nan
-162.1690	45.5169	nan
-162.0799	45.4968	nan
-161.9909	45.4766	nan
-161.9020	45.4563	nan
-161.8132	45.4359	nan
-161.7245	45.4154	nan
-161.6359	45.3948	nan
-161.5474	45.3742	nan
-161.4589	45.3534	nan
-161.3705	45.3326	nan
-161.2823	45.3116	nan
-161.1941	45.2906	nan
-161.1060	45.2695	nan
-161.0180	45.2482	nan
-160.9302	45.2269	nan
-160.8424	45.2055	nan
-160.7546	45.184	nan
-160.6670	45.1625	nan
-160.5795	45.1408	nan
-160.4921	45.119	nan
-160.4048	45.0972	nan
-160.3175	45.0752	nan
-160.2304	45.0532	nan
-160.1433	45.0311	nan
-160.0564	45.0089	nan
-159.9695	44.9865	nan
-159.8828	44.9642	nan
-159.7961	44.9417	nan
-159.7095	44.9191	nan
-159.6231	44.8964	nan
-159.5367	44.8737	nan
-169.8098	46.9579	nan
-169.7143	46.9461	nan
-169.6188	46.9343	nan
-169.5234	46.9223	nan
-169.4280	46.9102	nan
-169.3327	46.898	nan
-169.2375	46.8857	nan
-169.1423	46.8733	nan
-169.0472	46.8608	nan
-168.9521	46.8482	nan
-168.8571	46.8355	nan
-168.7622	46.8226	nan
-168.6673	46.8097	nan
-168.5725	46.7967	nan
-168.4777	46.7835	nan
-168.3831	46.7703	nan
-168.2885	46.7569	nan
-168.1939	46.7434	nan
-168.0994	46.7299	nan
-168.0050	46.7162	nan
-167.9106	46.7024	nan
-167.8163	46.6885	nan
-167.7221	46.6745	nan
-167.6280	46.6604	nan
-167.5339	46.6462	nan
-167.4399	46.6319	nan
-167.3459	46.6175	nan
-167.2520	46.603	nan
-167.1582	46.5884	nan
-167.0645	46.5737	nan
-166.9708	46.5589	nan
-166.8772	46.5439	nan
-166.7837	46.5289	nan
-166.6902	46.5138	nan
-166.5968	46.4985	nan
-166.5035	46.4832	nan
-166.4103	46.4677	nan
-166.3171	46.4522	nan
-166.2240	46.4366	nan
-166.1310	46.4208	nan
-166.0381	46.4049	nan
-165.9452	46.389	nan
-165.8524	46.3729	nan
-165.7597	46.3568	nan
-165.6670	46.3405	nan
-165.5745	46.3242	nan
-165.4820	46.3077	nan
-165.3896	46.2911	nan
-165.2972	46.2745	nan
-165.2050	46.2577	nan
-165.1128	46.2409	nan
-165.0207	46.2239	nan
-164.9287	46.2068	nan
-164.8367	46.1897	nan
-164.7449	46.1724	nan
-164.6531	46.155	nan
-164.5614	46.1376	nan
-164.4698	46.12	nan
-164.3782	46.1023	nan
-164.2868	46.0846	nan
-164.1954	46.0667	nan
-164.1041	46.0488	nan
-164.0129	46.0307	nan
-163.9218	46.0126	nan
-163.8308	45.9943	nan
-163.7398	45.976	nan
-163.6489	45.9575	nan
-163.5581	45.939	nan
-163.4674	45.9203	nan
-163.3768	45.9016	nan
-163.2863	45.8827	nan
-163.1958	45.8638	nan
-163.1055	45.8448	nan
-163.0152	45.8256	nan
-162.9250	45.8064	nan
-162.8349	45.7871	nan
-162.7449	45.7677	nan
-162.6550	45.7482	nan
-162.5651	45.7286	nan
-162.4754	45.7089	nan
-162.3857	45.6891	nan
-162.2961	45.6692	nan
-162.2067	45.6492	nan
-162.1173	45.6291	nan
-162.0280	45.6089	nan
-161.9388	45.5887	nan
-161.8496	45.5683	nan
-161.7606	45.5478	nan
-161.6717	45.5273	nan
-161.5828	45.5067	nan
-161.4941	45.4859	nan
-161.4054	45.4651	nan
-161.3168	45.4442	nan
-161.2283	45.4231	nan
-161.1399	45.402	nan
-161.0517	45.3808	nan
-160.9634	45.3595	nan
-160.8753	45.3382	nan
-160.7873	45.3167	nan
-160.6994	45.2951	nan
-160.6116	45.2735	nan
-160.5239	45.2517	nan
-160.4362	45.2299	nan
-160.3487	45.2079	nan
-160.2612	45.1859	nan
-160.1739	45.1638	nan
-160.0866	45.1416	nan
-159.9995	45.1193	nan
-159.9124	45.0969	nan
-159.8254	45.0744	nan
-159.7386	45.0519	nan
-159.6518	45.0292	nan
-159.5651	45.0065	nan
-159.4786	44.9837	nan
-169.9706	47.0984	nan
-169.8746	47.0868	nan
-169.7788	47.0751	nan
-169.6830	47.0633	nan
-169.5872	47.0514	nan
-169.4915	47.0394	nan
-169.3959	47.0273	nan
-169.3003	47.015	nan
-169.2048	47.0027	nan
-169.1093	46.9902	nan
-169.0139	46.9777	nan
-168.9186	46.965	nan
-168.8233	46.9523	nan
-168.7281	46.9394	nan
-168.6330	46.9264	nan
-168.5379	46.9133	nan
-168.4429	46.9001	nan
-168.3479	46.8868	nan
-168.2531	46.8734	nan
-168.1582	46.8599	nan
-168.0635	46.8463	nan
-167.9688	46.8325	nan
-167.8742	46.8187	nan
-167.7796	46.8048	nan
-167.6851	46.7907	nan
-167.5907	46.7766	nan
-167.4963	46.7623	nan
-167.4021	46.748	nan
-167.3078	46.7335	nan
-167.2137	46.7189	nan
-167.1196	46.7043	nan
-167.0256	46.6895	nan
-166.9317	46.6746	nan
-166.8378	46.6596	nan
-166.7440	46.6445	nan
-166.6503	46.6293	nan
-166.5567	46.614	nan
-166.4631	46.5986	nan
-166.3696	46.5831	nan
-166.2762	46.5675	nan
-166.1828	46.5518	nan
-166.0896	46.536	nan
-165.9964	46.5201	nan
-165.9032	46.5041	nan
-165.8102	46.488	nan
-165.7172	46.4718	nan
-165.6243	46.4555	nan
-165.5315	46.439	nan
-165.4388	46.4225	nan
-165.3461	46.4059	nan
-165.2535	46.3892	nan
-165.1610	46.3723	nan
-165.0686	46.3554	nan
-164.9762	46.3384	nan
-164.8840	46.3213	nan
-164.7918	46.304	nan
-164.6997	46.2867	nan
-164.6077	46.2693	nan
-164.5157	46.2517	nan
-164.4238	46.2341	nan
-164.3321	46.2164	nan
-164.2404	46.1986	nan
-164.1488	46.1806	nan
-164.0572	46.1626	nan
-163.9658	46.1445	nan
-163.8744	46.1263	nan
-163.7831	46.108	nan
-163.6919	46.0895	nan
-163.6008	46.071	nan
-163.5098	46.0524	nan
-163.4189	46.0337	nan
-163.3280	46.0149	nan
-163.2372	45.996	nan
-163.1465	45.977	nan
-163.0559	45.9579	nan
-162.9654	45.9387	nan
-162.8750	45.9194	nan
-162.7847	45.9	nan
-162.6944	45.8805	nan
-162.6043	45.8609	nan
-162.5142	45.8412	nan
-162.4242	45.8215	nan
-162.3344	45.8016	nan
-162.2446	45.7816	nan
-162.1548	45.7616	nan
-162.0652	45.7414	nan
-161.9757	45.7212	nan
-161.8863	45.7008	nan
-161.7969	45.6804	nan
-161.7077	45.6599	nan
-161.6185	45.6392	nan
-161.5294	45.6185	nan
-161.4405	45.5977	nan
-161.3516	45.5768	nan
-161.2628	45.5558	nan
-161.1741	45.5347	nan
-161.0855	45.5135	nan
-160.9970	45.4923	nan
-160.9085	45.4709	nan
-160.8202	45.4494	nan
-160.7320	45.4279	nan
-160.6439	45.4062	nan
-160.5558	45.3845	nan
-160.4679	45.3627	nan
-160.3800	45.3407	nan
-160.2923	45.3187	nan
-160.2046	45.2966	nan
-160.1171	45.2744	nan
-160.0296	45.2522	nan
-159.9422	45.2298	nan
-159.8550	45.2073	nan
-159.7678	45.1848	nan
-159.6807	45.1621	nan
-159.5938	45.1394	nan
-159.5069	45.1166	nan
-159.4201	45.0937	nan
-159.3334	45.0707	nan
-170.2289	47.2501	nan
-170.1325	47.2388	nan
-170.0362	47.2274	nan
-169.9399	47.2159	nan
-169.8437	47.2042	nan
-169.7476	47.1925	nan
-169.6515	47.1806	nan
-169.5555	47.1687	nan
-169.4595	47.1566	nan
-169.3636	47.1444	nan
-169.2677	47.1322	nan
-169.1719	47.1198	nan
-169.0762	47.1073	nan
-168.9805	47.0947	nan
-168.8849	47.082	nan
-168.7894	47.0691	nan
-168.6939	47.0562	nan
-168.5985	47.0432	nan
-168.5031	47.03	nan
-168.4078	47.0168	nan
[truncated: 90,757 more rows]
