# Supplementary material for: Dynamic infrared aurora on Jupiter
Source: Nat Commun. 2025 May 12;16:3907. doi: 10.1038/s41467-025-58984-z (PMC12069571; doi:10.1038/s41467-025-58984-z)
Supplement: Supplementary file 6 — Source Data [file 41467_2025_58984_MOESM6_ESM.zip › fig8a.txt]

---UV emission intensity for Fig.8(a)----
1st column: j//i [uA/m2]
2nd-47th columns: total unabsorbed H2 emission intensity [kR] over 70-180 nm for electron energy of 0.01-316 [keV] as labeled in the 1st line
 
           0.0100   0.0126   0.0158   0.0200   0.0251   0.0316   0.0398   0.0501   0.0631   0.0794   0.1000    0.126    0.158    0.200    0.251    0.316    0.398    0.501    0.631    0.794    1.000     1.26     1.58     2.00     2.51     3.16     3.98     5.01     6.31     7.94    10.00    12.59    15.85    19.95    25.12    31.62    39.81    50.12    63.10    79.43   100.00   125.89   158.49   199.53   251.19   316.23
   0.010 1.35e-02 1.35e-02 1.35e-02 1.37e-02 1.42e-02 1.51e-02 1.68e-02 1.95e-02 2.35e-02 2.92e-02 3.73e-02 4.84e-02 6.34e-02 8.36e-02 1.11e-01 1.46e-01 1.93e-01 2.54e-01 3.32e-01 4.32e-01 5.59e-01 7.17e-01 9.13e-01 1.15e+00 1.44e+00 1.79e+00 2.19e+00 2.67e+00 3.22e+00 3.85e+00 4.57e+00 5.38e+00 6.29e+00 7.32e+00 8.47e+00 9.77e+00 1.12e+01 1.29e+01 1.48e+01 1.68e+01 1.88e+01 2.06e+01 2.22e+01 2.35e+01 2.45e+01 2.53e+01
   0.013 1.69e-02 1.70e-02 1.70e-02 1.73e-02 1.78e-02 1.90e-02 2.11e-02 2.45e-02 2.96e-02 3.68e-02 4.70e-02 6.09e-02 7.98e-02 1.05e-01 1.39e-01 1.84e-01 2.43e-01 3.19e-01 4.18e-01 5.44e-01 7.03e-01 9.03e-01 1.15e+00 1.45e+00 1.81e+00 2.25e+00 2.76e+00 3.36e+00 4.05e+00 4.85e+00 5.75e+00 6.77e+00 7.92e+00 9.21e+00 1.07e+01 1.23e+01 1.42e+01 1.63e+01 1.86e+01 2.12e+01 2.37e+01 2.60e+01 2.80e+01 2.96e+01 3.09e+01 3.19e+01
   0.016 2.13e-02 2.13e-02 2.14e-02 2.17e-02 2.24e-02 2.39e-02 2.66e-02 3.08e-02 3.72e-02 4.64e-02 5.91e-02 7.67e-02 1.01e-01 1.33e-01 1.75e-01 2.32e-01 3.06e-01 4.02e-01 5.26e-01 6.85e-01 8.86e-01 1.14e+00 1.45e+00 1.83e+00 2.28e+00 2.83e+00 3.48e+00 4.23e+00 5.10e+00 6.10e+00 7.24e+00 8.52e+00 9.97e+00 1.16e+01 1.34e+01 1.55e+01 1.78e+01 2.05e+01 2.35e+01 2.66e+01 2.98e+01 3.27e+01 3.52e+01 3.73e+01 3.89e+01 4.01e+01
   0.020 2.69e-02 2.69e-02 2.70e-02 2.73e-02 2.83e-02 3.01e-02 3.35e-02 3.88e-02 4.68e-02 5.84e-02 7.45e-02 9.66e-02 1.27e-01 1.67e-01 2.21e-01 2.92e-01 3.85e-01 5.06e-01 6.63e-01 8.62e-01 1.12e+00 1.43e+00 1.82e+00 2.30e+00 2.88e+00 3.56e+00 4.38e+00 5.33e+00 6.42e+00 7.68e+00 9.11e+00 1.07e+01 1.26e+01 1.46e+01 1.69e+01 1.95e+01 2.24e+01 2.58e+01 2.95e+01 3.35e+01 3.75e+01 4.12e+01 4.43e+01 4.69e+01 4.89e+01 5.05e+01
   0.025 3.38e-02 3.38e-02 3.40e-02 3.44e-02 3.56e-02 3.79e-02 4.21e-02 4.89e-02 5.90e-02 7.35e-02 9.37e-02 1.22e-01 1.59e-01 2.10e-01 2.78e-01 3.67e-01 4.84e-01 6.37e-01 8.34e-01 1.09e+00 1.40e+00 1.80e+00 2.29e+00 2.89e+00 3.62e+00 4.49e+00 5.51e+00 6.71e+00 8.09e+00 9.67e+00 1.15e+01 1.35e+01 1.58e+01 1.84e+01 2.13e+01 2.45e+01 2.83e+01 3.25e+01 3.72e+01 4.22e+01 4.72e+01 5.18e+01 5.58e+01 5.90e+01 6.16e+01 6.36e+01
   0.032 4.26e-02 4.26e-02 4.28e-02 4.33e-02 4.48e-02 4.77e-02 5.30e-02 6.15e-02 7.42e-02 9.25e-02 1.18e-01 1.53e-01 2.01e-01 2.64e-01 3.50e-01 4.62e-01 6.10e-01 8.02e-01 1.05e+00 1.37e+00 1.77e+00 2.27e+00 2.89e+00 3.64e+00 4.56e+00 5.65e+00 6.94e+00 8.44e+00 1.02e+01 1.22e+01 1.44e+01 1.70e+01 1.99e+01 2.31e+01 2.68e+01 3.09e+01 3.56e+01 4.09e+01 4.68e+01 5.32e+01 5.95e+01 6.53e+01 7.03e+01 7.43e+01 7.76e+01 8.01e+01
   0.040 5.36e-02 5.36e-02 5.38e-02 5.46e-02 5.64e-02 6.01e-02 6.68e-02 7.74e-02 9.35e-02 1.16e-01 1.49e-01 1.93e-01 2.52e-01 3.33e-01 4.40e-01 5.82e-01 7.68e-01 1.01e+00 1.32e+00 1.72e+00 2.22e+00 2.85e+00 3.63e+00 4.59e+00 5.74e+00 7.11e+00 8.73e+00 1.06e+01 1.28e+01 1.53e+01 1.82e+01 2.14e+01 2.50e+01 2.91e+01 3.37e+01 3.89e+01 4.48e+01 5.15e+01 5.89e+01 6.69e+01 7.49e+01 8.22e+01 8.84e+01 9.36e+01 9.77e+01 1.01e+02
   0.050 6.74e-02 6.75e-02 6.78e-02 6.87e-02 7.10e-02 7.57e-02 8.41e-02 9.75e-02 1.18e-01 1.47e-01 1.87e-01 2.43e-01 3.18e-01 4.19e-01 5.54e-01 7.33e-01 9.67e-01 1.27e+00 1.66e+00 2.17e+00 2.80e+00 3.59e+00 4.58e+00 5.77e+00 7.22e+00 8.95e+00 1.10e+01 1.34e+01 1.61e+01 1.93e+01 2.29e+01 2.70e+01 3.15e+01 3.67e+01 4.25e+01 4.90e+01 5.64e+01 6.48e+01 7.42e+01 8.42e+01 9.43e+01 1.03e+02 1.11e+02 1.18e+02 1.23e+02 1.27e+02
   0.063 8.49e-02 8.50e-02 8.53e-02 8.65e-02 8.93e-02 9.53e-02 1.06e-01 1.23e-01 1.48e-01 1.85e-01 2.35e-01 3.05e-01 4.00e-01 5.28e-01 6.98e-01 9.22e-01 1.22e+00 1.60e+00 2.10e+00 2.73e+00 3.53e+00 4.52e+00 5.76e+00 7.27e+00 9.09e+00 1.13e+01 1.38e+01 1.68e+01 2.03e+01 2.43e+01 2.88e+01 3.39e+01 3.97e+01 4.62e+01 5.35e+01 6.17e+01 7.10e+01 8.16e+01 9.34e+01 1.06e+02 1.19e+02 1.30e+02 1.40e+02 1.48e+02 1.55e+02 1.60e+02
   0.079 1.07e-01 1.07e-01 1.07e-01 1.09e-01 1.12e-01 1.20e-01 1.33e-01 1.55e-01 1.86e-01 2.32e-01 2.96e-01 3.84e-01 5.04e-01 6.64e-01 8.78e-01 1.16e+00 1.53e+00 2.02e+00 2.64e+00 3.43e+00 4.44e+00 5.70e+00 7.25e+00 9.15e+00 1.14e+01 1.42e+01 1.74e+01 2.12e+01 2.56e+01 3.06e+01 3.63e+01 4.27e+01 5.00e+01 5.81e+01 6.73e+01 7.76e+01 8.94e+01 1.03e+02 1.18e+02 1.34e+02 1.49e+02 1.64e+02 1.76e+02 1.87e+02 1.95e+02 2.01e+02
   0.100 1.35e-01 1.35e-01 1.35e-01 1.37e-01 1.42e-01 1.51e-01 1.68e-01 1.95e-01 2.35e-01 2.92e-01 3.73e-01 4.84e-01 6.34e-01 8.36e-01 1.11e+00 1.46e+00 1.93e+00 2.54e+00 3.32e+00 4.32e+00 5.59e+00 7.17e+00 9.13e+00 1.15e+01 1.44e+01 1.79e+01 2.19e+01 2.67e+01 3.22e+01 3.85e+01 4.57e+01 5.38e+01 6.29e+01 7.32e+01 8.47e+01 9.77e+01 1.12e+02 1.29e+02 1.48e+02 1.68e+02 1.88e+02 2.06e+02 2.22e+02 2.35e+02 2.45e+02 2.53e+02
   0.126 1.69e-01 1.70e-01 1.70e-01 1.73e-01 1.78e-01 1.90e-01 2.11e-01 2.45e-01 2.96e-01 3.68e-01 4.70e-01 6.09e-01 7.98e-01 1.05e+00 1.39e+00 1.84e+00 2.43e+00 3.19e+00 4.18e+00 5.44e+00 7.03e+00 9.03e+00 1.15e+01 1.45e+01 1.81e+01 2.25e+01 2.76e+01 3.36e+01 4.05e+01 4.85e+01 5.75e+01 6.77e+01 7.92e+01 9.21e+01 1.07e+02 1.23e+02 1.42e+02 1.63e+02 1.86e+02 2.12e+02 2.37e+02 2.60e+02 2.80e+02 2.96e+02 3.09e+02 3.19e+02
   0.158 2.13e-01 2.13e-01 2.14e-01 2.17e-01 2.24e-01 2.39e-01 2.66e-01 3.08e-01 3.72e-01 4.64e-01 5.91e-01 7.67e-01 1.01e+00 1.33e+00 1.75e+00 2.32e+00 3.06e+00 4.02e+00 5.26e+00 6.85e+00 8.86e+00 1.14e+01 1.45e+01 1.83e+01 2.28e+01 2.83e+01 3.48e+01 4.23e+01 5.10e+01 6.10e+01 7.24e+01 8.52e+01 9.97e+01 1.16e+02 1.34e+02 1.55e+02 1.78e+02 2.05e+02 2.35e+02 2.66e+02 2.98e+02 3.27e+02 3.52e+02 3.73e+02 3.89e+02 4.01e+02
   0.200 2.69e-01 2.69e-01 2.70e-01 2.73e-01 2.83e-01 3.01e-01 3.35e-01 3.88e-01 4.68e-01 5.84e-01 7.45e-01 9.66e-01 1.27e+00 1.67e+00 2.21e+00 2.92e+00 3.85e+00 5.06e+00 6.63e+00 8.62e+00 1.11e+01 1.43e+01 1.82e+01 2.30e+01 2.88e+01 3.56e+01 4.38e+01 5.33e+01 6.42e+01 7.68e+01 9.11e+01 1.07e+02 1.26e+02 1.46e+02 1.69e+02 1.95e+02 2.24e+02 2.58e+02 2.95e+02 3.35e+02 3.75e+02 4.12e+02 4.43e+02 4.69e+02 4.89e+02 5.05e+02
   0.251 3.38e-01 3.38e-01 3.40e-01 3.44e-01 3.56e-01 3.79e-01 4.21e-01 4.89e-01 5.90e-01 7.35e-01 9.37e-01 1.22e+00 1.59e+00 2.10e+00 2.78e+00 3.67e+00 4.84e+00 6.37e+00 8.34e+00 1.09e+01 1.40e+01 1.80e+01 2.29e+01 2.89e+01 3.62e+01 4.49e+01 5.51e+01 6.71e+01 8.09e+01 9.67e+01 1.15e+02 1.35e+02 1.58e+02 1.84e+02 2.13e+02 2.46e+02 2.83e+02 3.25e+02 3.72e+02 4.22e+02 4.72e+02 5.18e+02 5.58e+02 5.90e+02 6.16e+02 6.36e+02
   0.316 4.26e-01 4.26e-01 4.28e-01 4.33e-01 4.48e-01 4.77e-01 5.30e-01 6.15e-01 7.42e-01 9.25e-01 1.18e+00 1.53e+00 2.01e+00 2.64e+00 3.50e+00 4.62e+00 6.10e+00 8.02e+00 1.05e+01 1.37e+01 1.77e+01 2.27e+01 2.89e+01 3.64e+01 4.56e+01 5.65e+01 6.94e+01 8.44e+01 1.02e+02 1.22e+02 1.44e+02 1.70e+02 1.99e+02 2.31e+02 2.68e+02 3.09e+02 3.56e+02 4.09e+02 4.68e+02 5.32e+02 5.95e+02 6.53e+02 7.03e+02 7.43e+02 7.76e+02 8.01e+02
   0.398 5.36e-01 5.36e-01 5.38e-01 5.46e-01 5.64e-01 6.01e-01 6.68e-01 7.74e-01 9.35e-01 1.16e+00 1.49e+00 1.93e+00 2.53e+00 3.33e+00 4.40e+00 5.82e+00 7.68e+00 1.01e+01 1.32e+01 1.72e+01 2.22e+01 2.85e+01 3.63e+01 4.59e+01 5.74e+01 7.11e+01 8.73e+01 1.06e+02 1.28e+02 1.53e+02 1.82e+02 2.14e+02 2.50e+02 2.91e+02 3.37e+02 3.89e+02 4.48e+02 5.15e+02 5.89e+02 6.69e+02 7.49e+02 8.22e+02 8.84e+02 9.36e+02 9.77e+02 1.01e+03
   0.501 6.74e-01 6.75e-01 6.78e-01 6.87e-01 7.10e-01 7.57e-01 8.41e-01 9.75e-01 1.18e+00 1.47e+00 1.87e+00 2.43e+00 3.18e+00 4.19e+00 5.54e+00 7.33e+00 9.67e+00 1.27e+01 1.66e+01 2.17e+01 2.80e+01 3.59e+01 4.58e+01 5.77e+01 7.22e+01 8.95e+01 1.10e+02 1.34e+02 1.61e+02 1.93e+02 2.29e+02 2.70e+02 3.15e+02 3.67e+02 4.25e+02 4.90e+02 5.64e+02 6.48e+02 7.42e+02 8.42e+02 9.43e+02 1.03e+03 1.11e+03 1.18e+03 1.23e+03 1.27e+03
   0.631 8.49e-01 8.50e-01 8.53e-01 8.65e-01 8.93e-01 9.53e-01 1.06e+00 1.23e+00 1.48e+00 1.85e+00 2.35e+00 3.05e+00 4.00e+00 5.28e+00 6.98e+00 9.22e+00 1.22e+01 1.60e+01 2.10e+01 2.73e+01 3.53e+01 4.52e+01 5.76e+01 7.27e+01 9.09e+01 1.13e+02 1.38e+02 1.68e+02 2.03e+02 2.43e+02 2.88e+02 3.39e+02 3.97e+02 4.62e+02 5.35e+02 6.17e+02 7.10e+02 8.16e+02 9.34e+02 1.06e+03 1.19e+03 1.30e+03 1.40e+03 1.48e+03 1.55e+03 1.60e+03
   0.794 1.07e+00 1.07e+00 1.07e+00 1.09e+00 1.12e+00 1.20e+00 1.33e+00 1.55e+00 1.86e+00 2.32e+00 2.96e+00 3.84e+00 5.04e+00 6.64e+00 8.78e+00 1.16e+01 1.53e+01 2.01e+01 2.64e+01 3.43e+01 4.44e+01 5.70e+01 7.25e+01 9.15e+01 1.14e+02 1.42e+02 1.74e+02 2.12e+02 2.56e+02 3.06e+02 3.63e+02 4.27e+02 5.00e+02 5.81e+02 6.73e+02 7.76e+02 8.94e+02 1.03e+03 1.18e+03 1.34e+03 1.49e+03 1.64e+03 1.76e+03 1.87e+03 1.95e+03 2.01e+03
   1.000 1.35e+00 1.35e+00 1.35e+00 1.37e+00 1.42e+00 1.51e+00 1.68e+00 1.95e+00 2.35e+00 2.92e+00 3.73e+00 4.84e+00 6.34e+00 8.36e+00 1.11e+01 1.46e+01 1.93e+01 2.54e+01 3.32e+01 4.32e+01 5.59e+01 7.17e+01 9.13e+01 1.15e+02 1.44e+02 1.79e+02 2.19e+02 2.67e+02 3.22e+02 3.85e+02 4.57e+02 5.38e+02 6.29e+02 7.32e+02 8.47e+02 9.77e+02 1.12e+03 1.29e+03 1.48e+03 1.68e+03 1.88e+03 2.06e+03 2.22e+03 2.35e+03 2.45e+03 2.53e+03
   1.259 1.69e+00 1.70e+00 1.70e+00 1.73e+00 1.78e+00 1.90e+00 2.11e+00 2.45e+00 2.96e+00 3.68e+00 4.70e+00 6.09e+00 7.98e+00 1.05e+01 1.39e+01 1.84e+01 2.43e+01 3.19e+01 4.18e+01 5.44e+01 7.03e+01 9.03e+01 1.15e+02 1.45e+02 1.81e+02 2.25e+02 2.76e+02 3.36e+02 4.05e+02 4.85e+02 5.75e+02 6.77e+02 7.92e+02 9.21e+02 1.07e+03 1.23e+03 1.42e+03 1.63e+03 1.86e+03 2.12e+03 2.37e+03 2.60e+03 2.80e+03 2.96e+03 3.09e+03 3.19e+03
   1.585 2.13e+00 2.13e+00 2.14e+00 2.17e+00 2.24e+00 2.39e+00 2.66e+00 3.08e+00 3.72e+00 4.64e+00 5.91e+00 7.67e+00 1.01e+01 1.33e+01 1.75e+01 2.32e+01 3.06e+01 4.02e+01 5.26e+01 6.85e+01 8.86e+01 1.14e+02 1.45e+02 1.83e+02 2.28e+02 2.83e+02 3.48e+02 4.23e+02 5.10e+02 6.10e+02 7.24e+02 8.52e+02 9.97e+02 1.16e+03 1.34e+03 1.55e+03 1.78e+03 2.05e+03 2.35e+03 2.66e+03 2.98e+03 3.27e+03 3.52e+03 3.73e+03 3.89e+03 4.01e+03
   1.995 2.69e+00 2.69e+00 2.70e+00 2.73e+00 2.83e+00 3.01e+00 3.35e+00 3.88e+00 4.68e+00 5.84e+00 7.45e+00 9.66e+00 1.27e+01 1.67e+01 2.21e+01 2.92e+01 3.85e+01 5.06e+01 6.63e+01 8.62e+01 1.12e+02 1.43e+02 1.82e+02 2.30e+02 2.88e+02 3.56e+02 4.38e+02 5.33e+02 6.42e+02 7.68e+02 9.11e+02 1.07e+03 1.26e+03 1.46e+03 1.69e+03 1.95e+03 2.24e+03 2.58e+03 2.95e+03 3.35e+03 3.75e+03 4.12e+03 4.43e+03 4.69e+03 4.89e+03 5.05e+03
   2.512 3.38e+00 3.38e+00 3.40e+00 3.44e+00 3.56e+00 3.79e+00 4.21e+00 4.89e+00 5.90e+00 7.35e+00 9.37e+00 1.22e+01 1.59e+01 2.10e+01 2.78e+01 3.67e+01 4.85e+01 6.37e+01 8.34e+01 1.09e+02 1.40e+02 1.80e+02 2.29e+02 2.89e+02 3.62e+02 4.49e+02 5.51e+02 6.71e+02 8.09e+02 9.67e+02 1.15e+03 1.35e+03 1.58e+03 1.84e+03 2.13e+03 2.46e+03 2.83e+03 3.25e+03 3.72e+03 4.22e+03 4.72e+03 5.18e+03 5.58e+03 5.90e+03 6.16e+03 6.36e+03
   3.162 4.26e+00 4.26e+00 4.28e+00 4.33e+00 4.48e+00 4.77e+00 5.30e+00 6.15e+00 7.42e+00 9.25e+00 1.18e+01 1.53e+01 2.01e+01 2.64e+01 3.50e+01 4.62e+01 6.10e+01 8.02e+01 1.05e+02 1.37e+02 1.77e+02 2.27e+02 2.89e+02 3.64e+02 4.56e+02 5.65e+02 6.94e+02 8.44e+02 1.02e+03 1.22e+03 1.44e+03 1.70e+03 1.99e+03 2.31e+03 2.68e+03 3.09e+03 3.56e+03 4.09e+03 4.68e+03 5.32e+03 5.95e+03 6.53e+03 7.03e+03 7.43e+03 7.76e+03 8.01e+03
   3.981 5.36e+00 5.36e+00 5.38e+00 5.46e+00 5.64e+00 6.01e+00 6.68e+00 7.74e+00 9.35e+00 1.16e+01 1.49e+01 1.93e+01 2.52e+01 3.33e+01 4.40e+01 5.82e+01 7.68e+01 1.01e+02 1.32e+02 1.72e+02 2.22e+02 2.85e+02 3.63e+02 4.59e+02 5.74e+02 7.11e+02 8.73e+02 1.06e+03 1.28e+03 1.53e+03 1.82e+03 2.14e+03 2.50e+03 2.91e+03 3.37e+03 3.89e+03 4.48e+03 5.15e+03 5.89e+03 6.69e+03 7.49e+03 8.22e+03 8.84e+03 9.36e+03 9.77e+03 1.01e+04
   5.012 6.74e+00 6.75e+00 6.78e+00 6.87e+00 7.10e+00 7.57e+00 8.41e+00 9.75e+00 1.18e+01 1.47e+01 1.87e+01 2.43e+01 3.18e+01 4.19e+01 5.54e+01 7.33e+01 9.67e+01 1.27e+02 1.66e+02 2.17e+02 2.80e+02 3.59e+02 4.58e+02 5.77e+02 7.22e+02 8.95e+02 1.10e+03 1.34e+03 1.61e+03 1.93e+03 2.29e+03 2.70e+03 3.15e+03 3.67e+03 4.25e+03 4.90e+03 5.64e+03 6.48e+03 7.42e+03 8.42e+03 9.43e+03 1.03e+04 1.11e+04 1.18e+04 1.23e+04 1.27e+04
   6.310 8.49e+00 8.50e+00 8.53e+00 8.65e+00 8.93e+00 9.53e+00 1.06e+01 1.23e+01 1.48e+01 1.85e+01 2.35e+01 3.05e+01 4.00e+01 5.28e+01 6.98e+01 9.22e+01 1.22e+02 1.60e+02 2.10e+02 2.73e+02 3.53e+02 4.52e+02 5.76e+02 7.27e+02 9.09e+02 1.13e+03 1.38e+03 1.68e+03 2.03e+03 2.43e+03 2.88e+03 3.39e+03 3.97e+03 4.62e+03 5.35e+03 6.17e+03 7.10e+03 8.16e+03 9.34e+03 1.06e+04 1.19e+04 1.30e+04 1.40e+04 1.48e+04 1.55e+04 1.60e+04
   7.943 1.07e+01 1.07e+01 1.07e+01 1.09e+01 1.12e+01 1.20e+01 1.33e+01 1.55e+01 1.86e+01 2.32e+01 2.96e+01 3.84e+01 5.04e+01 6.64e+01 8.78e+01 1.16e+02 1.53e+02 2.02e+02 2.64e+02 3.43e+02 4.44e+02 5.70e+02 7.25e+02 9.15e+02 1.14e+03 1.42e+03 1.74e+03 2.12e+03 2.56e+03 3.06e+03 3.63e+03 4.27e+03 5.00e+03 5.81e+03 6.73e+03 7.76e+03 8.94e+03 1.03e+04 1.18e+04 1.34e+04 1.49e+04 1.64e+04 1.76e+04 1.87e+04 1.95e+04 2.01e+04
  10.000 1.35e+01 1.35e+01 1.35e+01 1.37e+01 1.42e+01 1.51e+01 1.68e+01 1.95e+01 2.35e+01 2.92e+01 3.73e+01 4.84e+01 6.34e+01 8.36e+01 1.11e+02 1.46e+02 1.93e+02 2.54e+02 3.32e+02 4.32e+02 5.59e+02 7.17e+02 9.13e+02 1.15e+03 1.44e+03 1.79e+03 2.19e+03 2.67e+03 3.22e+03 3.85e+03 4.57e+03 5.38e+03 6.29e+03 7.32e+03 8.47e+03 9.77e+03 1.12e+04 1.29e+04 1.48e+04 1.68e+04 1.88e+04 2.06e+04 2.22e+04 2.35e+04 2.45e+04 2.53e+04
 
