# Supplementary material for: Dynamic infrared aurora on Jupiter
Source: Nat Commun. 2025 May 12;16:3907. doi: 10.1038/s41467-025-58984-z (PMC12069571; doi:10.1038/s41467-025-58984-z)
Supplement: Supplementary file 6 — Source Data [file 41467_2025_58984_MOESM6_ESM.zip › fig8b.txt]

---IR emission intensity for Fig.8(b)----
1st column: j//i [uA/m2]
2nd-47th columns: the H3+ radiance in the F335M window [uW/m2/str] for electron energy of 0.01-316 [keV] as labeled in the 1st line
 
           0.0100   0.0126   0.0158   0.0200   0.0251   0.0316   0.0398   0.0501   0.0631   0.0794   0.1000    0.126    0.158    0.200    0.251    0.316    0.398    0.501    0.631    0.794    1.000     1.26     1.58     2.00     2.51     3.16     3.98     5.01     6.31     7.94    10.00    12.59    15.85    19.95    25.12    31.62    39.81    50.12    63.10    79.43   100.00   125.89   158.49   199.53   251.19   316.23
   0.010 6.85e+00 6.85e+00 6.85e+00 6.85e+00 6.85e+00 6.85e+00 6.86e+00 6.86e+00 6.87e+00 6.89e+00 6.92e+00 6.97e+00 7.05e+00 7.16e+00 7.33e+00 7.57e+00 7.90e+00 8.36e+00 8.94e+00 9.66e+00 1.05e+01 1.14e+01 1.23e+01 1.31e+01 1.38e+01 1.43e+01 1.47e+01 1.48e+01 1.48e+01 1.46e+01 1.42e+01 1.37e+01 1.32e+01 1.26e+01 1.20e+01 1.14e+01 1.08e+01 1.02e+01 9.76e+00 9.32e+00 8.96e+00 8.67e+00 8.45e+00 8.28e+00 8.16e+00 8.06e+00
   0.013 6.85e+00 6.85e+00 6.85e+00 6.85e+00 6.85e+00 6.86e+00 6.86e+00 6.87e+00 6.88e+00 6.91e+00 6.94e+00 7.00e+00 7.10e+00 7.24e+00 7.44e+00 7.74e+00 8.15e+00 8.70e+00 9.41e+00 1.03e+01 1.12e+01 1.23e+01 1.33e+01 1.42e+01 1.50e+01 1.56e+01 1.60e+01 1.61e+01 1.61e+01 1.58e+01 1.54e+01 1.49e+01 1.42e+01 1.35e+01 1.28e+01 1.21e+01 1.15e+01 1.08e+01 1.03e+01 9.75e+00 9.33e+00 9.00e+00 8.74e+00 8.54e+00 8.40e+00 8.29e+00
   0.016 6.86e+00 6.86e+00 6.86e+00 6.86e+00 6.86e+00 6.86e+00 6.87e+00 6.88e+00 6.89e+00 6.92e+00 6.97e+00 7.05e+00 7.16e+00 7.33e+00 7.59e+00 7.95e+00 8.45e+00 9.12e+00 9.97e+00 1.10e+01 1.21e+01 1.33e+01 1.45e+01 1.55e+01 1.64e+01 1.71e+01 1.75e+01 1.77e+01 1.76e+01 1.73e+01 1.68e+01 1.62e+01 1.54e+01 1.46e+01 1.38e+01 1.30e+01 1.22e+01 1.15e+01 1.08e+01 1.03e+01 9.77e+00 9.38e+00 9.08e+00 8.85e+00 8.68e+00 8.56e+00
   0.020 6.86e+00 6.86e+00 6.86e+00 6.86e+00 6.86e+00 6.87e+00 6.87e+00 6.89e+00 6.91e+00 6.95e+00 7.00e+00 7.10e+00 7.24e+00 7.45e+00 7.77e+00 8.21e+00 8.82e+00 9.62e+00 1.06e+01 1.18e+01 1.31e+01 1.45e+01 1.58e+01 1.70e+01 1.80e+01 1.88e+01 1.92e+01 1.94e+01 1.93e+01 1.89e+01 1.83e+01 1.76e+01 1.68e+01 1.59e+01 1.49e+01 1.40e+01 1.31e+01 1.23e+01 1.15e+01 1.08e+01 1.03e+01 9.82e+00 9.47e+00 9.21e+00 9.01e+00 8.87e+00
   0.025 6.87e+00 6.87e+00 6.87e+00 6.87e+00 6.87e+00 6.87e+00 6.88e+00 6.90e+00 6.93e+00 6.97e+00 7.05e+00 7.16e+00 7.34e+00 7.60e+00 7.98e+00 8.52e+00 9.25e+00 1.02e+01 1.14e+01 1.28e+01 1.43e+01 1.59e+01 1.74e+01 1.87e+01 1.99e+01 2.07e+01 2.12e+01 2.14e+01 2.12e+01 2.08e+01 2.01e+01 1.93e+01 1.83e+01 1.73e+01 1.62e+01 1.51e+01 1.41e+01 1.31e+01 1.23e+01 1.15e+01 1.09e+01 1.03e+01 9.93e+00 9.62e+00 9.40e+00 9.23e+00
   0.032 6.87e+00 6.87e+00 6.87e+00 6.87e+00 6.88e+00 6.88e+00 6.89e+00 6.91e+00 6.95e+00 7.01e+00 7.10e+00 7.24e+00 7.45e+00 7.77e+00 8.24e+00 8.89e+00 9.77e+00 1.09e+01 1.23e+01 1.39e+01 1.57e+01 1.75e+01 1.92e+01 2.07e+01 2.19e+01 2.29e+01 2.34e+01 2.36e+01 2.34e+01 2.29e+01 2.22e+01 2.12e+01 2.01e+01 1.89e+01 1.77e+01 1.64e+01 1.53e+01 1.42e+01 1.32e+01 1.23e+01 1.15e+01 1.09e+01 1.05e+01 1.01e+01 9.84e+00 9.65e+00
   0.040 6.88e+00 6.88e+00 6.88e+00 6.88e+00 6.89e+00 6.89e+00 6.91e+00 6.93e+00 6.98e+00 7.05e+00 7.16e+00 7.33e+00 7.60e+00 7.99e+00 8.55e+00 9.33e+00 1.04e+01 1.17e+01 1.34e+01 1.53e+01 1.73e+01 1.93e+01 2.12e+01 2.29e+01 2.43e+01 2.53e+01 2.60e+01 2.61e+01 2.59e+01 2.54e+01 2.45e+01 2.34e+01 2.21e+01 2.07e+01 1.93e+01 1.79e+01 1.66e+01 1.53e+01 1.42e+01 1.31e+01 1.23e+01 1.16e+01 1.11e+01 1.07e+01 1.04e+01 1.01e+01
   0.050 6.89e+00 6.89e+00 6.89e+00 6.89e+00 6.90e+00 6.91e+00 6.93e+00 6.96e+00 7.01e+00 7.10e+00 7.23e+00 7.45e+00 7.77e+00 8.24e+00 8.92e+00 9.86e+00 1.11e+01 1.27e+01 1.46e+01 1.68e+01 1.91e+01 2.14e+01 2.35e+01 2.55e+01 2.70e+01 2.82e+01 2.88e+01 2.90e+01 2.88e+01 2.81e+01 2.71e+01 2.58e+01 2.44e+01 2.28e+01 2.12e+01 1.96e+01 1.81e+01 1.66e+01 1.53e+01 1.42e+01 1.32e+01 1.24e+01 1.18e+01 1.13e+01 1.09e+01 1.07e+01
   0.063 6.90e+00 6.90e+00 6.90e+00 6.91e+00 6.91e+00 6.92e+00 6.95e+00 6.99e+00 7.05e+00 7.16e+00 7.33e+00 7.59e+00 7.98e+00 8.55e+00 9.36e+00 1.05e+01 1.20e+01 1.38e+01 1.60e+01 1.85e+01 2.11e+01 2.37e+01 2.62e+01 2.83e+01 3.01e+01 3.13e+01 3.21e+01 3.23e+01 3.20e+01 3.12e+01 3.01e+01 2.86e+01 2.70e+01 2.52e+01 2.34e+01 2.16e+01 1.98e+01 1.82e+01 1.66e+01 1.53e+01 1.42e+01 1.33e+01 1.26e+01 1.20e+01 1.16e+01 1.13e+01
   0.079 6.92e+00 6.92e+00 6.92e+00 6.92e+00 6.93e+00 6.94e+00 6.97e+00 7.02e+00 7.10e+00 7.23e+00 7.44e+00 7.75e+00 8.23e+00 8.91e+00 9.88e+00 1.12e+01 1.29e+01 1.51e+01 1.76e+01 2.05e+01 2.35e+01 2.64e+01 2.92e+01 3.16e+01 3.35e+01 3.50e+01 3.58e+01 3.60e+01 3.56e+01 3.47e+01 3.34e+01 3.18e+01 2.99e+01 2.79e+01 2.58e+01 2.37e+01 2.18e+01 1.99e+01 1.82e+01 1.66e+01 1.53e+01 1.43e+01 1.35e+01 1.29e+01 1.24e+01 1.21e+01
   0.100 6.94e+00 6.94e+00 6.94e+00 6.94e+00 6.95e+00 6.97e+00 7.00e+00 7.06e+00 7.16e+00 7.32e+00 7.57e+00 7.96e+00 8.52e+00 9.34e+00 1.05e+01 1.21e+01 1.41e+01 1.66e+01 1.95e+01 2.27e+01 2.61e+01 2.94e+01 3.25e+01 3.53e+01 3.75e+01 3.90e+01 3.99e+01 4.02e+01 3.97e+01 3.87e+01 3.72e+01 3.54e+01 3.33e+01 3.10e+01 2.86e+01 2.62e+01 2.40e+01 2.18e+01 1.99e+01 1.81e+01 1.67e+01 1.55e+01 1.46e+01 1.39e+01 1.33e+01 1.29e+01
   0.126 6.96e+00 6.96e+00 6.96e+00 6.97e+00 6.98e+00 7.00e+00 7.04e+00 7.12e+00 7.24e+00 7.43e+00 7.74e+00 8.19e+00 8.87e+00 9.85e+00 1.12e+01 1.30e+01 1.54e+01 1.83e+01 2.16e+01 2.53e+01 2.91e+01 3.29e+01 3.64e+01 3.94e+01 4.19e+01 4.36e+01 4.46e+01 4.49e+01 4.44e+01 4.32e+01 4.15e+01 3.94e+01 3.70e+01 3.44e+01 3.17e+01 2.91e+01 2.65e+01 2.41e+01 2.18e+01 1.99e+01 1.82e+01 1.68e+01 1.58e+01 1.50e+01 1.44e+01 1.39e+01
   0.158 6.99e+00 6.99e+00 6.99e+00 6.99e+00 7.01e+00 7.04e+00 7.09e+00 7.18e+00 7.33e+00 7.56e+00 7.93e+00 8.48e+00 9.29e+00 1.04e+01 1.20e+01 1.42e+01 1.69e+01 2.02e+01 2.40e+01 2.82e+01 3.25e+01 3.67e+01 4.07e+01 4.41e+01 4.68e+01 4.88e+01 4.99e+01 5.02e+01 4.96e+01 4.83e+01 4.64e+01 4.40e+01 4.13e+01 3.83e+01 3.53e+01 3.23e+01 2.94e+01 2.66e+01 2.41e+01 2.18e+01 1.99e+01 1.84e+01 1.72e+01 1.62e+01 1.56e+01 1.50e+01
   0.200 7.02e+00 7.02e+00 7.02e+00 7.03e+00 7.05e+00 7.08e+00 7.15e+00 7.26e+00 7.44e+00 7.72e+00 8.16e+00 8.81e+00 9.77e+00 1.11e+01 1.30e+01 1.55e+01 1.86e+01 2.24e+01 2.68e+01 3.15e+01 3.63e+01 4.11e+01 4.55e+01 4.93e+01 5.24e+01 5.46e+01 5.59e+01 5.61e+01 5.55e+01 5.40e+01 5.19e+01 4.92e+01 4.61e+01 4.27e+01 3.93e+01 3.59e+01 3.26e+01 2.95e+01 2.66e+01 2.41e+01 2.19e+01 2.01e+01 1.87e+01 1.77e+01 1.69e+01 1.63e+01
   0.251 7.06e+00 7.06e+00 7.06e+00 7.07e+00 7.09e+00 7.13e+00 7.21e+00 7.35e+00 7.56e+00 7.90e+00 8.43e+00 9.20e+00 1.03e+01 1.19e+01 1.41e+01 1.70e+01 2.06e+01 2.49e+01 2.99e+01 3.52e+01 4.07e+01 4.60e+01 5.10e+01 5.53e+01 5.87e+01 6.12e+01 6.26e+01 6.29e+01 6.21e+01 6.05e+01 5.80e+01 5.50e+01 5.15e+01 4.77e+01 4.39e+01 4.00e+01 3.63e+01 3.27e+01 2.95e+01 2.66e+01 2.41e+01 2.21e+01 2.06e+01 1.94e+01 1.85e+01 1.78e+01
   0.316 7.10e+00 7.10e+00 7.11e+00 7.12e+00 7.14e+00 7.20e+00 7.29e+00 7.45e+00 7.72e+00 8.12e+00 8.74e+00 9.66e+00 1.10e+01 1.28e+01 1.54e+01 1.87e+01 2.28e+01 2.78e+01 3.34e+01 3.94e+01 4.55e+01 5.16e+01 5.71e+01 6.20e+01 6.58e+01 6.86e+01 7.01e+01 7.04e+01 6.96e+01 6.77e+01 6.50e+01 6.15e+01 5.76e+01 5.33e+01 4.90e+01 4.46e+01 4.04e+01 3.64e+01 3.27e+01 2.95e+01 2.67e+01 2.44e+01 2.26e+01 2.13e+01 2.02e+01 1.95e+01
   0.398 7.16e+00 7.16e+00 7.16e+00 7.18e+00 7.21e+00 7.27e+00 7.39e+00 7.58e+00 7.89e+00 8.38e+00 9.11e+00 1.02e+01 1.17e+01 1.39e+01 1.68e+01 2.06e+01 2.54e+01 3.10e+01 3.73e+01 4.41e+01 5.10e+01 5.78e+01 6.40e+01 6.95e+01 7.38e+01 7.69e+01 7.86e+01 7.90e+01 7.80e+01 7.59e+01 7.28e+01 6.89e+01 6.45e+01 5.97e+01 5.48e+01 4.98e+01 4.51e+01 4.06e+01 3.64e+01 3.27e+01 2.95e+01 2.70e+01 2.49e+01 2.34e+01 2.22e+01 2.14e+01
   0.501 7.22e+00 7.22e+00 7.23e+00 7.24e+00 7.28e+00 7.36e+00 7.50e+00 7.73e+00 8.10e+00 8.68e+00 9.54e+00 1.08e+01 1.26e+01 1.51e+01 1.85e+01 2.29e+01 2.83e+01 3.46e+01 4.18e+01 4.94e+01 5.72e+01 6.48e+01 7.18e+01 7.79e+01 8.28e+01 8.62e+01 8.82e+01 8.85e+01 8.75e+01 8.51e+01 8.16e+01 7.72e+01 7.22e+01 6.68e+01 6.13e+01 5.57e+01 5.03e+01 4.53e+01 4.06e+01 3.64e+01 3.28e+01 2.99e+01 2.76e+01 2.59e+01 2.45e+01 2.35e+01
   0.631 7.29e+00 7.29e+00 7.30e+00 7.32e+00 7.37e+00 7.46e+00 7.63e+00 7.91e+00 8.35e+00 9.02e+00 1.00e+01 1.15e+01 1.36e+01 1.65e+01 2.04e+01 2.54e+01 3.15e+01 3.87e+01 4.68e+01 5.54e+01 6.42e+01 7.27e+01 8.06e+01 8.74e+01 9.29e+01 9.67e+01 9.89e+01 9.93e+01 9.81e+01 9.54e+01 9.15e+01 8.65e+01 8.09e+01 7.49e+01 6.86e+01 6.24e+01 5.63e+01 5.06e+01 4.53e+01 4.05e+01 3.65e+01 3.32e+01 3.06e+01 2.86e+01 2.71e+01 2.60e+01
   0.794 7.38e+00 7.38e+00 7.39e+00 7.41e+00 7.47e+00 7.58e+00 7.78e+00 8.11e+00 8.63e+00 9.42e+00 1.06e+01 1.23e+01 1.47e+01 1.81e+01 2.25e+01 2.82e+01 3.52e+01 4.33e+01 5.24e+01 6.21e+01 7.20e+01 8.16e+01 9.04e+01 9.81e+01 1.04e+02 1.09e+02 1.11e+02 1.11e+02 1.10e+02 1.07e+02 1.03e+02 9.70e+01 9.07e+01 8.39e+01 7.69e+01 6.98e+01 6.30e+01 5.65e+01 5.06e+01 4.52e+01 4.07e+01 3.69e+01 3.40e+01 3.18e+01 3.01e+01 2.88e+01
   1.000 7.47e+00 7.48e+00 7.48e+00 7.51e+00 7.58e+00 7.72e+00 7.96e+00 8.35e+00 8.96e+00 9.88e+00 1.13e+01 1.32e+01 1.60e+01 1.99e+01 2.50e+01 3.15e+01 3.94e+01 4.85e+01 5.88e+01 6.97e+01 8.08e+01 9.15e+01 1.01e+02 1.10e+02 1.17e+02 1.22e+02 1.24e+02 1.25e+02 1.23e+02 1.20e+02 1.15e+02 1.09e+02 1.02e+02 9.41e+01 8.61e+01 7.82e+01 7.06e+01 6.33e+01 5.65e+01 5.05e+01 4.54e+01 4.12e+01 3.79e+01 3.53e+01 3.34e+01 3.20e+01
   1.259 7.58e+00 7.59e+00 7.60e+00 7.63e+00 7.72e+00 7.88e+00 8.17e+00 8.63e+00 9.34e+00 1.04e+01 1.20e+01 1.43e+01 1.75e+01 2.19e+01 2.78e+01 3.51e+01 4.40e+01 5.44e+01 6.59e+01 7.82e+01 9.06e+01 1.03e+02 1.14e+02 1.23e+02 1.31e+02 1.37e+02 1.40e+02 1.40e+02 1.38e+02 1.35e+02 1.29e+02 1.22e+02 1.14e+02 1.05e+02 9.66e+01 8.77e+01 7.91e+01 7.09e+01 6.33e+01 5.65e+01 5.07e+01 4.60e+01 4.22e+01 3.94e+01 3.72e+01 3.56e+01
   1.585 7.71e+00 7.71e+00 7.73e+00 7.77e+00 7.87e+00 8.07e+00 8.40e+00 8.94e+00 9.77e+00 1.10e+01 1.29e+01 1.55e+01 1.92e+01 2.43e+01 3.09e+01 3.92e+01 4.93e+01 6.10e+01 7.40e+01 8.77e+01 1.02e+02 1.15e+02 1.28e+02 1.39e+02 1.47e+02 1.53e+02 1.57e+02 1.57e+02 1.55e+02 1.51e+02 1.45e+02 1.37e+02 1.28e+02 1.18e+02 1.08e+02 9.83e+01 8.86e+01 7.94e+01 7.09e+01 6.33e+01 5.67e+01 5.14e+01 4.71e+01 4.39e+01 4.15e+01 3.96e+01
   1.995 7.85e+00 7.86e+00 7.87e+00 7.93e+00 8.05e+00 8.28e+00 8.68e+00 9.30e+00 1.03e+01 1.17e+01 1.38e+01 1.69e+01 2.11e+01 2.69e+01 3.44e+01 4.39e+01 5.53e+01 6.84e+01 8.30e+01 9.85e+01 1.14e+02 1.29e+02 1.43e+02 1.56e+02 1.65e+02 1.72e+02 1.76e+02 1.77e+02 1.74e+02 1.70e+02 1.63e+02 1.54e+02 1.44e+02 1.33e+02 1.22e+02 1.10e+02 9.94e+01 8.90e+01 7.94e+01 7.08e+01 6.35e+01 5.75e+01 5.27e+01 4.91e+01 4.63e+01 4.42e+01
   2.512 8.02e+00 8.02e+00 8.04e+00 8.11e+00 8.26e+00 8.53e+00 8.99e+00 9.72e+00 1.08e+01 1.25e+01 1.50e+01 1.84e+01 2.33e+01 2.99e+01 3.84e+01 4.91e+01 6.19e+01 7.68e+01 9.31e+01 1.11e+02 1.28e+02 1.45e+02 1.61e+02 1.75e+02 1.85e+02 1.93e+02 1.97e+02 1.98e+02 1.96e+02 1.90e+02 1.82e+02 1.73e+02 1.61e+02 1.49e+02 1.36e+02 1.24e+02 1.11e+02 9.98e+01 8.90e+01 7.94e+01 7.11e+01 6.43e+01 5.90e+01 5.49e+01 5.18e+01 4.94e+01
   3.162 8.20e+00 8.21e+00 8.23e+00 8.31e+00 8.49e+00 8.81e+00 9.35e+00 1.02e+01 1.15e+01 1.34e+01 1.62e+01 2.02e+01 2.58e+01 3.32e+01 4.29e+01 5.50e+01 6.94e+01 8.61e+01 1.05e+02 1.24e+02 1.44e+02 1.63e+02 1.81e+02 1.96e+02 2.08e+02 2.17e+02 2.22e+02 2.22e+02 2.20e+02 2.14e+02 2.05e+02 1.94e+02 1.81e+02 1.67e+02 1.53e+02 1.39e+02 1.25e+02 1.12e+02 9.99e+01 8.90e+01 7.97e+01 7.20e+01 6.60e+01 6.14e+01 5.79e+01 5.53e+01
   3.981 8.41e+00 8.42e+00 8.45e+00 8.54e+00 8.75e+00 9.13e+00 9.75e+00 1.07e+01 1.22e+01 1.44e+01 1.76e+01 2.22e+01 2.85e+01 3.70e+01 4.79e+01 6.16e+01 7.79e+01 9.66e+01 1.17e+02 1.39e+02 1.61e+02 1.83e+02 2.03e+02 2.20e+02 2.34e+02 2.43e+02 2.49e+02 2.50e+02 2.47e+02 2.40e+02 2.30e+02 2.17e+02 2.03e+02 1.88e+02 1.72e+02 1.56e+02 1.40e+02 1.26e+02 1.12e+02 9.98e+01 8.93e+01 8.07e+01 7.40e+01 6.88e+01 6.48e+01 6.19e+01
   5.012 8.65e+00 8.66e+00 8.70e+00 8.81e+00 9.05e+00 9.49e+00 1.02e+01 1.13e+01 1.31e+01 1.56e+01 1.93e+01 2.45e+01 3.17e+01 4.12e+01 5.36e+01 6.90e+01 8.74e+01 1.08e+02 1.32e+02 1.56e+02 1.81e+02 2.05e+02 2.28e+02 2.47e+02 2.62e+02 2.73e+02 2.79e+02 2.80e+02 2.77e+02 2.69e+02 2.58e+02 2.44e+02 2.28e+02 2.11e+02 1.93e+02 1.75e+02 1.58e+02 1.41e+02 1.26e+02 1.12e+02 1.00e+02 9.05e+01 8.29e+01 7.71e+01 7.26e+01 6.93e+01
   6.310 8.92e+00 8.93e+00 8.98e+00 9.11e+00 9.40e+00 9.91e+00 1.07e+01 1.20e+01 1.40e+01 1.69e+01 2.11e+01 2.70e+01 3.52e+01 4.60e+01 6.00e+01 7.74e+01 9.80e+01 1.22e+02 1.48e+02 1.75e+02 2.03e+02 2.30e+02 2.55e+02 2.77e+02 2.94e+02 3.06e+02 3.13e+02 3.15e+02 3.11e+02 3.02e+02 2.89e+02 2.74e+02 2.56e+02 2.36e+02 2.16e+02 1.96e+02 1.77e+02 1.58e+02 1.41e+02 1.26e+02 1.12e+02 1.02e+02 9.30e+01 8.64e+01 8.14e+01 7.77e+01
   7.943 9.22e+00 9.24e+00 9.29e+00 9.45e+00 9.78e+00 1.04e+01 1.13e+01 1.28e+01 1.51e+01 1.84e+01 2.32e+01 2.99e+01 3.92e+01 5.14e+01 6.72e+01 8.67e+01 1.10e+02 1.37e+02 1.66e+02 1.97e+02 2.28e+02 2.59e+02 2.87e+02 3.11e+02 3.30e+02 3.44e+02 3.52e+02 3.53e+02 3.49e+02 3.39e+02 3.25e+02 3.07e+02 2.87e+02 2.65e+02 2.43e+02 2.20e+02 1.98e+02 1.78e+02 1.58e+02 1.41e+02 1.26e+02 1.14e+02 1.04e+02 9.69e+01 9.13e+01 8.71e+01
  10.000 9.57e+00 9.58e+00 9.65e+00 9.83e+00 1.02e+01 1.09e+01 1.20e+01 1.37e+01 1.63e+01 2.01e+01 2.55e+01 3.32e+01 4.36e+01 5.75e+01 7.53e+01 9.73e+01 1.23e+02 1.53e+02 1.86e+02 2.21e+02 2.56e+02 2.90e+02 3.22e+02 3.49e+02 3.71e+02 3.86e+02 3.95e+02 3.96e+02 3.91e+02 3.80e+02 3.65e+02 3.45e+02 3.22e+02 2.98e+02 2.73e+02 2.47e+02 2.23e+02 1.99e+02 1.78e+02 1.58e+02 1.42e+02 1.28e+02 1.17e+02 1.09e+02 1.02e+02 9.77e+01
