# Supplementary material for: Dynamic infrared aurora on Jupiter
Source: Nat Commun. 2025 May 12;16:3907. doi: 10.1038/s41467-025-58984-z (PMC12069571; doi:10.1038/s41467-025-58984-z)
Supplement: Supplementary file 6 — Source Data [file 41467_2025_58984_MOESM6_ESM.zip › SupplementaryFig1a.txt]

# Swirl region (190W, 70N) spectral radiance (mW/m^2/sr/micron)
# Wavelength (micron), NIRSpec data, H3+ + BG fit, BG fit
3.0678	1.7792	2.0229	1.9763
3.0685	1.8539	2.0135	1.9834
3.0692	2.0047	2.0165	1.9900
3.0698	1.8459	2.0225	1.9961
3.0705	1.6875	2.0281	2.0017
3.0712	1.8569	2.0332	2.0069
3.0718	1.9719	2.0379	2.0115
3.0725	1.8840	2.0421	2.0157
3.0732	1.9956	2.0458	2.0195
3.0738	2.0453	2.0492	2.0228
3.0745	1.9641	2.0521	2.0257
3.0752	1.9231	2.0546	2.0282
3.0758	2.1270	2.0599	2.0302
3.0765	2.3137	2.0875	2.0319
3.0771	2.4331	2.1073	2.0332
3.0778	2.4825	2.0810	2.0341
3.0785	2.2781	2.1002	2.0346
3.0791	1.9744	2.1039	2.0347
3.0798	1.9733	2.0699	2.0345
3.0805	2.2180	2.0607	2.0340
3.0811	2.1178	2.0594	2.0331
3.0818	1.8888	2.0582	2.0318
3.0825	2.1472	2.0567	2.0303
3.0831	2.3238	2.0550	2.0284
3.0838	2.1580	2.0528	2.0263
3.0845	2.1273	2.0517	2.0238
3.0851	2.2900	2.0704	2.0210
3.0858	2.3865	2.1131	2.0180
3.0865	2.2551	2.0786	2.0146
3.0871	2.3607	2.0411	2.0111
3.0878	2.4510	2.0336	2.0072
3.0885	2.0597	2.0301	2.0031
3.0891	1.7384	2.0351	1.9987
3.0898	1.8278	2.0543	1.9941
3.0904	1.8787	2.0495	1.9892
3.0911	1.6093	2.0223	1.9841
3.0918	1.5939	2.0064	1.9788
3.0924	1.9073	2.0000	1.9733
3.0931	1.9778	1.9940	1.9676
3.0938	1.8050	1.9880	1.9616
3.0944	1.8220	1.9819	1.9555
3.0951	1.9708	1.9755	1.9492
3.0958	1.9496	1.9697	1.9426
3.0964	1.8740	1.9709	1.9359
3.0971	1.9576	1.9747	1.9290
3.0978	2.0175	1.9561	1.9220
3.0984	1.9493	1.9417	1.9148
3.0991	1.9692	1.9337	1.9074
3.0998	2.0545	1.9262	1.8998
3.1004	1.9204	1.9185	1.8921
3.1011	1.7301	1.9107	1.8843
3.1018	1.7223	1.9098	1.8834
3.1024	1.6527	1.8993	1.8729
3.1031	1.5538	1.8951	1.8616
3.1037	1.8066	2.0789	1.8520
3.1044	2.5797	2.8819	1.8432
3.1051	2.6328	2.7958	1.8346
3.1057	1.8858	2.0210	1.8260
3.1064	1.5632	1.8510	1.8175
3.1071	1.5175	1.8373	1.8088
3.1077	1.8119	1.9550	1.8012
3.1084	3.0861	3.2001	1.7980
3.1091	4.1747	4.4783	1.7978
3.1097	2.6796	2.7426	1.7892
3.1104	1.5790	1.9109	1.7710
3.1111	1.4627	1.8332	1.7552
3.1117	1.7287	1.8284	1.7439
3.1124	2.3652	2.3126	1.7339
3.1131	2.7479	2.8365	1.7238
3.1137	2.4883	2.1227	1.7141
3.1144	2.4295	1.7552	1.7048
3.1151	1.9649	1.7227	1.6961
3.1157	1.6240	1.7181	1.6918
3.1164	1.5809	1.7251	1.6987
3.1170	1.5954	1.7341	1.7077
3.1177	1.5534	1.7196	1.6924
3.1184	1.6222	1.7326	1.6602
3.1190	2.2880	2.2852	1.6372
3.1197	2.9456	3.1577	1.6247
3.1204	2.3944	2.2950	1.6150
3.1210	1.7802	1.6864	1.6049
3.1217	1.8130	1.6324	1.5941
3.1224	2.0251	1.6259	1.5838
3.1230	2.1520	1.6449	1.5759
3.1237	2.3773	1.6431	1.5791
3.1244	2.4011	1.6464	1.6106
3.1250	1.9307	1.6876	1.6491
3.1257	1.4128	1.6625	1.6271
3.1264	1.2579	1.5886	1.5610
3.1270	1.3743	1.5441	1.5177
3.1277	1.3462	1.5262	1.4998
3.1284	1.1886	1.5161	1.4890
3.1290	1.2078	1.5156	1.4798
3.1297	1.3738	1.5420	1.4713
3.1303	1.5956	1.6358	1.4624
3.1310	2.2517	2.4417	1.4561
3.1317	2.5972	2.9616	1.4746
3.1323	1.8055	1.9850	1.5586
3.1330	1.5402	1.7166	1.6706
3.1337	1.7109	1.6818	1.6552
3.1343	1.7968	1.5416	1.5152
3.1350	1.7177	1.4404	1.4121
3.1357	1.5772	1.4185	1.3740
3.1363	1.5316	1.4206	1.3632
3.1370	1.5322	1.3892	1.3529
3.1377	1.7306	1.3701	1.3426
3.1383	1.9868	1.3592	1.3327
3.1390	1.9975	1.3501	1.3233
3.1397	1.7168	1.3445	1.3172
3.1403	1.2915	1.3499	1.3230
3.1410	1.1980	1.3922	1.3429
3.1417	1.9685	1.8802	1.3460
3.1423	3.4247	3.3636	1.3123
3.1430	3.0817	2.7493	1.2744
3.1436	1.9816	1.4720	1.2533
3.1443	1.5171	1.3058	1.2412
3.1450	1.3570	1.3305	1.2311
3.1456	1.1802	1.3214	1.2211
3.1463	1.0505	1.2643	1.2113
3.1470	1.1989	1.2454	1.2018
3.1476	1.3397	1.2276	1.1959
3.1483	1.2827	1.2427	1.2071
3.1490	1.4110	1.3281	1.2540
3.1496	1.6245	1.3754	1.3032
3.1503	1.5752	1.3150	1.2781
3.1510	1.4630	1.2325	1.2004
3.1516	1.4387	1.1761	1.1478
3.1523	1.2990	1.1530	1.1265
3.1530	1.0603	1.1415	1.1151
3.1536	0.9543	1.1319	1.1055
3.1543	0.9652	1.1226	1.0962
3.1550	1.0385	1.1134	1.0870
3.1556	1.2628	1.1055	1.0788
3.1563	2.3361	1.1072	1.0797
3.1569	3.2688	1.1511	1.1229
3.1576	2.3776	1.2672	1.2390
3.1583	1.5074	1.3564	1.3288
3.1589	1.1193	1.2813	1.2545
3.1596	0.8103	1.1404	1.1140
3.1603	0.8084	1.0674	1.0391
3.1609	1.0992	1.0486	1.0124
3.1616	1.3630	1.0343	0.9988
3.1623	1.4320	1.0170	0.9890
3.1629	1.4376	1.0067	0.9803
3.1636	1.4056	0.9983	0.9719
3.1643	1.3400	0.9927	0.9663
3.1649	1.3240	1.0095	0.9831
3.1656	1.4143	1.1103	1.0835
3.1663	1.3133	1.3191	1.2871
3.1669	1.2512	1.4372	1.3966
3.1676	1.0077	1.2807	1.2478
3.1683	0.7876	1.0649	1.0380
3.1689	0.8218	0.9675	0.9411
3.1696	0.9572	0.9359	0.9095
3.1702	0.9295	0.9282	0.8996
3.1709	0.7684	0.9422	0.8933
3.1716	0.7766	0.9577	0.8866
3.1722	0.8582	0.9234	0.8758
3.1729	0.8084	0.9093	0.8649
3.1736	0.7083	0.9368	0.8707
3.1742	0.7397	0.9947	0.9438
3.1749	1.0260	1.1592	1.1301
3.1756	1.2848	1.3042	1.2778
3.1762	1.0887	1.1993	1.1729
3.1769	0.8115	0.9872	0.9605
3.1776	0.6548	0.8815	0.8545
3.1782	0.6600	0.8584	0.8317
3.1789	0.7308	0.8494	0.8230
3.1796	0.8394	0.8377	0.8111
3.1802	0.8804	0.8268	0.8003
3.1809	0.8718	0.8155	0.7891
3.1816	0.9282	0.8031	0.7767
3.1822	0.9083	0.8090	0.7817
3.1829	0.9039	0.9346	0.8765
3.1835	1.2780	1.3798	1.1722
3.1842	1.6743	1.7294	1.5177
3.1849	1.3519	1.5409	1.4763
3.1855	0.8030	1.1464	1.1015
3.1862	0.6730	0.9202	0.8372
3.1869	0.6818	0.9110	0.7611
3.1875	0.6902	0.8642	0.7442
3.1882	0.6761	0.7923	0.7355
3.1889	0.6272	0.7703	0.7360
3.1895	0.5847	0.7608	0.7317
3.1902	0.5905	0.7372	0.7106
3.1909	0.7201	0.7209	0.6945
3.1915	0.7620	0.7603	0.7340
3.1922	0.7983	0.9850	0.9586
3.1929	1.2089	1.4495	1.4217
3.1935	1.7426	1.8020	1.6812
3.1942	2.7597	2.7883	1.3642
3.1949	4.8603	5.1862	0.9198
3.1955	3.6503	3.2846	0.7308
3.1962	2.4187	2.1039	0.6933
3.1968	2.6995	2.8124	0.6831
3.1975	1.5784	1.3946	0.6716
3.1982	0.8650	0.7326	0.6641
3.1988	0.6048	0.6818	0.6549
3.1995	0.4784	0.6650	0.6386
3.2002	0.4721	0.6689	0.6425
3.2008	0.5430	0.8118	0.7824
3.2015	1.2281	1.4847	1.3098
3.2022	4.1689	3.9909	2.0931
3.2028	7.4482	7.3275	1.5498
3.2035	5.6105	5.3830	1.1190
3.2042	3.2578	1.4330	0.7323
3.2048	2.5914	0.6494	0.6005
3.2055	1.3016	0.6186	0.5817
3.2062	0.6372	0.6715	0.5819
3.2068	0.6112	0.6719	0.5765
3.2075	0.6690	0.6059	0.5657
3.2082	0.6389	0.5867	0.5569
3.2088	0.5802	0.5957	0.5529
3.2095	0.5142	0.6324	0.5655
3.2101	0.4927	0.7371	0.6802
3.2108	1.2197	1.3615	1.1080
3.2115	2.7448	2.6306	1.7648
3.2121	2.6004	2.4779	1.8904
3.2128	1.1247	1.3857	1.2908
3.2135	0.5533	0.7695	0.7413
3.2141	0.5176	0.5794	0.5530
3.2148	0.5144	0.5506	0.5242
3.2155	0.5011	0.5543	0.5274
3.2161	0.5637	0.5611	0.5315
3.2168	0.6499	0.5578	0.5246
3.2175	0.8893	0.6943	0.5120
3.2181	1.9589	1.8805	0.5041
3.2188	2.5774	2.6419	0.5157
3.2195	1.3310	1.2557	0.6406
3.2201	0.9780	1.1685	1.1098
3.2208	1.9427	1.8657	1.8257
3.2215	2.0489	2.0431	1.9657
3.2221	0.9874	1.4009	1.3228
3.2228	0.6408	0.8475	0.7254
3.2234	0.6608	0.6781	0.5149
3.2241	0.6812	0.6608	0.4788
3.2248	0.7966	0.7034	0.4757
3.2254	1.1585	1.1330	0.4790
3.2261	1.1408	1.1175	0.4819
3.2268	0.6529	0.6195	0.4776
3.2274	0.5194	0.5456	0.4692
3.2281	0.6247	0.6166	0.4695
3.2288	1.3072	1.2621	0.5362
3.2294	2.2352	2.4363	0.8936
3.2301	2.5244	2.3679	1.7156
3.2308	2.5747	2.3786	2.3054
3.2314	1.3282	1.8648	1.8368
3.2321	0.5588	1.0063	0.9785
3.2328	0.4351	0.5787	0.5520
3.2334	0.4654	0.4831	0.4567
3.2341	0.6408	0.4706	0.4442
3.2348	0.8365	0.4696	0.4432
3.2354	0.6496	0.4746	0.4480
3.2361	0.4001	0.4848	0.4582
3.2367	0.3409	0.4854	0.4590
3.2374	0.3679	0.4919	0.4655
3.2381	0.3999	0.5414	0.5150
3.2387	0.4283	0.7545	0.7278
3.2394	1.0879	1.4662	1.4284
3.2401	2.7452	2.6149	2.4995
3.2407	2.6836	2.9129	2.7198
3.2414	1.0883	1.8471	1.7550
3.2421	0.3616	0.8742	0.8420
3.2427	0.3168	0.5503	0.5234
3.2434	0.4037	0.5366	0.5094
3.2441	0.5045	0.5926	0.5650
3.2447	0.4884	0.5915	0.5647
3.2454	0.3846	0.5245	0.4980
3.2461	0.3393	0.4804	0.4539
3.2467	0.3481	0.4973	0.4682
3.2474	0.4103	0.5534	0.5062
3.2481	0.4043	0.5897	0.5330
3.2487	0.4089	0.7235	0.6780
3.2494	0.9596	1.2467	1.2074
3.2500	1.8915	1.8860	1.8535
3.2507	1.4915	1.8179	1.7865
3.2514	0.5280	1.1305	1.1030
3.2520	0.3165	0.6287	0.6023
3.2527	0.3034	0.4776	0.4511
3.2534	0.3234	0.4801	0.4518
3.2540	0.4105	0.5262	0.4954
3.2547	0.4224	0.5434	0.5152
3.2554	0.3511	0.5248	0.4983
3.2560	0.3632	0.5359	0.5084
3.2567	0.5581	0.6530	0.5382
3.2574	1.5831	1.7883	0.5166
3.2580	3.1191	3.6606	0.4976
3.2587	2.0309	2.1561	0.7138
3.2594	1.4445	1.5757	1.4183
3.2600	2.3675	2.2227	2.1797
3.2607	1.6370	2.0541	2.0126
3.2614	0.7083	1.2823	1.1608
3.2620	0.7595	0.9170	0.5942
3.2627	2.1907	2.0835	0.4407
3.2633	2.9249	3.1568	0.4446
3.2640	1.5171	1.3475	0.5007
3.2647	0.6256	0.6245	0.5522
3.2653	0.4469	0.5767	0.5495
3.2660	0.4198	0.5451	0.5120
3.2667	0.4538	0.5602	0.4666
3.2673	0.4579	0.6036	0.4305
3.2680	0.3987	0.5244	0.4345
3.2687	0.3805	0.6172	0.5801
3.2693	0.8054	1.0662	1.0356
3.2700	1.7945	1.7298	1.6948
3.2707	1.7299	1.8499	1.7817
3.2713	1.0847	1.5200	1.1734
3.2720	0.8669	1.1944	0.6372
3.2727	0.5783	0.6482	0.4624
3.2733	0.3779	0.4931	0.4553
3.2740	0.4203	0.5326	0.5033
3.2747	0.5237	0.6075	0.5706
3.2753	0.5067	0.6154	0.5768
3.2760	0.4228	0.5544	0.5056
3.2766	0.4523	0.5826	0.4406
3.2773	0.5074	0.6081	0.4173
3.2780	0.4797	0.5704	0.4198
3.2786	0.3920	0.5360	0.4632
3.2793	0.4221	0.6481	0.6172
3.2800	0.7707	0.9130	0.8854
3.2806	1.0363	1.0581	1.0245
3.2813	0.6340	0.8865	0.8464
3.2820	0.3707	0.6291	0.5829
3.2826	0.3865	0.5468	0.4580
3.2833	0.3902	0.5054	0.4338
3.2840	0.3849	0.4816	0.4491
3.2846	0.4318	0.5232	0.4964
3.2853	0.4771	0.5621	0.5349
3.2860	0.4319	0.5465	0.5116
3.2866	0.4008	0.5082	0.4596
3.2873	0.3837	0.4717	0.4316
3.2880	0.3731	0.4549	0.4264
3.2886	0.3689	0.4606	0.4342
3.2893	0.3913	0.4959	0.4695
3.2899	0.4657	0.5833	0.5570
3.2906	0.6572	0.6687	0.6422
3.2913	0.6279	0.6438	0.6119
3.2919	0.4620	0.5533	0.4967
3.2926	0.3946	0.4633	0.4069
3.2933	0.3792	0.4160	0.3793
3.2939	0.4098	0.4432	0.3913
3.2946	0.4185	0.4913	0.4382
3.2953	0.4527	0.5408	0.4939
3.2959	0.5062	0.5930	0.4962
3.2966	0.4691	0.5250	0.4372
3.2973	0.4020	0.4226	0.3840
3.2979	0.3785	0.4007	0.3732
3.2986	0.4068	0.4210	0.3874
3.2993	0.8796	0.7102	0.4113
3.2999	2.7132	2.6250	0.4441
3.3006	3.4537	3.7508	0.5017
3.3013	2.1230	1.7140	0.5813
3.3019	0.9277	0.8017	0.5944
3.3026	0.4873	0.5578	0.5149
3.3032	0.4553	0.4989	0.4477
3.3039	0.7280	0.6961	0.4391
3.3046	1.0050	0.9652	0.4556
3.3052	1.7229	1.3541	0.4728
3.3059	3.2727	3.5158	0.4994
3.3066	3.0257	2.9268	0.5206
3.3072	1.0975	0.8762	0.4982
3.3079	0.4560	0.5083	0.4580
3.3086	0.4123	0.5011	0.4490
3.3092	0.4620	0.5163	0.4783
3.3099	0.5653	0.5697	0.5165
3.3106	0.5655	0.7049	0.6102
3.3112	0.5440	0.9022	0.8436
3.3119	1.2223	1.7435	1.7133
3.3126	3.2303	3.3921	3.3638
3.3132	5.1893	5.0814	5.0504
3.3139	5.9466	5.8826	5.8511
3.3146	5.7720	5.7119	5.6747
3.3152	6.1635	5.4579	4.9723
3.3159	9.0286	8.1344	4.1304
3.3165	12.8148	11.8427	3.3852
3.3172	13.1984	12.7258	2.7402
3.3179	8.1773	6.9471	2.1817
3.3185	3.6994	2.3180	1.8286
3.3192	2.6561	1.7935	1.6728
3.3199	3.0373	2.5684	1.5928
3.3205	3.5546	3.4264	1.5313
3.3212	2.6144	2.1947	1.5100
3.3219	1.9232	1.6518	1.5798
3.3225	1.6980	1.8195	1.7599
3.3232	2.0832	2.2682	1.9780
3.3239	3.3229	3.5428	2.0719
3.3245	3.3000	3.5718	1.9372
3.3252	2.0818	2.1088	1.6237
3.3259	1.4474	1.4625	1.2961
3.3265	1.2549	1.1262	1.0736
3.3272	1.0851	0.9664	0.9362
3.3279	1.0388	0.8702	0.8420
3.3285	1.0907	0.8043	0.7755
3.3292	1.0294	0.7546	0.7223
3.3298	0.9297	0.7067	0.6752
3.3305	0.8668	0.6692	0.6405
3.3312	0.8425	0.6453	0.6180
3.3318	0.8734	0.6280	0.6015
3.3325	0.9820	0.6296	0.6032
3.3332	1.0123	0.6830	0.6563
3.3338	1.0364	0.7856	0.7575
3.3345	0.9925	0.8335	0.7997
3.3352	0.7721	0.7524	0.7129
3.3358	0.7379	0.6351	0.6042
3.3365	0.8695	0.5604	0.5332
3.3372	0.7985	0.5426	0.5157
3.3378	0.5820	0.5441	0.5134
3.3385	0.5363	0.5736	0.5184
3.3392	0.5570	0.5946	0.5304
3.3398	0.6857	0.5840	0.5384
3.3405	0.8428	0.5757	0.5307
3.3412	0.6702	0.5487	0.5152
3.3418	0.4531	0.5341	0.5065
3.3425	0.4169	0.5364	0.5077
3.3431	0.5045	0.5686	0.5240
3.3438	0.8660	0.7309	0.6082
3.3445	1.5754	1.4053	0.8865
3.3451	2.1191	1.9825	1.3383
3.3458	1.8157	1.7042	1.5352
3.3465	0.9371	1.2625	1.2235
3.3471	0.7092	0.8423	0.7957
3.3478	0.9458	0.6263	0.5851
3.3485	0.9821	0.6789	0.5394
3.3491	1.1573	1.1445	0.5447
3.3498	1.0693	1.1487	0.5506
3.3505	0.8751	0.9594	0.5465
3.3511	0.9471	0.9178	0.5428
3.3518	0.8819	0.6476	0.5437
3.3525	0.5808	0.5726	0.5426
3.3531	0.4159	0.5670	0.5380
3.3538	0.4195	0.5813	0.5398
3.3545	0.5495	0.6601	0.5696
3.3551	0.8941	0.9124	0.7108
3.3558	1.1948	1.2644	1.1156
3.3564	1.8679	1.7441	1.6858
3.3571	1.7817	1.8828	1.8523
3.3578	0.9281	1.4183	1.3912
3.3584	0.6857	0.8859	0.8500
3.3591	0.8472	0.6994	0.6177
3.3598	0.7042	0.6884	0.6009
3.3604	0.5189	0.6738	0.6296
3.3611	0.4715	0.6606	0.6278
3.3618	0.4902	0.6287	0.5963
3.3624	0.6302	0.5932	0.5652
3.3631	0.6540	0.5784	0.5512
3.3638	0.5028	0.5713	0.5437
3.3644	0.4289	0.5602	0.5334
3.3651	0.4639	0.5569	0.5306
3.3658	0.5634	0.5815	0.5551
3.3664	0.6582	0.6723	0.6459
3.3671	0.7296	0.9134	0.8866
3.3678	1.2431	1.3379	1.3105
3.3684	1.8211	1.6503	1.6230
3.3691	1.3991	1.5893	1.5604
3.3697	0.7756	1.0710	1.0335
3.3704	0.5987	0.7041	0.6545
3.3711	0.5516	0.5732	0.5364
3.3717	0.5480	0.5583	0.5181
3.3724	0.5759	0.6039	0.5127
3.3731	0.6418	0.6021	0.5056
3.3737	0.5724	0.5505	0.4997
3.3744	0.4924	0.5882	0.4958
3.3751	0.4956	0.6357	0.4935
3.3757	0.4664	0.5614	0.4928
3.3764	0.4830	0.5234	0.4936
3.3771	0.5175	0.5270	0.4997
3.3777	0.4545	0.5707	0.5438
3.3784	0.4961	0.7909	0.7635
3.3791	1.0840	1.4183	1.3812
3.3797	2.4930	2.2940	2.2433
3.3804	2.7787	2.5975	2.5608
3.3811	1.5116	2.0087	1.9589
3.3817	1.7298	1.8778	1.1182
3.3824	4.8944	5.0065	0.6615
3.3830	5.8272	5.8079	0.5362
3.3837	4.1442	3.7069	0.5201
3.3844	2.1028	1.8033	0.5223
3.3850	1.0262	0.7069	0.5238
3.3857	0.8149	0.6561	0.5219
3.3864	0.6491	0.6013	0.5199
3.3870	0.5203	0.5566	0.5203
3.3877	0.4746	0.5787	0.5224
3.3884	0.5171	0.6322	0.5262
3.3890	0.7977	0.8113	0.5403
3.3897	1.9831	1.8566	0.6080
3.3904	2.5619	2.8732	0.8583
3.3910	2.1918	2.0264	1.4000
3.3917	2.3665	2.0141	1.9551
3.3924	1.9845	1.9942	1.9661
3.3930	0.9697	1.4558	1.4242
3.3937	0.5786	0.9201	0.8882
3.3944	0.5970	0.6879	0.6482
3.3950	0.6576	0.7464	0.5914
3.3957	0.6765	0.8939	0.5861
3.3963	0.5667	0.7305	0.5931
3.3970	0.4869	0.6399	0.6037
3.3977	0.5565	0.6847	0.6093
3.3983	0.7297	0.9149	0.6081
3.3990	0.7437	0.9249	0.6073
3.3997	0.5482	0.6921	0.6116
3.4003	0.4733	0.4856	0.4575
3.4010	0.4677	0.4684	0.4420
3.4017	0.5066	0.5577	0.5311
3.4023	0.8010	0.9264	0.9000
3.4030	1.5753	1.5544	1.5279
3.4037	2.0867	2.0150	1.9885
3.4043	1.6877	1.9017	1.8753
3.4050	0.9848	1.3377	1.3113
3.4057	0.6192	0.7744	0.7480
3.4063	0.5684	0.4930	0.4653
3.4070	0.5256	0.4605	0.4096
3.4077	0.5833	0.5708	0.4188
3.4083	0.6103	0.6013	0.4412
3.4090	0.5643	0.5711	0.4860
3.4096	0.5619	0.6180	0.5327
3.4103	0.5893	0.6471	0.5603
3.4110	0.7267	0.6640	0.5656
3.4116	2.4183	1.8058	0.5524
3.4123	7.7659	7.6726	0.5277
3.4130	7.9640	7.9656	0.5177
3.4136	3.2729	2.3682	0.5780
3.4143	3.9872	3.7824	0.7860
3.4150	5.0881	5.2881	1.1930
3.4156	3.1127	2.7225	1.6807
3.4163	2.2918	1.9879	1.9152
3.4170	1.4861	1.6678	1.6399
3.4176	0.7597	1.0989	1.0723
3.4183	0.5402	0.6958	0.6673
3.4190	0.5750	0.6002	0.5396
3.4196	1.4526	1.1713	0.5196
3.4203	3.8384	3.7279	0.5127
3.4210	3.4372	3.5325	0.5286
3.4216	1.3483	1.0874	0.5632
3.4223	0.4995	0.6365	0.5948
3.4229	0.4313	0.6391	0.6121
3.4236	0.4631	0.6390	0.6123
3.4243	0.4701	0.6258	0.5993
3.4249	0.4935	0.6222	0.5921
3.4256	0.9899	0.8785	0.6327
3.4263	3.5297	3.1434	0.7872
3.4269	5.3674	5.5358	1.0789
3.4276	3.6584	2.9149	1.3804
3.4283	1.8545	1.6099	1.4883
3.4289	1.3132	1.3491	1.3099
3.4296	0.7983	0.9958	0.9619
3.4303	0.5060	0.6711	0.6438
3.4309	0.4444	0.5428	0.5165
3.4316	0.4650	0.5071	0.4807
3.4323	0.4598	0.5019	0.4744
3.4329	0.4266	0.5022	0.4730
3.4336	0.4016	0.5008	0.4722
3.4343	0.3830	0.5100	0.4729
3.4349	0.3963	0.5302	0.4748
3.4356	0.4300	0.5318	0.4902
3.4362	0.4428	0.5446	0.4958
3.4369	0.4924	0.6352	0.5013
3.4376	0.4855	0.6423	0.5181
3.4382	0.4310	0.6368	0.5937
3.4389	0.6061	0.8140	0.7863
3.4396	0.9804	1.0869	1.0599
3.4402	1.1531	1.2861	1.2574
3.4409	1.0423	1.2802	1.2507
3.4416	0.8273	1.0860	1.0533
3.4422	0.4884	0.8205	0.7861
3.4429	0.3747	0.6160	0.5862
3.4436	0.3655	0.5257	0.4982
3.4442	0.3748	0.5044	0.4760
3.4449	0.3783	0.4997	0.4711
3.4456	0.3536	0.4022	0.3752
3.4462	0.3722	0.3046	0.2781
3.4469	0.3515	0.2584	0.2320
3.4476	0.3184	0.2962	0.2698
3.4482	0.3351	0.3889	0.3621
3.4489	0.3451	0.4636	0.4303
3.4495	0.3509	0.4846	0.4313
3.4502	0.3527	0.4916	0.4464
3.4509	0.4666	0.6091	0.5803
3.4515	0.7524	0.8276	0.7978
3.4522	0.9135	1.0399	0.9673
3.4529	1.2016	1.2639	1.0686
3.4535	3.0761	2.3127	1.1509
3.4542	9.2471	8.7044	1.1411
3.4549	9.8846	11.0371	0.9789
3.4555	4.0810	3.2902	0.7744
3.4562	0.8864	0.8297	0.6589
3.4569	0.7341	0.8177	0.6497
3.4575	1.2247	1.3952	0.6393
3.4582	1.1167	1.2932	0.5470
3.4589	0.5843	0.5950	0.4409
3.4595	0.3756	0.4328	0.4023
3.4602	0.3996	0.4518	0.4254
3.4609	0.5108	0.4839	0.4575
3.4615	0.5105	0.4783	0.4519
3.4622	0.3862	0.4446	0.4183
3.4628	0.3494	0.4443	0.4180
3.4635	0.4385	0.5205	0.4942
3.4642	0.5949	0.6448	0.6184
3.4648	0.7368	0.7449	0.7186
3.4655	0.8217	0.7509	0.7244
3.4662	0.7840	0.7387	0.7090
3.4668	0.6670	0.6783	0.6343
3.4675	0.5011	0.5816	0.5376
3.4682	0.4078	0.4932	0.4627
3.4688	0.3885	0.4261	0.3992
3.4695	0.3912	0.4242	0.3978
3.4702	0.3821	0.4227	0.3964
3.4708	0.3690	0.4213	0.3950
3.4715	0.3715	0.4200	0.3935
3.4722	0.3726	0.4192	0.3921
3.4728	0.3948	0.4185	0.3907
3.4735	0.4168	0.4204	0.3893
3.4742	0.4117	0.4210	0.3879
3.4748	0.3913	0.4147	0.3864
3.4755	0.4093	0.4127	0.3850
3.4761	0.5072	0.4135	0.3836
3.4768	0.6048	0.4104	0.3822
3.4775	0.6304	0.4077	0.3808
3.4781	0.6692	0.4064	0.3794
3.4788	0.6150	0.4045	0.3780
3.4795	0.5627	0.4030	0.3766
3.4801	0.4674	0.4023	0.3752
3.4808	0.3809	0.4041	0.3738
3.4815	0.3587	0.4090	0.3724
3.4821	0.4101	0.4518	0.3710
3.4828	0.5650	0.6704	0.3696
3.4835	0.5385	0.6653	0.3682
3.4841	0.4131	0.4421	0.3668
3.4848	0.3835	0.3986	0.3655
3.4855	0.4086	0.4520	0.3641
3.4861	0.4526	0.5550	0.3627
3.4868	0.3955	0.4844	0.3614
3.4875	0.3277	0.4003	0.3600
3.4881	0.3193	0.3855	0.3587
3.4888	0.3797	0.3837	0.3573
3.4894	0.4433	0.3825	0.3560
3.4901	0.4976	0.3861	0.3546
3.4908	0.5312	0.4076	0.3533
3.4914	0.5249	0.4074	0.3520
3.4921	0.5499	0.3845	0.3506
3.4928	0.5286	0.3783	0.3493
3.4934	0.4064	0.3846	0.3480
3.4941	0.3199	0.3837	0.3467
3.4948	0.3194	0.3761	0.3454
3.4954	0.3524	0.3774	0.3441
3.4961	0.3374	0.3729	0.3429
3.4968	0.2948	0.3691	0.3416
3.4974	0.2993	0.3796	0.3403
3.4981	0.3345	0.4209	0.3391
3.4988	0.3316	0.4146	0.3378
3.4994	0.2971	0.3763	0.3366
3.5001	0.3194	0.3668	0.3353
3.5008	0.3787	0.3660	0.3341
3.5014	0.4041	0.3608	0.3329
3.5021	0.4131	0.3594	0.3317
3.5027	0.3948	0.3649	0.3305
3.5034	0.4308	0.3813	0.3293
3.5041	0.4888	0.3856	0.3281
3.5047	0.4729	0.3722	0.3269
3.5054	0.4306	0.3679	0.3257
3.5061	0.4087	0.3611	0.3246
3.5067	0.3637	0.3514	0.3234
3.5074	0.3182	0.3488	0.3223
3.5081	0.3103	0.3475	0.3212
3.5087	0.3079	0.3466	0.3200
3.5094	0.2739	0.3463	0.3189
3.5101	0.2696	0.3456	0.3178
3.5107	0.2759	0.3434	0.3167
3.5114	0.2735	0.3420	0.3157
3.5121	0.2650	0.3409	0.3146
3.5127	0.2631	0.3399	0.3135
3.5134	0.2646	0.3388	0.3125
3.5141	0.2799	0.3381	0.3114
3.5147	0.3385	0.3438	0.3104
3.5154	0.4456	0.3995	0.3094
3.5160	0.5541	0.5111	0.3084
3.5167	0.5143	0.4359	0.3074
3.5174	0.4765	0.3540	0.3064
3.5180	0.4625	0.3782	0.3054
3.5187	0.4409	0.3683	0.3045
3.5194	0.3628	0.3354	0.3035
3.5200	0.2808	0.3292	0.3026
3.5207	0.2574	0.3281	0.3016
3.5214	0.2911	0.3274	0.3007
3.5220	0.3365	0.3328	0.2998
3.5227	0.3981	0.3805	0.2989
3.5234	0.4333	0.4250	0.2980
3.5240	0.3958	0.3604	0.2972
3.5247	0.3385	0.3419	0.2963
3.5254	0.3112	0.3630	0.2955
3.5260	0.2913	0.4044	0.3357
3.5267	0.2733	0.3794	0.3412
3.5274	0.2960	0.3733	0.3463
3.5280	0.3263	0.3776	0.3512
3.5287	0.3357	0.3829	0.3558
3.5293	0.5024	0.4469	0.3600
3.5300	1.3881	1.2470	0.3640
3.5307	2.4558	2.6248	0.3677
3.5313	1.9422	1.7295	0.3711
3.5320	1.3859	1.0300	0.3742
3.5327	4.6416	3.3266	0.3770
3.5333	10.7565	11.7164	0.3795
3.5340	9.1152	8.4977	0.3817
3.5347	2.1472	1.4441	0.3836
3.5353	0.4781	0.4363	0.3853
3.5360	0.3197	0.4190	0.3866
3.5367	0.3824	0.4461	0.3877
3.5373	1.4865	1.1606	0.3884
3.5380	4.3134	4.4111	0.3889
3.5387	4.4262	4.3058	0.3890
3.5393	1.3508	1.1131	0.3889
3.5400	0.4073	0.4528	0.3885
3.5407	0.4816	0.4826	0.3878
3.5413	1.5266	1.3828	0.3868
3.5420	3.0417	3.0782	0.3855
3.5426	1.8856	1.7343	0.3839
3.5433	0.6910	0.5296	0.3820
3.5440	0.5477	0.4085	0.3798
3.5446	0.4375	0.4038	0.3773
3.5453	0.3120	0.4010	0.3746
3.5460	0.2559	0.3981	0.3715
3.5466	0.2610	0.3948	0.3681
3.5473	0.2842	0.3974	0.3645
3.5480	0.2980	0.4293	0.3606
3.5486	0.2886	0.4387	0.3563
3.5493	0.3052	0.4321	0.3518
3.5500	0.3393	0.4636	0.3470
3.5506	0.2981	0.4055	0.3419
3.5513	0.2694	0.3656	0.3364
3.5520	0.2865	0.3572	0.3307
3.5526	0.3035	0.3514	0.3248
3.5533	0.2869	0.3465	0.3185
3.5540	0.2652	0.3398	0.3119
3.5546	0.2582	0.3317	0.3050
3.5553	0.2735	0.3247	0.2978
3.5559	0.2898	0.3173	0.2904
3.5566	0.3034	0.3105	0.2826
3.5573	0.3056	0.3156	0.2746
3.5579	0.3084	0.3335	0.2662
3.5586	0.3403	0.3751	0.2576
3.5593	0.3166	0.3504	0.2487
3.5599	0.2659	0.2800	0.2394
3.5606	0.2749	0.2985	0.2690
3.5613	0.3058	0.2977	0.2688
3.5619	0.3299	0.2964	0.2687
3.5626	0.3384	0.2951	0.2686
3.5633	0.3011	0.2948	0.2685
3.5639	0.2379	0.2947	0.2684
3.5646	0.2095	0.2947	0.2683
3.5653	0.2082	0.2955	0.2682
3.5659	0.2123	0.2995	0.2681
3.5666	0.2299	0.2992	0.2681
3.5673	0.2621	0.2953	0.2680
3.5679	0.3056	0.2944	0.2680
3.5686	0.3525	0.2952	0.2680
3.5692	0.3745	0.3028	0.2680
3.5699	0.3623	0.3114	0.2680
3.5706	0.3166	0.3017	0.2680
3.5712	0.2774	0.2989	0.2680
3.5719	0.2661	0.3021	0.2681
3.5726	0.2961	0.3259	0.2681
3.5732	0.3109	0.3375	0.2682
3.5739	0.2731	0.3062	0.2683
3.5746	0.2646	0.2964	0.2684
3.5752	0.2479	0.2957	0.2685
3.5759	0.2485	0.2954	0.2686
3.5766	0.2499	0.2979	0.2687
3.5772	0.2415	0.3037	0.2688
3.5779	0.2559	0.3020	0.2689
3.5786	0.2846	0.2986	0.2691
3.5792	0.2743	0.2965	0.2692
3.5799	0.2621	0.2960	0.2694
3.5806	0.2548	0.2961	0.2696
3.5812	0.2369	0.2967	0.2698
3.5819	0.2220	0.2973	0.2700
3.5825	0.2314	0.2969	0.2702
3.5832	0.2590	0.2981	0.2704
3.5839	0.2920	0.3109	0.2706
3.5845	0.3136	0.3238	0.2709
3.5852	0.2754	0.3066	0.2711
3.5859	0.2400	0.2990	0.2714
3.5865	0.2249	0.3017	0.2716
3.5872	0.2276	0.3021	0.2719
3.5879	0.2260	0.2993	0.2722
3.5885	0.2370	0.2995	0.2725
3.5892	0.2985	0.3160	0.2728
3.5899	0.4181	0.4362	0.2731
3.5905	0.4194	0.5293	0.2734
3.5912	0.3107	0.3745	0.2737
3.5919	0.2996	0.3678	0.2740
3.5925	0.3661	0.4916	0.2744
3.5932	0.3292	0.4059	0.2747
3.5939	0.3016	0.3121	0.2751
3.5945	0.3095	0.3026	0.2754
3.5952	0.3009	0.3058	0.2758
3.5958	0.2914	0.3082	0.2761
3.5965	0.2877	0.3049	0.2765
3.5972	0.2966	0.3034	0.2769
3.5978	0.3006	0.3037	0.2773
3.5985	0.2817	0.3041	0.2777
3.5992	0.2609	0.3046	0.2781
3.5998	0.2620	0.3066	0.2785
3.6005	0.2807	0.3097	0.2789
3.6012	0.2941	0.3082	0.2794
3.6018	0.2870	0.3074	0.2798
3.6025	0.2815	0.3073	0.2802
3.6032	0.2746	0.3071	0.2807
3.6038	0.2592	0.3075	0.2811
3.6045	0.2427	0.3079	0.2815
3.6052	0.2257	0.3084	0.2820
3.6058	0.2145	0.3088	0.2825
3.6065	0.2306	0.3097	0.2829
3.6072	0.2447	0.3171	0.2834
3.6078	0.2996	0.3488	0.2839
3.6085	0.3646	0.4066	0.2843
3.6091	0.4202	0.3940	0.2848
3.6098	0.4551	0.3659	0.2853
3.6105	0.4067	0.3828	0.2858
3.6111	0.3148	0.3492	0.2863
3.6118	0.2590	0.3202	0.2868
3.6125	0.2639	0.3334	0.2873
3.6131	0.2895	0.3507	0.2878
3.6138	0.3023	0.3273	0.2883
3.6145	0.4360	0.3514	0.2888
3.6151	0.9756	0.7912	0.2893
3.6158	1.5100	1.4527	0.2898
3.6165	0.8956	0.8057	0.2903
3.6171	0.4065	0.3710	0.2908
3.6178	0.3069	0.3327	0.2913
3.6185	0.3139	0.3257	0.2918
3.6191	0.8363	0.5988	0.2924
3.6198	3.5364	3.0953	0.2929
3.6205	5.0692	5.2560	0.2934
3.6211	2.2873	1.8933	0.2939
3.6218	0.5907	0.4105	0.2944
3.6224	0.3275	0.3222	0.2950
3.6231	0.2862	0.3219	0.2955
3.6238	0.2827	0.3226	0.2960
3.6244	0.2855	0.3252	0.2965
3.6251	0.2593	0.3279	0.2971
3.6258	0.2310	0.3260	0.2976
3.6264	0.2260	0.3287	0.2981
3.6271	0.2413	0.3533	0.2986
3.6278	0.2887	0.3616	0.2992
3.6284	0.3204	0.3351	0.2997
3.6291	0.3838	0.3622	0.3002
3.6298	0.6034	0.6245	0.3007
3.6304	0.6539	0.7878	0.3012
3.6311	0.4168	0.4572	0.3018
3.6318	0.2503	0.3367	0.3023
3.6324	0.2413	0.3306	0.3028
3.6331	0.2789	0.3308	0.3033
3.6338	0.3066	0.3335	0.3038
3.6344	0.2939	0.3349	0.3043
3.6351	0.2558	0.3323	0.3049
3.6357	0.2329	0.3318	0.3054
3.6364	0.2339	0.3322	0.3059
3.6371	0.2687	0.3329	0.3064
3.6377	0.3227	0.3404	0.3069
3.6384	0.3663	0.3826	0.3074
3.6391	0.3916	0.4222	0.3079
3.6397	0.3658	0.4057	0.3084
3.6404	0.3022	0.3591	0.3088
3.6411	0.2836	0.3509	0.3093
3.6417	0.2969	0.3483	0.3098
3.6424	0.3424	0.3683	0.3103
3.6431	0.4022	0.4102	0.3108
3.6437	0.3876	0.3907	0.3112
3.6444	0.3409	0.3833	0.3117
3.6451	0.3701	0.4337	0.3122
3.6457	0.4023	0.4708	0.3126
3.6464	0.3479	0.4163	0.3131
3.6471	0.2977	0.3497	0.3135
3.6477	0.2889	0.3445	0.3140
3.6484	0.2833	0.3636	0.3144
3.6490	0.3140	0.3665	0.3148
3.6497	0.3180	0.3472	0.3153
3.6504	0.3008	0.3423	0.3157
3.6510	0.2927	0.3446	0.3161
3.6517	0.3202	0.3713	0.3165
3.6524	0.3673	0.4105	0.3169
3.6530	0.3621	0.3721	0.3173
3.6537	0.3600	0.3463	0.3177
3.6544	0.3562	0.3451	0.3181
3.6550	0.3587	0.3465	0.3185
3.6557	0.3651	0.3471	0.3189
3.6564	0.3360	0.3524	0.3193
3.6570	0.3128	0.3552	0.3196
3.6577	0.2912	0.3488	0.3200
3.6584	0.2691	0.3468	0.3203
3.6590	0.2670	0.3471	0.3207
3.6597	0.3273	0.3477	0.3210
3.6604	0.3732	0.3553	0.3214
3.6610	0.4512	0.4500	0.3217
3.6617	0.5136	0.6056	0.3220
3.6623	0.4210	0.4651	0.3223
3.6630	0.3177	0.3606	0.3226
3.6637	0.2954	0.3575	0.3229
3.6643	0.3113	0.3550	0.3232
3.6650	0.3171	0.3505	0.3235
3.6657	0.3181	0.3503	0.3238
3.6663	0.4211	0.3731	0.3240
3.6670	1.9179	1.1328	0.3243
3.6677	8.1223	6.6806	0.3245
3.6683	12.1850	12.6044	0.3248
3.6690	7.3307	5.5128	0.3250
3.6697	1.4009	0.7827	0.3252
3.6703	0.4797	0.3858	0.3254
3.6710	0.4442	0.4014	0.3257
3.6717	0.4447	0.3685	0.3259
3.6723	0.4358	0.3534	0.3260
3.6730	0.4360	0.3526	0.3262
3.6737	0.4080	0.3528	0.3264
3.6743	0.3430	0.3529	0.3265
3.6750	0.3212	0.3531	0.3267
3.6756	0.3815	0.3534	0.3268
3.6763	0.4732	0.3550	0.3270
3.6770	0.4981	0.3571	0.3271
3.6776	0.4417	0.3624	0.3272
3.6783	0.3723	0.3971	0.3273
3.6790	0.3224	0.4040	0.3274
3.6796	0.3012	0.3645	0.3275
3.6803	0.3282	0.3544	0.3275
3.6810	0.3860	0.3591	0.3276
3.6816	0.4391	0.4111	0.3276
3.6823	0.4517	0.4787	0.3277
3.6830	0.3431	0.4045	0.3277
3.6836	0.2727	0.3585	0.3277
3.6843	0.3057	0.3571	0.3277
3.6850	0.3387	0.3567	0.3277
3.6856	0.3260	0.3545	0.3277
3.6863	0.2879	0.3540	0.3276
3.6870	0.2729	0.3539	0.3276
3.6876	0.2675	0.3539	0.3275
3.6883	0.2619	0.3540	0.3274
3.6889	0.2807	0.3555	0.3274
3.6896	0.3166	0.3578	0.3273
3.6903	0.3218	0.3566	0.3271
3.6909	0.2749	0.3548	0.3270
3.6916	0.2673	0.3544	0.3269
3.6923	0.3394	0.3534	0.3267
3.6929	0.3880	0.3532	0.3265
3.6936	0.4242	0.3531	0.3264
3.6943	0.4313	0.3527	0.3262
3.6949	0.4168	0.3527	0.3259
3.6956	0.4083	0.3523	0.3257
3.6963	0.3443	0.3521	0.3255
3.6969	0.2711	0.3543	0.3252
3.6976	0.2638	0.3567	0.3249
3.6983	0.2894	0.3531	0.3246
3.6989	0.2913	0.3512	0.3243
3.6996	0.2903	0.3510	0.3240
3.7003	0.3672	0.3506	0.3236
3.7009	0.5240	0.3499	0.3233
3.7016	0.6304	0.3507	0.3229
3.7022	0.5712	0.3531	0.3225
3.7029	0.4500	0.3507	0.3220
3.7036	0.3948	0.3482	0.3216
3.7042	0.3838	0.3475	0.3211
3.7049	0.3814	0.3470	0.3206
3.7056	0.3702	0.3465	0.3201
3.7062	0.3266	0.3460	0.3196
3.7069	0.2783	0.3455	0.3191
3.7076	0.2653	0.3467	0.3185
3.7082	0.2840	0.3647	0.3179
3.7089	0.3531	0.4142	0.3173
3.7096	0.4305	0.4799	0.3167
3.7102	0.4025	0.4544	0.3160
3.7109	0.2914	0.3607	0.3153
3.7116	0.2297	0.3415	0.3146
3.7122	0.2269	0.3403	0.3139
3.7129	0.2387	0.3397	0.3131
3.7136	0.2553	0.3440	0.3123
3.7142	0.6985	0.5644	0.3115
3.7149	2.1632	2.1500	0.3106
3.7155	2.8852	2.9321	0.3098
3.7162	1.2253	1.0003	0.3089
3.7169	0.4112	0.3648	0.3079
3.7175	0.3019	0.3336	0.3069
3.7182	0.2865	0.3323	0.3060
3.7189	0.2916	0.3314	0.3049
3.7195	0.3410	0.3308	0.3039
3.7202	0.4407	0.3298	0.3028
3.7209	0.4767	0.3281	0.3016
3.7215	0.4535	0.3270	0.3005
3.7222	0.4515	0.3290	0.2992
3.7229	0.4441	0.3392	0.2980
3.7235	0.3997	0.3709	0.2967
3.7242	0.3450	0.3991	0.2954
3.7249	0.3007	0.3517	0.2940
3.7255	0.3376	0.3692	0.2926
3.7262	0.3416	0.3899	0.2912
3.7269	0.3042	0.3367	0.2897
3.7275	0.2955	0.3171	0.2882
3.7282	0.3082	0.3144	0.2866
3.7288	0.3274	0.3174	0.2850
3.7295	0.3285	0.3263	0.2833
3.7302	0.3181	0.3452	0.2816
3.7308	0.3093	0.3289	0.2798
3.7315	0.3043	0.3185	0.2780
3.7322	0.2752	0.3189	0.2761
3.7328	0.2301	0.3046	0.2741
3.7335	0.2138	0.2987	0.2721
3.7342	0.2357	0.2971	0.2701
