# Supplementary material for: Dynamic infrared aurora on Jupiter
Source: Nat Commun. 2025 May 12;16:3907. doi: 10.1038/s41467-025-58984-z (PMC12069571; doi:10.1038/s41467-025-58984-z)
Supplement: Supplementary file 6 — Source Data [file 41467_2025_58984_MOESM6_ESM.zip › SupplementaryFig1b.txt]

# Dusk active region (160W, 65N) spectral radiance (mW/m^2/sr/micron)
# Wavelength (micron), NIRSpec data, H3+ + BG fit, BG fit
3.0678	1.4197	1.5381	1.5068
3.0685	1.4150	1.5470	1.5233
3.0692	1.5879	1.5608	1.5390
3.0698	1.5410	1.5755	1.5538
3.0705	1.3061	1.5896	1.5679
3.0712	1.3254	1.6029	1.5811
3.0718	1.3996	1.6154	1.5937
3.0725	1.5295	1.6272	1.6054
3.0732	1.6566	1.6383	1.6165
3.0738	1.7487	1.6486	1.6269
3.0745	1.7927	1.6583	1.6365
3.0752	1.7112	1.6673	1.6455
3.0758	1.6722	1.6768	1.6539
3.0765	1.8507	1.6950	1.6616
3.0771	2.1424	1.7115	1.6686
3.0778	2.2425	1.7062	1.6751
3.0785	2.0110	1.7194	1.6809
3.0791	1.8027	1.7278	1.6862
3.0798	1.8355	1.7172	1.6909
3.0805	1.8649	1.7170	1.6951
3.0811	1.7591	1.7205	1.6987
3.0818	1.7595	1.7235	1.7018
3.0825	2.0147	1.7261	1.7044
3.0831	2.1625	1.7282	1.7064
3.0838	2.1566	1.7298	1.7080
3.0845	2.1370	1.7314	1.7091
3.0851	2.0256	1.7406	1.7098
3.0858	2.1216	1.7618	1.7100
3.0865	2.2893	1.7496	1.7097
3.0871	2.3898	1.7328	1.7090
3.0878	2.2891	1.7298	1.7080
3.0885	1.9435	1.7285	1.7065
3.0891	1.5942	1.7305	1.7046
3.0898	1.3546	1.7399	1.7023
3.0904	1.3383	1.7395	1.6997
3.0911	1.2864	1.7255	1.6967
3.0918	1.3288	1.7159	1.6934
3.0924	1.6158	1.7116	1.6897
3.0931	1.7937	1.7075	1.6857
3.0938	1.6380	1.7032	1.6814
3.0944	1.5517	1.6985	1.6768
3.0951	1.6950	1.6936	1.6718
3.0958	1.9044	1.6887	1.6666
3.0964	1.9321	1.6874	1.6611
3.0971	1.9552	1.6883	1.6554
3.0978	1.9968	1.6760	1.6494
3.0984	1.9922	1.6652	1.6431
3.0991	1.9664	1.6584	1.6366
3.0998	1.9338	1.6521	1.6303
3.1004	1.7597	1.6474	1.6256
3.1011	1.6092	1.6450	1.6233
3.1018	1.5507	1.6300	1.6082
3.1024	1.4231	1.6224	1.6006
3.1031	1.3258	1.6185	1.5928
3.1037	1.4872	1.7298	1.5848
3.1044	2.0786	2.2830	1.5766
3.1051	2.1625	2.2788	1.5682
3.1057	1.7192	1.7121	1.5597
3.1064	1.3605	1.5782	1.5510
3.1071	1.2544	1.5652	1.5422
3.1077	1.4711	1.6321	1.5332
3.1084	2.5027	2.4642	1.5241
3.1091	3.1221	3.4908	1.5149
3.1097	2.0906	2.2761	1.5055
3.1104	1.2419	1.5973	1.4960
3.1111	1.2968	1.5374	1.4864
3.1117	1.6110	1.5332	1.4767
3.1124	2.0975	1.8512	1.4669
3.1131	2.3224	2.2653	1.4569
3.1137	2.1362	1.7740	1.4469
3.1144	2.0032	1.4798	1.4368
3.1151	1.7398	1.4487	1.4267
3.1157	1.4636	1.4382	1.4164
3.1164	1.3984	1.4279	1.4061
3.1170	1.3919	1.4175	1.3957
3.1177	1.4164	1.4074	1.3853
3.1184	1.5247	1.4247	1.3748
3.1190	1.9248	1.8060	1.3642
3.1197	2.4731	2.4983	1.3536
3.1204	2.2000	1.9019	1.3430
3.1210	1.7568	1.4018	1.3323
3.1217	1.8914	1.3497	1.3216
3.1224	2.1632	1.3402	1.3109
3.1230	2.2809	1.3422	1.3001
3.1237	2.3381	1.3304	1.2893
3.1244	2.2103	1.3050	1.2785
3.1250	1.6651	1.2947	1.2677
3.1257	1.1698	1.2829	1.2569
3.1264	1.1619	1.2685	1.2461
3.1270	1.3430	1.2570	1.2352
3.1277	1.2686	1.2462	1.2244
3.1284	1.0351	1.2356	1.2136
3.1290	1.0489	1.2283	1.2027
3.1297	1.2198	1.2338	1.1919
3.1303	1.3297	1.2928	1.1811
3.1310	1.8761	1.8784	1.1703
3.1317	2.1435	2.3358	1.1596
3.1323	1.4434	1.5193	1.1488
3.1330	1.2159	1.1787	1.1381
3.1337	1.5886	1.1494	1.1274
3.1343	1.9318	1.1385	1.1168
3.1350	1.8754	1.1287	1.1061
3.1357	1.6234	1.1255	1.0955
3.1363	1.4902	1.1221	1.0850
3.1370	1.5149	1.1016	1.0744
3.1377	1.8328	1.0863	1.0639
3.1383	2.1994	1.0753	1.0535
3.1390	2.2372	1.0651	1.0431
3.1397	1.8425	1.0550	1.0328
3.1403	1.2097	1.0445	1.0225
3.1410	0.8494	1.0485	1.0122
3.1417	1.4242	1.3804	1.0020
3.1423	2.7499	2.5861	0.9919
3.1430	2.7957	2.2460	0.9818
3.1436	2.0218	1.1722	0.9718
3.1443	1.5612	1.0038	0.9618
3.1450	1.2591	1.0086	0.9519
3.1456	1.0224	1.0012	0.9420
3.1463	0.8383	0.9671	0.9323
3.1470	0.9861	0.9517	0.9225
3.1476	1.2090	0.9371	0.9129
3.1483	1.1615	0.9289	0.9033
3.1490	1.1115	0.9373	0.8938
3.1496	1.2086	0.9292	0.8843
3.1503	1.3098	0.9022	0.8750
3.1510	1.4090	0.8901	0.8657
3.1516	1.4486	0.8792	0.8564
3.1523	1.2649	0.8691	0.8473
3.1530	0.9144	0.8599	0.8382
3.1536	0.7752	0.8509	0.8292
3.1543	0.7751	0.8420	0.8203
3.1550	0.8600	0.8332	0.8114
3.1556	1.0225	0.8245	0.8026
3.1563	1.6537	0.8160	0.7939
3.1569	2.4195	0.8077	0.7853
3.1576	1.6166	0.7992	0.7768
3.1583	0.8921	0.7905	0.7683
3.1589	0.7267	0.7818	0.7599
3.1596	0.6035	0.7734	0.7516
3.1603	0.6450	0.7660	0.7434
3.1609	0.9946	0.7619	0.7352
3.1616	1.3125	0.7540	0.7272
3.1623	1.4052	0.7419	0.7192
3.1629	1.4185	0.7331	0.7113
3.1636	1.3630	0.7253	0.7035
3.1643	1.2249	0.7175	0.6958
3.1649	1.0506	0.7099	0.6881
3.1656	0.9817	0.7025	0.6806
3.1663	0.7440	0.6974	0.6731
3.1669	0.6014	0.6945	0.6657
3.1676	0.6585	0.6836	0.6584
3.1683	0.5857	0.6732	0.6511
3.1689	0.6486	0.6658	0.6440
3.1696	0.7718	0.6587	0.6369
3.1702	0.7389	0.6526	0.6300
3.1709	0.5644	0.6546	0.6231
3.1716	0.5579	0.6594	0.6163
3.1722	0.6636	0.6417	0.6095
3.1729	0.6453	0.6324	0.6029
3.1736	0.5361	0.6364	0.5963
3.1742	0.5004	0.6240	0.5898
3.1749	0.4811	0.6068	0.5834
3.1756	0.4936	0.5989	0.5771
3.1762	0.5796	0.5926	0.5709
3.1769	0.5787	0.5866	0.5647
3.1776	0.4796	0.5806	0.5587
3.1782	0.4595	0.5745	0.5527
3.1789	0.5164	0.5686	0.5468
3.1796	0.6311	0.5628	0.5409
3.1802	0.6898	0.5570	0.5352
3.1809	0.6945	0.5513	0.5295
3.1816	0.7639	0.5457	0.5239
3.1822	0.7449	0.5407	0.5184
3.1829	0.6559	0.5516	0.5130
3.1835	0.6532	0.6354	0.5076
3.1842	0.6201	0.6436	0.5024
3.1849	0.5064	0.5445	0.4972
3.1855	0.4489	0.5215	0.4920
3.1862	0.4523	0.5338	0.4870
3.1869	0.4494	0.5650	0.4820
3.1875	0.4536	0.5509	0.4771
3.1882	0.4665	0.5118	0.4723
3.1889	0.4394	0.4935	0.4675
3.1895	0.4050	0.4861	0.4629
3.1902	0.4303	0.4802	0.4583
3.1909	0.5488	0.4755	0.4537
3.1915	0.5760	0.4710	0.4493
3.1922	0.4800	0.4666	0.4449
3.1929	0.4192	0.4631	0.4406
3.1935	0.6139	0.5142	0.4363
3.1942	1.7187	1.3998	0.4321
3.1949	3.6285	3.6538	0.4280
3.1955	2.8191	2.5389	0.4240
3.1962	1.7699	1.4816	0.4200
3.1968	2.0497	2.0951	0.4161
3.1975	1.2197	1.0389	0.4123
3.1982	0.6600	0.4701	0.4085
3.1988	0.4525	0.4270	0.4048
3.1995	0.3400	0.4229	0.4011
3.2002	0.3321	0.4193	0.3975
3.2008	0.3583	0.4174	0.3940
3.2015	0.6037	0.5083	0.3905
3.2022	2.2327	1.7422	0.3871
3.2028	5.0349	4.9747	0.4906
3.2035	4.2221	4.0461	0.4400
3.2042	2.4055	1.0369	0.3943
3.2048	1.9642	0.4206	0.3770
3.2055	1.0115	0.3988	0.3723
3.2062	0.4321	0.4222	0.3697
3.2068	0.4093	0.4253	0.3666
3.2075	0.4741	0.3928	0.3629
3.2082	0.4763	0.3828	0.3595
3.2088	0.4306	0.3866	0.3567
3.2095	0.3620	0.4001	0.3558
3.2101	0.3101	0.4061	0.3662
3.2108	0.5245	0.5727	0.4115
3.2115	1.0480	1.0716	0.4822
3.2121	0.9476	0.9334	0.4940
3.2128	0.4721	0.5026	0.4253
3.2135	0.3303	0.3854	0.3622
3.2141	0.3555	0.3610	0.3393
3.2148	0.3551	0.3558	0.3341
3.2155	0.3199	0.3544	0.3325
3.2161	0.3404	0.3541	0.3310
3.2168	0.4050	0.3538	0.3284
3.2175	0.6233	0.4546	0.3251
3.2181	1.5513	1.3736	0.3225
3.2188	2.0493	2.1089	0.3220
3.2195	1.0683	0.8997	0.3342
3.2201	0.4132	0.4377	0.3846
3.2208	0.4845	0.4901	0.4625
3.2215	0.5257	0.5216	0.4764
3.2221	0.3897	0.4519	0.4034
3.2228	0.3912	0.4142	0.3355
3.2234	0.4533	0.4159	0.3106
3.2241	0.4697	0.4117	0.3051
3.2248	0.5441	0.4387	0.3033
3.2254	0.7695	0.7206	0.3023
3.2261	0.7782	0.7492	0.3012
3.2268	0.4389	0.4082	0.2994
3.2274	0.3489	0.3459	0.2971
3.2281	0.4496	0.3911	0.2958
3.2288	0.9798	0.8448	0.3020
3.2294	1.6254	1.6347	0.3404
3.2301	1.1584	1.0356	0.4305
3.2308	0.7120	0.5648	0.4948
3.2314	0.3923	0.4644	0.4416
3.2321	0.2547	0.3675	0.3451
3.2328	0.2662	0.3185	0.2966
3.2334	0.2912	0.3067	0.2849
3.2341	0.3619	0.3042	0.2825
3.2348	0.4497	0.3031	0.2813
3.2354	0.3691	0.3027	0.2808
3.2361	0.2433	0.3060	0.2842
3.2367	0.2089	0.3059	0.2841
3.2374	0.2239	0.3110	0.2892
3.2381	0.2379	0.3303	0.3085
3.2387	0.2232	0.3777	0.3558
3.2394	0.3157	0.5147	0.4875
3.2401	0.7018	0.7629	0.6958
3.2407	0.7132	0.8624	0.7491
3.2414	0.3509	0.6234	0.5624
3.2421	0.1857	0.3973	0.3720
3.2427	0.1912	0.3249	0.3028
3.2434	0.2466	0.3329	0.3108
3.2441	0.2996	0.3632	0.3410
3.2447	0.2842	0.3626	0.3406
3.2454	0.2482	0.3270	0.3052
3.2461	0.2215	0.3028	0.2810
3.2467	0.2266	0.3105	0.2875
3.2474	0.2516	0.3393	0.3068
3.2481	0.2383	0.3509	0.3123
3.2487	0.2122	0.3615	0.3302
3.2494	0.3113	0.4620	0.4341
3.2500	0.4955	0.6008	0.5766
3.2507	0.4199	0.5970	0.5733
3.2514	0.2331	0.4500	0.4277
3.2520	0.1973	0.3322	0.3104
3.2527	0.1874	0.2932	0.2714
3.2534	0.1678	0.2987	0.2761
3.2540	0.2202	0.3224	0.2985
3.2547	0.2547	0.3316	0.3089
3.2554	0.2219	0.3220	0.3002
3.2560	0.2273	0.3274	0.3050
3.2567	0.3441	0.3977	0.3195
3.2574	1.1385	1.2041	0.3066
3.2580	2.2341	2.7384	0.2838
3.2587	1.6013	1.5491	0.3174
3.2594	0.5886	0.5985	0.4600
3.2600	0.6333	0.6504	0.6181
3.2607	0.5479	0.6151	0.5861
3.2614	0.3283	0.4787	0.4104
3.2620	0.5039	0.4857	0.2910
3.2627	1.4539	1.3831	0.2590
3.2633	2.2479	2.3137	0.2669
3.2640	1.1551	0.9979	0.2959
3.2647	0.4196	0.3853	0.3220
3.2653	0.2787	0.3425	0.3201
3.2660	0.2597	0.3248	0.3002
3.2667	0.2614	0.3301	0.2761
3.2673	0.2720	0.3558	0.2563
3.2680	0.2374	0.3107	0.2518
3.2687	0.2185	0.3123	0.2837
3.2693	0.2703	0.3849	0.3610
3.2700	0.5112	0.5011	0.4754
3.2707	0.5211	0.5298	0.4839
3.2713	0.5072	0.6088	0.3745
3.2720	0.6054	0.6937	0.2830
3.2727	0.3758	0.4065	0.2564
3.2733	0.2397	0.2924	0.2619
3.2740	0.2480	0.3079	0.2849
3.2747	0.3175	0.3427	0.3165
3.2753	0.3000	0.3460	0.3188
3.2760	0.2487	0.3160	0.2841
3.2766	0.2667	0.3325	0.2525
3.2773	0.3125	0.3544	0.2407
3.2780	0.3003	0.3394	0.2404
3.2786	0.2324	0.3062	0.2528
3.2793	0.2096	0.3142	0.2893
3.2800	0.2961	0.3609	0.3386
3.2806	0.3345	0.3766	0.3518
3.2813	0.2459	0.3391	0.3111
3.2820	0.1980	0.2957	0.2646
3.2826	0.2229	0.2984	0.2446
3.2833	0.2288	0.2888	0.2415
3.2840	0.2228	0.2746	0.2491
3.2846	0.2602	0.2930	0.2711
3.2853	0.2874	0.3108	0.2887
3.2860	0.2618	0.3023	0.2768
3.2866	0.2314	0.2840	0.2513
3.2873	0.2185	0.2668	0.2371
3.2880	0.2088	0.2570	0.2339
3.2886	0.2053	0.2578	0.2360
3.2893	0.2091	0.2673	0.2456
3.2899	0.2264	0.2845	0.2628
3.2906	0.2516	0.2784	0.2566
3.2913	0.2410	0.2547	0.2299
3.2919	0.2115	0.2483	0.2083
3.2926	0.2100	0.2435	0.2021
3.2933	0.2014	0.2325	0.2045
3.2939	0.2170	0.2514	0.2149
3.2946	0.2230	0.2794	0.2408
3.2953	0.2380	0.3044	0.2708
3.2959	0.2900	0.3357	0.2724
3.2966	0.2713	0.3020	0.2415
3.2973	0.2145	0.2429	0.2133
3.2979	0.1919	0.2295	0.2071
3.2986	0.2098	0.2400	0.2138
3.2993	0.5672	0.4386	0.2240
3.2999	1.9618	1.9431	0.2307
3.3006	2.8600	3.0146	0.2282
3.3013	1.4283	1.2150	0.2228
3.3019	0.4820	0.3799	0.2183
3.3026	0.2083	0.2470	0.2139
3.3032	0.2169	0.2520	0.2147
3.3039	0.4274	0.4005	0.2218
3.3046	0.7038	0.6045	0.2298
3.3052	1.1227	0.9012	0.2355
3.3059	2.6802	2.7154	0.2456
3.3066	2.3693	2.4159	0.2525
3.3072	0.7683	0.5999	0.2360
3.3079	0.2483	0.2469	0.2083
3.3086	0.1871	0.2266	0.1917
3.3092	0.1743	0.2165	0.1886
3.3099	0.1800	0.2281	0.1925
3.3106	0.1859	0.3218	0.2612
3.3112	0.1833	0.3595	0.3175
3.3119	0.3538	0.5492	0.5252
3.3126	0.8475	0.9421	0.9197
3.3132	1.2858	1.3467	1.3234
3.3139	1.4258	1.5391	1.5155
3.3146	1.3911	1.5033	1.4746
3.3152	1.8911	1.6674	1.3088
3.3159	4.9352	4.3275	1.1078
3.3165	8.1699	8.0492	0.9256
3.3172	8.8291	9.1393	0.7662
3.3179	5.1584	4.9124	0.6314
3.3185	1.5697	1.0358	0.5569
3.3192	0.7493	0.6372	0.5497
3.3199	1.3571	1.2882	0.5763
3.3205	1.8263	2.1204	0.5999
3.3212	1.1866	1.2238	0.6198
3.3219	0.5767	0.7358	0.6714
3.3225	0.5431	0.8164	0.7742
3.3232	0.9344	1.1138	0.8932
3.3239	1.9253	2.1936	0.9513
3.3245	2.0593	2.4051	0.8972
3.3252	1.0279	1.1722	0.7519
3.3259	0.4760	0.7068	0.5968
3.3265	0.3533	0.5285	0.4907
3.3272	0.3113	0.4482	0.4245
3.3279	0.2909	0.4011	0.3786
3.3285	0.2876	0.3688	0.3462
3.3292	0.2782	0.3444	0.3204
3.3298	0.2721	0.3211	0.2973
3.3305	0.2781	0.3026	0.2799
3.3312	0.2777	0.2904	0.2682
3.3318	0.2761	0.2806	0.2588
3.3325	0.2927	0.2762	0.2544
3.3332	0.3076	0.2844	0.2625
3.3338	0.3223	0.3043	0.2818
3.3345	0.3245	0.3138	0.2882
3.3352	0.2509	0.2947	0.2655
3.3358	0.2283	0.2635	0.2389
3.3365	0.2465	0.2405	0.2183
3.3372	0.2373	0.2342	0.2122
3.3378	0.2205	0.2344	0.2105
3.3385	0.2445	0.2496	0.2124
3.3392	0.2472	0.2615	0.2182
3.3398	0.2330	0.2535	0.2217
3.3405	0.2483	0.2473	0.2166
3.3412	0.2132	0.2326	0.2071
3.3418	0.1723	0.2238	0.2015
3.3425	0.1650	0.2237	0.2010
3.3431	0.1891	0.2368	0.2058
3.3438	0.3572	0.3094	0.2289
3.3445	0.7244	0.6700	0.3020
3.3451	0.9569	0.9219	0.4194
3.3458	0.6507	0.6144	0.4708
3.3465	0.3489	0.4209	0.3902
3.3471	0.2571	0.3109	0.2779
3.3478	0.2957	0.2518	0.2211
3.3485	0.3808	0.3051	0.2092
3.3491	0.6944	0.6488	0.2132
3.3498	0.6617	0.6797	0.2159
3.3505	0.5014	0.4878	0.2128
3.3511	0.4287	0.4662	0.2100
3.3518	0.2801	0.2906	0.2098
3.3525	0.1876	0.2332	0.2084
3.3531	0.1447	0.2280	0.2052
3.3538	0.1476	0.2338	0.2049
3.3545	0.1998	0.2698	0.2149
3.3551	0.3015	0.3770	0.2563
3.3558	0.3692	0.4591	0.3645
3.3564	0.5086	0.5491	0.5087
3.3571	0.4934	0.5685	0.5444
3.3578	0.2803	0.4416	0.4195
3.3584	0.1941	0.3045	0.2781
3.3591	0.2265	0.2744	0.2228
3.3598	0.2255	0.2873	0.2300
3.3604	0.1933	0.2792	0.2476
3.3611	0.1758	0.2718	0.2465
3.3618	0.1701	0.2545	0.2288
3.3624	0.1756	0.2340	0.2111
3.3631	0.1794	0.2250	0.2029
3.3638	0.1556	0.2204	0.1982
3.3644	0.1347	0.2139	0.1920
3.3651	0.1366	0.2115	0.1898
3.3658	0.1571	0.2224	0.2007
3.3664	0.1905	0.2560	0.2343
3.3671	0.2227	0.3247	0.3028
3.3678	0.3457	0.4293	0.4072
3.3684	0.4964	0.5005	0.4784
3.3691	0.3799	0.4427	0.4199
3.3697	0.2108	0.3240	0.2971
3.3704	0.1719	0.2454	0.2118
3.3711	0.1778	0.2062	0.1786
3.3717	0.1914	0.1999	0.1717
3.3724	0.1996	0.2266	0.1728
3.3731	0.2154	0.2335	0.1749
3.3737	0.1891	0.2113	0.1768
3.3744	0.1795	0.2330	0.1788
3.3751	0.1979	0.2653	0.1799
3.3757	0.1675	0.2277	0.1802
3.3764	0.1632	0.2038	0.1799
3.3771	0.1623	0.2024	0.1802
3.3777	0.1579	0.2106	0.1886
3.3784	0.1863	0.2611	0.2390
3.3791	0.3232	0.4125	0.3861
3.3797	0.6502	0.6268	0.5932
3.3804	0.7165	0.6989	0.6716
3.3811	0.4831	0.5690	0.5315
3.3817	1.0978	0.9022	0.3324
3.3824	3.8015	3.7981	0.2215
3.3830	4.7259	4.8591	0.1902
3.3837	3.2570	2.9764	0.1884
3.3844	1.4078	1.3652	0.1921
3.3850	0.4792	0.3538	0.1949
3.3857	0.2679	0.2809	0.1979
3.3864	0.2093	0.2581	0.2024
3.3870	0.1718	0.2347	0.2074
3.3877	0.1695	0.2470	0.2110
3.3884	0.2051	0.2764	0.2129
3.3890	0.4129	0.3911	0.2149
3.3897	1.3553	1.1688	0.2284
3.3904	1.8192	1.9671	0.2877
3.3910	1.0772	0.9937	0.4208
3.3917	0.6801	0.6138	0.5591
3.3924	0.5337	0.5897	0.5672
3.3930	0.2892	0.4643	0.4406
3.3937	0.1988	0.3348	0.3109
3.3944	0.2237	0.2789	0.2512
3.3950	0.2685	0.3289	0.2412
3.3957	0.2949	0.4289	0.2478
3.3963	0.2290	0.3474	0.2564
3.3970	0.1710	0.2930	0.2647
3.3977	0.2272	0.3275	0.2718
3.3983	0.3855	0.5140	0.2768
3.3990	0.3921	0.5497	0.2810
3.3997	0.2336	0.3581	0.2857
3.4003	0.1670	0.1871	0.1635
3.4010	0.1605	0.1752	0.1534
3.4017	0.1693	0.1918	0.1700
3.4023	0.2489	0.2809	0.2591
3.4030	0.4364	0.4359	0.4141
3.4037	0.5402	0.5514	0.5295
3.4043	0.4353	0.5274	0.5056
3.4050	0.2675	0.3900	0.3683
3.4057	0.1828	0.2474	0.2256
3.4063	0.1843	0.1756	0.1533
3.4070	0.1777	0.1770	0.1430
3.4077	0.2057	0.2430	0.1490
3.4083	0.2132	0.2657	0.1586
3.4090	0.1887	0.2353	0.1770
3.4096	0.1825	0.2513	0.1962
3.4103	0.1949	0.2611	0.2079
3.4110	0.3193	0.2781	0.2110
3.4116	1.8096	1.1809	0.2071
3.4123	6.2515	6.3192	0.1981
3.4130	7.1014	7.2269	0.1932
3.4136	2.7044	1.9604	0.2088
3.4143	2.9911	2.7991	0.2616
3.4150	3.9658	4.1708	0.3620
3.4156	1.7455	1.5466	0.4815
3.4163	0.6838	0.6128	0.5392
3.4170	0.3919	0.4941	0.4714
3.4176	0.2246	0.3532	0.3313
3.4183	0.1886	0.2571	0.2344
3.4190	0.2438	0.2527	0.2096
3.4196	0.9324	0.7222	0.2085
3.4203	3.0846	3.0202	0.2079
3.4210	2.9912	3.1130	0.2161
3.4216	0.9822	0.7836	0.2317
3.4223	0.2368	0.2855	0.2461
3.4229	0.1565	0.2766	0.2546
3.4236	0.1580	0.2781	0.2562
3.4243	0.1570	0.2749	0.2531
3.4249	0.1826	0.2759	0.2516
3.4256	0.5522	0.4543	0.2626
3.4263	2.7005	2.3161	0.3011
3.4269	4.3539	4.5784	0.3725
3.4276	2.3317	2.0408	0.4476
3.4283	0.7060	0.6052	0.4768
3.4289	0.3579	0.4620	0.4342
3.4296	0.2405	0.3734	0.3484
3.4303	0.1827	0.2411	0.2189
3.4309	0.1745	0.2096	0.1879
3.4316	0.1735	0.2013	0.1795
3.4323	0.1759	0.2006	0.1784
3.4329	0.1664	0.2015	0.1785
3.4336	0.1497	0.2016	0.1789
3.4343	0.1448	0.2063	0.1795
3.4349	0.1537	0.2174	0.1805
3.4356	0.1624	0.2242	0.1937
3.4362	0.1744	0.2367	0.2034
3.4369	0.2031	0.2925	0.2105
3.4376	0.1972	0.2953	0.2132
3.4382	0.1680	0.2556	0.2228
3.4389	0.2041	0.2753	0.2529
3.4396	0.2867	0.3194	0.2974
3.4402	0.3222	0.3525	0.3296
3.4409	0.2881	0.3531	0.3298
3.4416	0.2439	0.3254	0.3005
3.4422	0.1944	0.2845	0.2587
3.4429	0.1648	0.2491	0.2257
3.4436	0.1656	0.2337	0.2115
3.4442	0.1772	0.2322	0.2097
3.4449	0.1724	0.2316	0.2090
3.4456	0.1627	0.1740	0.1519
3.4462	0.1662	0.1344	0.1126
3.4469	0.1716	0.1194	0.0977
3.4476	0.1563	0.1453	0.1235
3.4482	0.1439	0.1977	0.1759
3.4489	0.1473	0.2401	0.2155
3.4495	0.1563	0.2516	0.2176
3.4502	0.1623	0.2426	0.2114
3.4509	0.1756	0.2573	0.2342
3.4515	0.2235	0.2998	0.2764
3.4522	0.2733	0.3513	0.3051
3.4529	0.4260	0.4437	0.3214
3.4535	1.7855	1.2238	0.3478
3.4542	6.8277	6.7408	0.3766
3.4549	9.3718	9.7216	0.3833
3.4555	3.5293	2.9301	0.3665
3.4562	0.5854	0.5187	0.3516
3.4569	0.3999	0.4862	0.3586
3.4575	0.8477	0.9817	0.3544
3.4582	0.8339	0.9871	0.3071
3.4589	0.3563	0.4022	0.2521
3.4595	0.1850	0.2562	0.2299
3.4602	0.2016	0.2594	0.2376
3.4609	0.3053	0.2707	0.2489
3.4615	0.3093	0.2623	0.2406
3.4622	0.2130	0.2375	0.2157
3.4628	0.1566	0.2213	0.1995
3.4635	0.1723	0.2278	0.2061
3.4642	0.2005	0.2431	0.2213
3.4648	0.2105	0.2436	0.2218
3.4655	0.2164	0.2740	0.2522
3.4662	0.2134	0.2741	0.2506
3.4668	0.2102	0.2726	0.2408
3.4675	0.1894	0.2593	0.2267
3.4682	0.1668	0.2383	0.2141
3.4688	0.1584	0.2123	0.1903
3.4695	0.1587	0.2122	0.1905
3.4702	0.1573	0.2124	0.1907
3.4708	0.1537	0.2126	0.1909
3.4715	0.1499	0.2128	0.1911
3.4722	0.1574	0.2132	0.1912
3.4728	0.1661	0.2137	0.1914
3.4735	0.1635	0.2152	0.1916
3.4742	0.1583	0.2164	0.1918
3.4748	0.1556	0.2146	0.1920
3.4755	0.1635	0.2145	0.1921
3.4761	0.1837	0.2157	0.1923
3.4768	0.1978	0.2151	0.1925
3.4775	0.1996	0.2146	0.1926
3.4781	0.2002	0.2148	0.1928
3.4788	0.1975	0.2148	0.1929
3.4795	0.1889	0.2149	0.1931
3.4801	0.1720	0.2153	0.1932
3.4808	0.1594	0.2167	0.1934
3.4815	0.1628	0.2195	0.1935
3.4821	0.2003	0.2437	0.1937
3.4828	0.2778	0.3751	0.1938
3.4835	0.2989	0.3892	0.1939
3.4841	0.2315	0.2500	0.1940
3.4848	0.2133	0.2196	0.1942
3.4855	0.2130	0.2493	0.1943
3.4861	0.2405	0.3136	0.1944
3.4868	0.2200	0.2762	0.1945
3.4875	0.1768	0.2253	0.1946
3.4881	0.1646	0.2168	0.1947
3.4888	0.1731	0.2165	0.1948
3.4894	0.1921	0.2167	0.1949
3.4901	0.2043	0.2190	0.1949
3.4908	0.2222	0.2309	0.1950
3.4914	0.2429	0.2328	0.1951
3.4921	0.2388	0.2211	0.1952
3.4928	0.2244	0.2183	0.1952
3.4934	0.1969	0.2223	0.1953
3.4941	0.1815	0.2231	0.1953
3.4948	0.1883	0.2194	0.1954
3.4954	0.2274	0.2205	0.1954
3.4961	0.2333	0.2191	0.1955
3.4968	0.1945	0.2178	0.1955
3.4974	0.1894	0.2234	0.1955
3.4981	0.2088	0.2461	0.1956
3.4988	0.1920	0.2458	0.1956
3.4994	0.1848	0.2253	0.1956
3.5001	0.1964	0.2197	0.1956
3.5008	0.2332	0.2200	0.1956
3.5014	0.2434	0.2181	0.1956
3.5021	0.2390	0.2179	0.1956
3.5027	0.2099	0.2215	0.1956
3.5034	0.2026	0.2316	0.1956
3.5041	0.2185	0.2353	0.1956
3.5047	0.2375	0.2278	0.1955
3.5054	0.2426	0.2242	0.1955
3.5061	0.2489	0.2218	0.1955
3.5067	0.2480	0.2180	0.1954
3.5074	0.2185	0.2172	0.1954
3.5081	0.2189	0.2171	0.1953
3.5087	0.2164	0.2171	0.1953
3.5094	0.1931	0.2174	0.1952
3.5101	0.1955	0.2175	0.1952
3.5107	0.1923	0.2170	0.1951
3.5114	0.1714	0.2168	0.1950
3.5121	0.1724	0.2167	0.1949
3.5127	0.1888	0.2166	0.1949
3.5134	0.1910	0.2165	0.1948
3.5141	0.1933	0.2166	0.1947
3.5147	0.2236	0.2197	0.1946
3.5154	0.2926	0.2504	0.1945
3.5160	0.3402	0.3218	0.1944
3.5167	0.3176	0.2837	0.1943
3.5174	0.2848	0.2288	0.1941
3.5180	0.2941	0.2405	0.1940
3.5187	0.2798	0.2377	0.1939
3.5194	0.2376	0.2191	0.1938
3.5200	0.1926	0.2155	0.1936
3.5207	0.1675	0.2153	0.1935
3.5214	0.1926	0.2152	0.1934
3.5220	0.2438	0.2177	0.1932
3.5227	0.2886	0.2403	0.1931
3.5234	0.3128	0.2662	0.1929
3.5240	0.2911	0.2350	0.1928
3.5247	0.2518	0.2233	0.1926
3.5254	0.2208	0.2345	0.1924
3.5260	0.1944	0.2629	0.2182
3.5267	0.1690	0.2512	0.2223
3.5274	0.1706	0.2484	0.2262
3.5280	0.1957	0.2517	0.2299
3.5287	0.2125	0.2557	0.2334
3.5293	0.3542	0.3040	0.2366
3.5300	1.1108	0.9779	0.2397
3.5307	2.2204	2.3200	0.2425
3.5313	1.6895	1.5737	0.2451
3.5320	1.1781	0.8581	0.2475
3.5327	3.6461	2.7270	0.2497
3.5333	10.1593	10.6633	0.2517
3.5340	8.6628	8.4717	0.2534
3.5347	2.1370	1.4325	0.2550
3.5353	0.3595	0.3077	0.2563
3.5360	0.1927	0.2822	0.2574
3.5367	0.2847	0.3022	0.2583
3.5373	1.1833	0.8925	0.2590
3.5380	3.9741	3.8838	0.2595
3.5387	3.9976	4.1111	0.2597
3.5393	1.2640	1.0219	0.2598
3.5400	0.3052	0.3150	0.2596
3.5407	0.3329	0.3338	0.2592
3.5413	1.3051	1.1244	0.2586
3.5420	2.7884	2.8349	0.2578
3.5426	1.7105	1.6685	0.2567
3.5433	0.5400	0.4144	0.2555
3.5440	0.3212	0.2784	0.2540
3.5446	0.2511	0.2741	0.2523
3.5453	0.1669	0.2722	0.2504
3.5460	0.1459	0.2701	0.2483
3.5466	0.1649	0.2679	0.2460
3.5473	0.1681	0.2686	0.2434
3.5480	0.1743	0.2864	0.2407
3.5486	0.1947	0.2930	0.2377
3.5493	0.2084	0.2881	0.2345
3.5500	0.2185	0.3119	0.2311
3.5506	0.2055	0.2763	0.2275
3.5513	0.1993	0.2477	0.2237
3.5520	0.2137	0.2414	0.2196
3.5526	0.2234	0.2373	0.2154
3.5533	0.2032	0.2334	0.2109
3.5540	0.1674	0.2287	0.2062
3.5546	0.1617	0.2232	0.2013
3.5553	0.1702	0.2181	0.1962
3.5559	0.1825	0.2128	0.1908
3.5566	0.1957	0.2077	0.1853
3.5573	0.1941	0.2082	0.1795
3.5579	0.1982	0.2172	0.1736
3.5586	0.2262	0.2453	0.1674
3.5593	0.2164	0.2341	0.1610
3.5599	0.1809	0.1861	0.1543
3.5606	0.1961	0.2041	0.1808
3.5613	0.2310	0.2033	0.1806
3.5619	0.2505	0.2026	0.1803
3.5626	0.2623	0.2020	0.1801
3.5633	0.2362	0.2017	0.1799
3.5639	0.1717	0.2015	0.1797
3.5646	0.1308	0.2013	0.1795
3.5653	0.1232	0.2015	0.1793
3.5659	0.1259	0.2032	0.1791
3.5666	0.1330	0.2031	0.1789
3.5673	0.1583	0.2009	0.1787
3.5679	0.2040	0.2003	0.1785
3.5686	0.2491	0.2004	0.1783
3.5692	0.2708	0.2038	0.1781
3.5699	0.2590	0.2086	0.1780
3.5706	0.2130	0.2036	0.1778
3.5712	0.1705	0.2016	0.1776
3.5719	0.1536	0.2028	0.1775
3.5726	0.1722	0.2146	0.1773
3.5732	0.2008	0.2225	0.1771
3.5739	0.1965	0.2056	0.1770
3.5746	0.1981	0.1994	0.1768
3.5752	0.1859	0.1988	0.1767
3.5759	0.1804	0.1985	0.1766
3.5766	0.1815	0.1993	0.1764
3.5772	0.1731	0.2016	0.1763
3.5779	0.1759	0.2008	0.1762
3.5786	0.2038	0.1992	0.1761
3.5792	0.1923	0.1981	0.1760
3.5799	0.1710	0.1977	0.1759
3.5806	0.1584	0.1976	0.1758
3.5812	0.1343	0.1976	0.1757
3.5819	0.1315	0.1978	0.1756
3.5825	0.1454	0.1974	0.1755
3.5832	0.1618	0.1978	0.1754
3.5839	0.1760	0.2040	0.1754
3.5845	0.1988	0.2116	0.1753
3.5852	0.1669	0.2025	0.1752
3.5859	0.1306	0.1975	0.1752
3.5865	0.1347	0.1982	0.1752
3.5872	0.1420	0.1983	0.1751
3.5879	0.1545	0.1972	0.1751
3.5885	0.1740	0.1971	0.1751
3.5892	0.2138	0.2054	0.1751
3.5899	0.2820	0.2755	0.1751
3.5905	0.2821	0.3433	0.1751
3.5912	0.2055	0.2486	0.1751
3.5919	0.1935	0.2361	0.1751
3.5925	0.2469	0.3166	0.1751
3.5932	0.2384	0.2691	0.1752
3.5939	0.2206	0.2050	0.1752
3.5945	0.2241	0.1974	0.1753
3.5952	0.2053	0.1987	0.1753
3.5958	0.2013	0.2000	0.1754
3.5965	0.2052	0.1983	0.1755
3.5972	0.2111	0.1974	0.1755
3.5978	0.2239	0.1974	0.1756
3.5985	0.2133	0.1975	0.1757
3.5992	0.1898	0.1976	0.1758
3.5998	0.1815	0.1985	0.1760
3.6005	0.1960	0.1999	0.1761
3.6012	0.2126	0.1992	0.1762
3.6018	0.2158	0.1986	0.1764
3.6025	0.2150	0.1986	0.1765
3.6032	0.2061	0.1985	0.1767
3.6038	0.1885	0.1986	0.1768
3.6045	0.1641	0.1988	0.1770
3.6052	0.1432	0.1989	0.1772
3.6058	0.1382	0.1991	0.1774
3.6065	0.1332	0.1995	0.1776
3.6072	0.1324	0.2030	0.1778
3.6078	0.1609	0.2192	0.1780
3.6085	0.2227	0.2518	0.1782
3.6091	0.2798	0.2485	0.1785
3.6098	0.3124	0.2304	0.1787
3.6105	0.2914	0.2407	0.1790
3.6111	0.2273	0.2233	0.1792
3.6118	0.1695	0.2056	0.1795
3.6125	0.1716	0.2119	0.1798
3.6131	0.2000	0.2229	0.1801
3.6138	0.2275	0.2102	0.1804
3.6145	0.3466	0.2313	0.1807
3.6151	0.8034	0.6199	0.1810
3.6158	1.3480	1.3027	0.1813
3.6165	0.8787	0.7231	0.1817
3.6171	0.3386	0.2553	0.1820
3.6178	0.2334	0.2122	0.1823
3.6185	0.2395	0.2095	0.1827
3.6191	0.6965	0.4322	0.1831
3.6198	2.9849	2.7002	0.1834
3.6205	5.0231	5.1083	0.1838
3.6211	2.3407	1.9310	0.1842
3.6218	0.5609	0.3150	0.1846
3.6224	0.2615	0.2080	0.1850
3.6231	0.2203	0.2072	0.1854
3.6238	0.2042	0.2077	0.1858
3.6244	0.2053	0.2089	0.1863
3.6251	0.1754	0.2103	0.1867
3.6258	0.1461	0.2098	0.1871
3.6264	0.1423	0.2113	0.1876
3.6271	0.1411	0.2239	0.1880
3.6278	0.1744	0.2301	0.1885
3.6284	0.2265	0.2161	0.1890
3.6291	0.2853	0.2302	0.1894
3.6298	0.4308	0.3883	0.1899
3.6304	0.4815	0.5147	0.1904
3.6311	0.3026	0.3061	0.1909
3.6318	0.1729	0.2190	0.1914
3.6324	0.1718	0.2143	0.1919
3.6331	0.2143	0.2146	0.1924
3.6338	0.2410	0.2160	0.1929
3.6344	0.2262	0.2171	0.1934
3.6351	0.1895	0.2162	0.1940
3.6357	0.1619	0.2163	0.1945
3.6364	0.1659	0.2168	0.1950
3.6371	0.1944	0.2174	0.1956
3.6377	0.2400	0.2213	0.1961
3.6384	0.2768	0.2445	0.1967
3.6391	0.2889	0.2680	0.1972
3.6397	0.2677	0.2602	0.1978
3.6404	0.2235	0.2341	0.1983
3.6411	0.2063	0.2291	0.1989
3.6417	0.2218	0.2277	0.1994
3.6424	0.2612	0.2383	0.2000
3.6431	0.3064	0.2636	0.2006
3.6437	0.2916	0.2551	0.2012
3.6444	0.2545	0.2479	0.2017
3.6451	0.2562	0.2765	0.2023
3.6457	0.2497	0.2994	0.2029
3.6464	0.1980	0.2721	0.2035
3.6471	0.1478	0.2322	0.2040
3.6477	0.1499	0.2285	0.2046
3.6484	0.1905	0.2393	0.2052
3.6490	0.2374	0.2424	0.2058
3.6497	0.2501	0.2316	0.2064
3.6504	0.2327	0.2289	0.2069
3.6510	0.2160	0.2303	0.2075
3.6517	0.2347	0.2454	0.2081
3.6524	0.2726	0.2710	0.2087
3.6530	0.2910	0.2499	0.2092
3.6537	0.2996	0.2332	0.2098
3.6544	0.3046	0.2324	0.2104
3.6550	0.3019	0.2333	0.2110
3.6557	0.3093	0.2341	0.2115
3.6564	0.2782	0.2373	0.2121
3.6570	0.2515	0.2397	0.2126
3.6577	0.2257	0.2365	0.2132
3.6584	0.2027	0.2356	0.2137
3.6590	0.2064	0.2361	0.2143
3.6597	0.2650	0.2367	0.2148
3.6604	0.3192	0.2411	0.2154
3.6610	0.3468	0.2977	0.2159
3.6617	0.3893	0.4052	0.2164
3.6623	0.3305	0.3220	0.2169
3.6630	0.2481	0.2476	0.2175
3.6637	0.2182	0.2439	0.2180
3.6643	0.2363	0.2432	0.2185
3.6650	0.2467	0.2411	0.2190
3.6657	0.2522	0.2413	0.2194
3.6663	0.3351	0.2593	0.2199
3.6670	1.5419	0.9088	0.2204
3.6677	7.0210	6.0917	0.2208
3.6683	12.6408	12.5386	0.2213
3.6690	6.8695	5.9030	0.2217
3.6697	1.5240	0.7583	0.2221
3.6703	0.4152	0.2685	0.2226
3.6710	0.3759	0.2757	0.2230
3.6717	0.4070	0.2563	0.2234
3.6723	0.4087	0.2462	0.2238
3.6730	0.4064	0.2459	0.2241
3.6737	0.3682	0.2462	0.2245
3.6743	0.2885	0.2466	0.2248
3.6750	0.2627	0.2469	0.2252
3.6756	0.3392	0.2473	0.2255
3.6763	0.4816	0.2482	0.2258
3.6770	0.5210	0.2494	0.2261
3.6776	0.4362	0.2529	0.2264
3.6783	0.3268	0.2757	0.2267
3.6790	0.2586	0.2838	0.2269
3.6796	0.2333	0.2571	0.2272
3.6803	0.2597	0.2495	0.2274
3.6810	0.3350	0.2518	0.2276
3.6816	0.3667	0.2803	0.2278
3.6823	0.3483	0.3244	0.2280
3.6830	0.2585	0.2832	0.2281
3.6836	0.2098	0.2530	0.2283
3.6843	0.2350	0.2513	0.2284
3.6850	0.2634	0.2514	0.2285
3.6856	0.2563	0.2505	0.2286
3.6863	0.2128	0.2504	0.2286
3.6870	0.1617	0.2505	0.2287
3.6876	0.1430	0.2505	0.2287
3.6883	0.1602	0.2506	0.2288
3.6889	0.2052	0.2512	0.2288
3.6896	0.2489	0.2521	0.2287
3.6903	0.2549	0.2517	0.2287
3.6909	0.2192	0.2510	0.2286
3.6916	0.2166	0.2507	0.2286
3.6923	0.2877	0.2504	0.2285
3.6929	0.3545	0.2502	0.2283
3.6936	0.3984	0.2501	0.2282
3.6943	0.4098	0.2499	0.2280
3.6949	0.3881	0.2497	0.2279
3.6956	0.3681	0.2495	0.2277
3.6963	0.3027	0.2493	0.2275
3.6969	0.2194	0.2501	0.2272
3.6976	0.1968	0.2511	0.2270
3.6983	0.2313	0.2494	0.2267
3.6989	0.2406	0.2483	0.2264
3.6996	0.2382	0.2480	0.2260
3.7003	0.2962	0.2477	0.2257
3.7009	0.4515	0.2472	0.2253
3.7016	0.6297	0.2472	0.2249
3.7022	0.6131	0.2479	0.2245
3.7029	0.4404	0.2468	0.2241
3.7036	0.3542	0.2455	0.2237
3.7042	0.3325	0.2449	0.2232
3.7049	0.3305	0.2445	0.2227
3.7056	0.3194	0.2439	0.2222
3.7062	0.2613	0.2434	0.2217
3.7069	0.1980	0.2429	0.2211
3.7076	0.1810	0.2432	0.2205
3.7082	0.1907	0.2535	0.2200
3.7089	0.2211	0.2853	0.2193
3.7096	0.2874	0.3298	0.2187
3.7102	0.3148	0.3191	0.2181
3.7109	0.2343	0.2540	0.2174
3.7116	0.1717	0.2390	0.2167
3.7122	0.1669	0.2378	0.2160
3.7129	0.1857	0.2371	0.2153
3.7136	0.2023	0.2403	0.2146
3.7142	0.5544	0.4284	0.2138
3.7149	2.0757	1.9379	0.2130
3.7155	2.8627	2.9239	0.2123
3.7162	1.2036	0.9931	0.2115
3.7169	0.3756	0.2708	0.2107
3.7175	0.2444	0.2319	0.2098
3.7182	0.2248	0.2307	0.2090
3.7189	0.2300	0.2299	0.2081
3.7195	0.3033	0.2293	0.2073
3.7202	0.4680	0.2284	0.2064
3.7209	0.5167	0.2273	0.2055
3.7215	0.4891	0.2265	0.2046
3.7222	0.4893	0.2272	0.2037
3.7229	0.4521	0.2326	0.2028
3.7235	0.3549	0.2509	0.2019
3.7242	0.2643	0.2711	0.2010
3.7249	0.2225	0.2423	0.2001
3.7255	0.2453	0.2489	0.1992
3.7262	0.2335	0.2641	0.1982
3.7269	0.1974	0.2326	0.1973
3.7275	0.1776	0.2195	0.1964
3.7282	0.1950	0.2179	0.1955
3.7288	0.2342	0.2195	0.1945
3.7295	0.2340	0.2237	0.1936
3.7302	0.2076	0.2341	0.1927
3.7308	0.2037	0.2268	0.1918
3.7315	0.2187	0.2209	0.1909
3.7322	0.2074	0.2221	0.1901
3.7328	0.1690	0.2137	0.1892
3.7335	0.1450	0.2102	0.1883
3.7342	0.1613	0.2095	0.1875
