# Supplementary material for: Dynamic infrared aurora on Jupiter
Source: Nat Commun. 2025 May 12;16:3907. doi: 10.1038/s41467-025-58984-z (PMC12069571; doi:10.1038/s41467-025-58984-z)
Supplement: Supplementary file 6 — Source Data [file 41467_2025_58984_MOESM6_ESM.zip › SupplementaryFig2a.txt]

# Swirl region (190W, 70N) radiance in F335M filter (mW/m^2/sr)
# Time at JWST, Total radiance, H3+ component, Non-H3+ component
2024-01-08 00:31:33.347364+00:00	0.4587	0.1674	0.2913
2024-01-08 00:32:05.559333+00:00	0.4619	0.1703	0.2916
2024-01-08 00:32:37.771302+00:00	0.4628	0.1675	0.2952
2024-01-08 00:33:09.983271+00:00	0.4572	0.1664	0.2907
2024-01-08 00:33:42.195239+00:00	0.4544	0.1647	0.2897
2024-01-08 00:34:14.407208+00:00	0.4473	0.1619	0.2853
2024-01-08 00:34:46.619176+00:00	0.4499	0.1609	0.2890
2024-01-08 00:35:18.831145+00:00	0.4475	0.1624	0.2851
2024-01-08 00:35:51.043114+00:00	0.4401	0.1635	0.2766
2024-01-08 00:36:23.255083+00:00	0.4436	0.1641	0.2794
2024-01-08 00:36:55.467052+00:00	0.4440	0.1596	0.2843
2024-01-08 00:37:27.679021+00:00	0.4386	0.1592	0.2794
2024-01-08 00:37:59.890989+00:00	0.4311	0.1560	0.2750
2024-01-08 00:38:32.102958+00:00	0.4264	0.1500	0.2764
2024-01-08 00:39:04.314927+00:00	0.4195	0.1461	0.2733
2024-01-08 00:39:36.526895+00:00	0.4164	0.1415	0.2748
2024-01-08 00:40:08.738864+00:00	0.4122	0.1388	0.2734
2024-01-08 00:40:40.950833+00:00	0.4102	0.1370	0.2731
2024-01-08 00:41:13.162802+00:00	0.4083	0.1322	0.2760
2024-01-08 00:41:45.374770+00:00	0.4038	0.1323  0.2714
2024-01-08 00:42:17.586739+00:00	0.4050	0.1325	0.2725
2024-01-08 00:42:49.798708+00:00	0.4066	0.1285	0.2780
2024-01-08 00:43:22.010677+00:00	0.3994	0.1300	0.2693
2024-01-08 00:43:54.222645+00:00	0.3991	0.1290	0.2700
2024-01-08 00:44:26.434614+00:00	0.3957	0.1263	0.2694
2024-01-08 00:44:58.646583+00:00	0.3985  0.1276	0.2708
2024-01-08 00:45:30.858552+00:00	0.3935	0.1253	0.2681
2024-01-08 00:46:03.070520+00:00	0.3948  0.1248	0.2700
2024-01-08 00:46:35.282489+00:00	0.3929	0.1233	0.2695
2024-01-08 00:47:07.494458+00:00	0.3917	0.1239	0.2677
2024-01-08 00:47:39.706427+00:00	0.3883	0.1236	0.2647
2024-01-08 00:48:11.918396+00:00	0.3915	0.1228	0.2686
2024-01-08 00:48:44.130364+00:00	0.3934	0.1240	0.2694
