# Supplementary material for: Dynamic infrared aurora on Jupiter
Source: Nat Commun. 2025 May 12;16:3907. doi: 10.1038/s41467-025-58984-z (PMC12069571; doi:10.1038/s41467-025-58984-z)
Supplement: Supplementary file 6 — Source Data [file 41467_2025_58984_MOESM6_ESM.zip › SupplementaryFig2b.txt]

# Swirl region (190W, 70N) radiance in F335M filter (mW/m^2/sr)
# Time at JWST,               H3+/total (%)
2024-01-08 00:31:33.347364+00:00    36.4919
2024-01-08 00:32:05.559333+00:00    36.8727
2024-01-08 00:32:37.771302+00:00    36.2042
2024-01-08 00:33:09.983271+00:00    36.4092
2024-01-08 00:33:42.195239+00:00    36.2513
2024-01-08 00:34:14.407208+00:00    36.1973
2024-01-08 00:34:46.619176+00:00    35.7636
2024-01-08 00:35:18.831145+00:00    36.2904
2024-01-08 00:35:51.043114+00:00    37.1527
2024-01-08 00:36:23.255083+00:00    37.0001
2024-01-08 00:36:55.467052+00:00    35.9535
2024-01-08 00:37:27.679021+00:00    36.2997
2024-01-08 00:37:59.890989+00:00    36.2035
2024-01-08 00:38:32.102958+00:00    35.1793
2024-01-08 00:39:04.314927+00:00    34.8374
2024-01-08 00:39:36.526895+00:00    34.0028
2024-01-08 00:40:08.738864+00:00    33.6744
2024-01-08 00:40:40.950833+00:00    33.4035
2024-01-08 00:41:13.162802+00:00    32.3859
2024-01-08 00:41:45.374770+00:00    32.7672
2024-01-08 00:42:17.586739+00:00    32.7147
2024-01-08 00:42:49.798708+00:00    31.6148
2024-01-08 00:43:22.010677+00:00    32.5693
2024-01-08 00:43:54.222645+00:00    32.3390
2024-01-08 00:44:26.434614+00:00    31.9221
2024-01-08 00:44:58.646583+00:00    32.0351
2024-01-08 00:45:30.858552+00:00    31.8632
2024-01-08 00:46:03.070520+00:00    31.6181
2024-01-08 00:46:35.282489+00:00    31.3880
2024-01-08 00:47:07.494458+00:00    31.6494
2024-01-08 00:47:39.706427+00:00    31.8301
2024-01-08 00:48:11.918396+00:00    31.3840
2024-01-08 00:48:44.130364+00:00    31.5204
