# Supplementary material for: Dynamic infrared aurora on Jupiter
Source: Nat Commun. 2025 May 12;16:3907. doi: 10.1038/s41467-025-58984-z (PMC12069571; doi:10.1038/s41467-025-58984-z)
Supplement: Supplementary file 6 — Source Data [file 41467_2025_58984_MOESM6_ESM.zip › SupplementaryFig2c.txt]

# DAR (160W, 65N) radiance in F335M filter (mW/m^2/sr)
# Time at JWST, Total radiance, H3+ component, Non-H3+ component
2024-01-07 23:48:15.064959+00:00	0.2750	0.1376	0.1373
2024-01-07 23:48:47.274897+00:00	0.2683	0.1330	0.1353
2024-01-07 23:49:19.484834+00:00	0.2652	0.1355	0.1297
2024-01-07 23:49:51.694771+00:00	0.2653	0.1288	0.1364
2024-01-07 23:50:23.904709+00:00	0.2592	0.1237	0.1355
2024-01-07 23:50:56.114647+00:00	0.2521	0.1188	0.1332
2024-01-07 23:51:28.324584+00:00	0.2430	0.1122	0.1307
2024-01-07 23:52:00.534521+00:00	0.2382	0.1103	0.1278
2024-01-07 23:52:32.744459+00:00	0.2338	0.1070	0.1268
2024-01-07 23:53:04.954396+00:00	0.2333	0.1029	0.1303
2024-01-07 23:53:37.164334+00:00	0.2412	0.1105	0.1306
2024-01-07 23:54:09.374272+00:00	0.2494	0.1164	0.1329
2024-01-07 23:54:41.584209+00:00	0.2616	0.1258	0.1358
2024-01-07 23:55:13.794146+00:00	0.2947	0.1543	0.1404
2024-01-07 23:55:46.004084+00:00	0.3535	0.2029	0.1506
2024-01-07 23:56:18.214022+00:00	0.3665	0.2123	0.1541
2024-01-07 23:56:50.423959+00:00	0.3437	0.1979	0.1458
2024-01-07 23:57:22.633896+00:00	0.3161	0.1757	0.1404
2024-01-07 23:57:54.843834+00:00	0.2949	0.1564	0.1385
2024-01-07 23:58:27.053772+00:00	0.2798	0.1453	0.1345
2024-01-07 23:58:59.263709+00:00	0.2726	0.1389	0.1337
2024-01-07 23:59:31.473647+00:00	0.2690	0.1315	0.1375
2024-01-08 00:00:03.683584+00:00	0.2608	0.1277	0.1330
2024-01-08 00:00:35.893521+00:00	0.2529	0.1218	0.1311
2024-01-08 00:01:08.103459+00:00	0.2499	0.1174	0.1324
2024-01-08 00:01:40.313397+00:00	0.2412	0.1121	0.1291
2024-01-08 00:02:12.523334+00:00	0.2364	0.1078	0.1286
2024-01-08 00:02:44.733272+00:00	0.2293	0.1025	0.1268
2024-01-08 00:03:16.943209+00:00	0.2249	0.1012	0.1237
2024-01-08 00:03:49.153146+00:00	0.2278	0.1012	0.1266
2024-01-08 00:04:21.363084+00:00	0.2376	0.1085	0.1291
2024-01-08 00:04:53.573022+00:00	0.2394	0.1115	0.1278
2024-01-08 00:05:25.782959+00:00	0.2370	0.1102	0.1267
