# Supplementary material for: Dynamic infrared aurora on Jupiter
Source: Nat Commun. 2025 May 12;16:3907. doi: 10.1038/s41467-025-58984-z (PMC12069571; doi:10.1038/s41467-025-58984-z)
Supplement: Supplementary file 6 — Source Data [file 41467_2025_58984_MOESM6_ESM.zip › SupplementaryFig2d.txt]

# DAR (160W, 65N) radiance in F335M filter (mW/m^2/sr)
# Time at JWST H3+/total (%)
2024-01-07 23:48:15.064959+00:00	50.04552
2024-01-07 23:48:47.274897+00:00	49.56337
2024-01-07 23:49:19.484834+00:00	51.09183
2024-01-07 23:49:51.694771+00:00	48.56374
2024-01-07 23:50:23.904709+00:00	47.71460
2024-01-07 23:50:56.114647+00:00	47.14963
2024-01-07 23:51:28.324584+00:00	46.18099
2024-01-07 23:52:00.534521+00:00	46.31284
2024-01-07 23:52:32.744459+00:00	45.77386
2024-01-07 23:53:04.954396+00:00	44.13389
2024-01-07 23:53:37.164334+00:00	45.82102
2024-01-07 23:54:09.374272+00:00	46.69326
2024-01-07 23:54:41.584209+00:00	48.09423
2024-01-07 23:55:13.794146+00:00	52.35002
2024-01-07 23:55:46.004084+00:00	57.39382
2024-01-07 23:56:18.214022+00:00	57.93433
2024-01-07 23:56:50.423959+00:00	57.59019
2024-01-07 23:57:22.633896+00:00	55.58023
2024-01-07 23:57:54.843834+00:00	53.03510
2024-01-07 23:58:27.053772+00:00	51.92022
2024-01-07 23:58:59.263709+00:00	50.95931
2024-01-07 23:59:31.473647+00:00	48.88458
2024-01-08 00:00:03.683584+00:00	48.98155
2024-01-08 00:00:35.893521+00:00	48.15243
2024-01-08 00:01:08.103459+00:00	46.99652
2024-01-08 00:01:40.313397+00:00	46.46683
2024-01-08 00:02:12.523334+00:00	45.59535
2024-01-08 00:02:44.733272+00:00	44.71154
2024-01-08 00:03:16.943209+00:00	44.99036
2024-01-08 00:03:49.153146+00:00	44.41968
2024-01-08 00:04:21.363084+00:00	45.67571
2024-01-08 00:04:53.573022+00:00	46.59706
2024-01-08 00:05:25.782959+00:00	46.51845
