# Supplementary material for: Dynamic infrared aurora on Jupiter
Source: Nat Commun. 2025 May 12;16:3907. doi: 10.1038/s41467-025-58984-z (PMC12069571; doi:10.1038/s41467-025-58984-z)
Supplement: Supplementary file 6 — Source Data [file 41467_2025_58984_MOESM6_ESM.zip › SupplementaryFig3a.txt]

# Planetocentric longitude (degrees), Planetocentric latitude (degrees), NIRSpec data convolved to F335M (mW/m^2/sr)
-165.1695	43.4672	0.0697
-164.8945	43.4140	0.0720
-164.6203	43.3597	0.0756
-164.3468	43.3046	0.0809
-164.0741	43.2485	0.0750
-163.8020	43.1915	0.0748
-165.3731	43.7195	0.0683
-165.0962	43.6668	0.0692
-164.8201	43.6132	0.0717
-164.5446	43.5587	0.0745
-164.2699	43.5032	0.0742
-163.9960	43.4467	0.0725
-163.7227	43.3894	0.0745
-163.4503	43.3311	0.0719
-163.1786	43.2720	0.0713
-165.8588	44.0229	0.0684
-165.5792	43.9718	0.0687
-165.3004	43.9197	0.0693
-165.0223	43.8667	0.0697
-164.7449	43.8127	0.0698
-164.4682	43.7578	0.0712
-164.1923	43.7020	0.0721
-163.9171	43.6452	0.0706
-163.6427	43.5875	0.0701
-163.3690	43.5288	0.0701
-163.0962	43.4693	0.0684
-162.8241	43.4088	0.0706
-162.5528	43.3475	0.0723
-162.2823	43.2852	0.0727
-166.0694	44.2744	0.0677
-165.7879	44.2239	0.0690
-165.5071	44.1725	0.0697
-165.2270	44.1201	0.0697
-164.9476	44.0667	0.0692
-164.6690	44.0124	0.0692
-164.3911	43.9572	0.0698
-164.1139	43.9010	0.0696
-163.8375	43.8438	0.0690
-163.5619	43.7858	0.0684
-163.2870	43.7268	0.0690
-163.0130	43.6668	0.0677
-162.7397	43.6060	0.0693
-162.4673	43.5443	0.0709
-162.1956	43.4816	0.0702
-161.9248	43.4181	0.0696
-161.6549	43.3536	0.0701
-161.3857	43.2883	0.0680
-161.1174	43.2220	0.0750
-166.5668	44.5746	0.0682
-166.2827	44.5258	0.0678
-165.9991	44.4760	0.0687
-165.7163	44.4252	0.0692
-165.4342	44.3734	0.0692
-165.1529	44.3207	0.0694
-164.8722	44.2670	0.0693
-164.5923	44.2124	0.0685
-164.3131	44.1567	0.0687
-164.0347	44.1002	0.0689
-163.7571	44.0427	0.0681
-163.4803	43.9843	0.0677
-163.2042	43.9249	0.0677
-162.9290	43.8646	0.0674
-162.6545	43.8034	0.0679
-162.3809	43.7412	0.0684
-162.1081	43.6782	0.0690
-161.8362	43.6142	0.0683
-161.5651	43.5494	0.0698
-161.2948	43.4837	0.0685
-161.0254	43.4170	0.0686
-160.7569	43.3495	0.0652
-166.7848	44.8253	0.0676
-166.4985	44.7771	0.0685
-166.2130	44.7280	0.0687
-165.9282	44.6778	0.0687
-165.6441	44.6267	0.0686
-165.3607	44.5746	0.0692
-165.0780	44.5216	0.0693
-164.7961	44.4675	0.0686
-164.5149	44.4125	0.0682
-164.2345	44.3566	0.0681
-163.9548	44.2996	0.0682
-163.6760	44.2418	0.0684
-163.3979	44.1830	0.0673
-163.1206	44.1232	0.0676
-162.8442	44.0625	0.0665
-162.5685	44.0009	0.0675
-162.2937	43.9384	0.0677
-162.0198	43.8750	0.0685
-161.7467	43.8106	0.0676
-161.4744	43.7454	0.0672
-161.2030	43.6792	0.0669
-160.9325	43.6122	0.0676
-160.6628	43.5443	0.0662
-160.3941	43.4755	0.0628
-167.2943	45.1222	0.0682
-167.0054	45.0758	0.0676
-166.7171	45.0283	0.0686
-166.4296	44.9798	0.0685
-166.1427	44.9304	0.0680
-165.8565	44.8799	0.0682
-165.5711	44.8285	0.0686
-165.2864	44.7760	0.0685
-165.0024	44.7226	0.0685
-164.7192	44.6682	0.0682
-164.4367	44.6129	0.0681
-164.1550	44.5566	0.0680
-163.8741	44.4993	0.0684
-163.5940	44.4411	0.0680
-163.3147	44.3819	0.0674
-163.0362	44.3218	0.0674
-162.7585	44.2607	0.0671
-162.4817	44.1987	0.0674
-162.2057	44.1358	0.0682
-161.9306	44.0720	0.0674
-161.6563	44.0072	0.0666
-161.3829	43.9415	0.0663
-161.1103	43.8750	0.0667
-160.8387	43.8075	0.0678
-160.5679	43.7392	0.0659
-160.2981	43.6699	0.0629
-167.5197	45.3719	0.0675
-167.2288	45.3261	0.0683
-166.9384	45.2794	0.0684
-166.6488	45.2316	0.0683
-166.3599	45.1828	0.0678
-166.0717	45.1330	0.0682
-165.7841	45.0822	0.0678
-165.4974	45.0305	0.0679
-165.2113	44.9777	0.0681
-164.9260	44.9239	0.0682
-164.6415	44.8692	0.0681
-164.3578	44.8135	0.0680
-164.0748	44.7568	0.0678
-163.7926	44.6992	0.0681
-163.5112	44.6406	0.0681
-163.2307	44.5810	0.0674
-162.9510	44.5205	0.0673
-162.6721	44.4591	0.0671
-162.3940	44.3967	0.0668
-162.1168	44.3334	0.0671
-161.8405	44.2691	0.0674
-161.5651	44.2040	0.0667
-161.2905	44.1379	0.0665
-161.0168	44.0709	0.0672
-160.7440	44.0030	0.0682
-160.4721	43.9343	0.0661
-160.2011	43.8646	0.0629
-168.0417	45.6653	0.0685
-167.7480	45.6213	0.0682
-167.4549	45.5763	0.0688
-167.1625	45.5303	0.0684
-166.8708	45.4832	0.0680
-166.5798	45.4351	0.0679
-166.2895	45.3860	0.0680
-165.9999	45.3359	0.0676
-165.7110	45.2848	0.0676
-165.4229	45.2327	0.0676
-165.1355	45.1796	0.0678
-164.8489	45.1255	0.0679
-164.5631	45.0704	0.0680
-164.2780	45.0143	0.0678
-163.9938	44.9573	0.0678
-163.7103	44.8992	0.0679
-163.4277	44.8403	0.0680
-163.1459	44.7803	0.0678
-162.8649	44.7194	0.0670
-162.5848	44.6576	0.0670
-162.3055	44.5948	0.0665
-162.0271	44.5311	0.0671
-161.7496	44.4665	0.0676
-161.4729	44.4009	0.0673
-161.1972	44.3344	0.0674
-160.9223	44.2670	0.0679
-160.6484	44.1987	0.0686
-160.3754	44.1295	0.0676
-160.1033	44.0594	0.0623
-168.2749	45.9138	0.0687
-167.9791	45.8706	0.0693
-167.6839	45.8263	0.0692
-167.3895	45.7810	0.0684
-167.0956	45.7347	0.0682
-166.8025	45.6873	0.0684
-166.5101	45.6389	0.0678
-166.2184	45.5895	0.0676
-165.9274	45.5390	0.0675
-165.6372	45.4876	0.0674
-165.3477	45.4351	0.0675
-165.0590	45.3817	0.0676
-164.7710	45.3272	0.0676
-164.4839	45.2718	0.0677
-164.1975	45.2153	0.0676
-163.9119	45.1579	0.0677
-163.6272	45.0995	0.0678
-163.3433	45.0402	0.0679
-163.0602	44.9798	0.0675
-162.7780	44.9186	0.0671
-162.4966	44.8563	0.0671
-162.2161	44.7932	0.0667
-161.9365	44.7290	0.0677
-161.6578	44.6640	0.0681
-161.3799	44.5980	0.0685
-161.1030	44.5311	0.0680
-160.8270	44.4633	0.0686
-160.5519	44.3946	0.0686
-160.2777	44.3249	0.0673
-160.0045	44.2544	0.0620
-168.5110	46.1620	0.0692
-168.2131	46.1196	0.0702
-167.9158	46.0761	0.0697
-167.6192	46.0315	0.0689
-167.3233	45.9859	0.0688
-167.0281	45.9393	0.0682
-166.7335	45.8916	0.0680
-166.4397	45.8429	0.0678
-166.1466	45.7931	0.0676
-165.8542	45.7424	0.0676
-165.5626	45.6906	0.0675
-165.2717	45.6378	0.0674
-164.9816	45.5840	0.0675
-164.6923	45.5292	0.0676
-164.4038	45.4734	0.0676
-164.1161	45.4166	0.0675
-163.8293	45.3588	0.0674
-163.5432	45.3000	0.0675
-163.2580	45.2403	0.0678
-162.9737	45.1796	0.0678
-162.6902	45.1179	0.0671
-162.4076	45.0553	0.0673
-162.1258	44.9917	0.0673
-161.8450	44.9272	0.0681
-161.5651	44.8617	0.0688
-161.2860	44.7953	0.0690
-161.0079	44.7280	0.0691
-160.7307	44.6597	0.0687
-160.4544	44.5906	0.0685
-160.1791	44.5205	0.0668
-159.9048	44.4495	0.0651
-169.0508	46.4507	0.0700
-168.7501	46.4101	0.0700
-168.4501	46.3684	0.0707
-168.1507	46.3257	0.0699
-167.8519	46.2819	0.0695
-167.5539	46.2370	0.0691
-167.2565	46.1911	0.0684
-166.9598	46.1442	0.0682
-166.6638	46.0962	0.0678
-166.3685	46.0471	0.0677
-166.0740	45.9971	0.0677
-165.7802	45.9460	0.0675
-165.4872	45.8938	0.0675
-165.1950	45.8407	0.0677
-164.9035	45.7865	0.0677
-164.6129	45.7313	0.0677
-164.3230	45.6752	0.0674
-164.0340	45.6180	0.0672
-163.7458	45.5599	0.0672
-163.4584	45.5007	0.0674
-163.1719	45.4406	0.0677
-162.8863	45.3795	0.0677
-162.6015	45.3174	0.0674
-162.3177	45.2544	0.0676
-162.0347	45.1904	0.0677
-161.7526	45.1255	0.0688
-161.4714	45.0596	0.0692
-161.1912	44.9928	0.0694
-160.9119	44.9250	0.0692
-160.6335	44.8563	0.0686
-160.3561	44.7867	0.0682
-160.0796	44.7162	0.0665
-159.8041	44.6448	0.0650
-169.2951	46.6976	0.0704
-168.9923	46.6578	0.0712
-168.6901	46.6170	0.0712
-168.3885	46.5750	0.0706
-168.0876	46.5320	0.0704
-167.7874	46.4879	0.0695
-167.4878	46.4428	0.0688
-167.1889	46.3966	0.0683
-166.8908	46.3493	0.0681
-166.5934	46.3010	0.0679
-166.2967	46.2516	0.0679
-166.0007	46.2012	0.0678
-165.7055	46.1498	0.0678
-165.4111	46.0973	0.0678
-165.1174	46.0438	0.0679
-164.8246	45.9893	0.0677
-164.5326	45.9337	0.0673
-164.2414	45.8772	0.0672
-163.9510	45.8197	0.0672
-163.6615	45.7611	0.0672
-163.3728	45.7016	0.0673
-163.0850	45.6411	0.0676
-162.7980	45.5796	0.0678
-162.5120	45.5171	0.0675
-162.2269	45.4537	0.0680
-161.9426	45.3893	0.0687
-161.6593	45.3239	0.0694
-161.3769	45.2576	0.0696
-161.0954	45.1904	0.0700
-160.8149	45.1222	0.0695
-160.5353	45.0531	0.0694
-160.2567	44.9831	0.0679
-159.9791	44.9121	0.0685
-159.7024	44.8403	0.0647
-169.8480	46.9821	0.0716
-169.5424	46.9443	0.0713
-169.2375	46.9053	0.0721
-168.9331	46.8653	0.0718
-168.6294	46.8241	0.0712
-168.3263	46.7819	0.0710
-168.0239	46.7386	0.0701
-167.7221	46.6942	0.0696
-167.4211	46.6487	0.0690
-167.1207	46.6022	0.0686
-166.8211	46.5546	0.0683
-166.5222	46.5060	0.0680
-166.2240	46.4563	0.0679
-165.9266	46.4056	0.0679
-165.6300	46.3538	0.0679
-165.3342	46.3010	0.0679
-165.0391	46.2471	0.0677
-164.7449	46.1922	0.0675
-164.4515	46.1363	0.0673
-164.1589	46.0794	0.0672
-163.8672	46.0215	0.0672
-163.5763	45.9626	0.0673
-163.2863	45.9027	0.0674
-162.9971	45.8418	0.0676
-162.7089	45.7799	0.0677
-162.4216	45.7170	0.0679
-162.1351	45.6532	0.0683
-161.8496	45.5884	0.0694
-161.5651	45.5226	0.0701
-161.2814	45.4559	0.0705
-160.9987	45.3882	0.0703
-160.7170	45.3196	0.0700
-160.4362	45.2500	0.0691
-160.1564	45.1796	0.0674
-159.8776	45.1082	0.0679
-159.5998	45.0359	0.0644
-170.1007	47.2276	0.0721
-169.7930	47.1906	0.0726
-169.4858	47.1525	0.0725
-169.1792	47.1133	0.0717
-168.8733	47.0729	0.0718
-168.5680	47.0315	0.0711
-168.2634	46.9890	0.0706
-167.9594	46.9454	0.0702
-167.6562	46.9007	0.0698
-167.3536	46.8550	0.0694
-167.0518	46.8081	0.0688
-166.7506	46.7602	0.0686
-166.4503	46.7113	0.0684
-166.1506	46.6612	0.0682
-165.8518	46.6102	0.0680
-165.5537	46.5580	0.0679
-165.2564	46.5049	0.0677
-164.9600	46.4507	0.0676
-164.6643	46.3954	0.0675
-164.3695	46.3392	0.0674
-164.0756	46.2819	0.0673
-163.7825	46.2236	0.0674
-163.4902	46.1643	0.0674
-163.1989	46.1040	0.0674
-162.9084	46.0427	0.0676
-162.6189	45.9804	0.0680
-162.3302	45.9171	0.0683
-162.0425	45.8528	0.0689
-161.7557	45.7876	0.0701
-161.4699	45.7214	0.0707
-161.1850	45.6543	0.0708
-160.9011	45.5862	0.0701
-160.6181	45.5171	0.0695
-160.3361	45.4471	0.0683
-160.0551	45.3762	0.0675
-159.7751	45.3044	0.0675
-159.4962	45.2316	0.0651
-170.3566	47.4727	0.0727
-170.0467	47.4366	0.0734
-169.7373	47.3993	0.0728
-169.4285	47.3610	0.0721
-169.1204	47.3215	0.0719
-168.8129	47.2809	0.0713
-168.5060	47.2392	0.0710
-168.1998	47.1964	0.0708
-167.8943	47.1525	0.0706
-167.5895	47.1075	0.0703
-167.2854	47.0614	0.0698
-166.9821	47.0143	0.0696
-166.6794	46.9661	0.0693
-166.3776	46.9168	0.0691
-166.0765	46.8664	0.0686
-165.7761	46.8150	0.0682
-165.4766	46.7625	0.0680
-165.1779	46.7090	0.0678
-164.8800	46.6544	0.0677
-164.5830	46.5988	0.0676
-164.2867	46.5422	0.0674
-163.9914	46.4845	0.0674
-163.6969	46.4258	0.0675
-163.4033	46.3662	0.0674
-163.1106	46.3055	0.0675
-162.8188	46.2438	0.0677
-162.5279	46.1811	0.0687
-162.2380	46.1174	0.0695
-161.9489	46.0527	0.0697
-161.6609	45.9870	0.0704
-161.3737	45.9204	0.0708
-161.0876	45.8528	0.0712
-160.8024	45.7843	0.0701
-160.5182	45.7148	0.0687
-160.2350	45.6444	0.0671
-159.9528	45.5730	0.0669
-159.6717	45.5007	0.0672
-159.3915	45.4275	0.0652
-170.9285	47.7516	0.0743
-170.6158	47.7175	0.0738
-170.3036	47.6822	0.0741
-169.9920	47.6458	0.0731
-169.6810	47.6083	0.0727
-169.3707	47.5697	0.0719
-169.0609	47.5299	0.0715
-168.7518	47.4891	0.0713
-168.4434	47.4471	0.0713
-168.1356	47.4040	0.0712
-167.8285	47.3598	0.0709
-167.5222	47.3145	0.0707
-167.2165	47.2681	0.0706
-166.9116	47.2207	0.0706
-166.6075	47.1721	0.0704
-166.3041	47.1225	0.0699
-166.0015	47.0718	0.0695
-165.6997	47.0200	0.0690
-165.3987	46.9672	0.0686
-165.0986	46.9133	0.0683
-164.7992	46.8584	0.0680
-164.5007	46.8024	0.0677
-164.2031	46.7454	0.0675
-163.9063	46.6874	0.0675
-163.6105	46.6283	0.0675
-163.3155	46.5682	0.0674
-163.0214	46.5071	0.0676
-162.7283	46.4450	0.0681
-162.4360	46.3819	0.0692
-162.1448	46.3178	0.0700
-161.8544	46.2527	0.0700
-161.5651	46.1866	0.0704
-161.2767	46.1196	0.0708
-160.9892	46.0516	0.0707
-160.7028	45.9826	0.0693
-160.4174	45.9127	0.0676
-160.1330	45.8418	0.0664
-159.8496	45.7700	0.0669
-159.5672	45.6972	0.0674
-159.2858	45.6235	0.0652
-171.1932	47.9951	0.0751
-170.8783	47.9619	0.0758
-170.5639	47.9275	0.0752
-170.2500	47.8920	0.0740
-169.9368	47.8554	0.0736
-169.6242	47.8176	0.0727
-169.3121	47.7787	0.0721
-169.0008	47.7387	0.0719
-168.6901	47.6975	0.0718
-168.3800	47.6552	0.0716
-168.0707	47.6118	0.0715
-167.7620	47.5674	0.0715
-167.4541	47.5218	0.0716
-167.1469	47.4751	0.0716
-166.8405	47.4273	0.0717
-166.5348	47.3784	0.0716
-166.2299	47.3284	0.0712
-165.9258	47.2774	0.0707
-165.6225	47.2253	0.0702
-165.3200	47.1721	0.0696
-165.0184	47.1179	0.0690
-164.7176	47.0626	0.0685
-164.4176	47.0062	0.0681
-164.1186	46.9488	0.0678
-163.8204	46.8904	0.0677
-163.5231	46.8310	0.0676
-163.2267	46.7705	0.0676
-162.9313	46.7090	0.0678
-162.6368	46.6465	0.0684
-162.3432	46.5830	0.0695
-162.0506	46.5184	0.0703
-161.7589	46.4529	0.0701
-161.4683	46.3864	0.0702
-161.1786	46.3189	0.0702
-160.8899	46.2505	0.0697
-160.6022	46.1811	0.0683
-160.3155	46.1107	0.0675
-160.0299	46.0393	0.0662
-159.7452	45.9670	0.0670
-159.4616	45.8938	0.0672
-159.1791	45.8197	0.0650
-158.8976	45.7446	0.0563
-171.4613	48.2381	0.0761
-171.1441	48.2058	0.0776
-170.8274	48.1724	0.0762
-170.5114	48.1378	0.0753
-170.1959	48.1020	0.0744
-169.8809	48.0651	0.0737
-169.5667	48.0271	0.0731
-169.2530	47.9879	0.0728
-168.9400	47.9476	0.0727
-168.6277	47.9062	0.0725
-168.3160	47.8636	0.0723
-168.0050	47.8200	0.0723
-167.6948	47.7752	0.0723
-167.3853	47.7292	0.0723
-167.0765	47.6822	0.0726
-166.7685	47.6341	0.0728
-166.4613	47.5849	0.0728
-166.1549	47.5346	0.0724
-165.8492	47.4832	0.0720
-165.5444	47.4308	0.0715
-165.2405	47.3772	0.0707
-164.9373	47.3226	0.0700
-164.6351	47.2670	0.0694
-164.3337	47.2102	0.0688
-164.0332	47.1525	0.0685
-163.7336	47.0937	0.0682
-163.4349	47.0338	0.0681
-163.1371	46.9729	0.0680
-162.8403	46.9110	0.0682
-162.5444	46.8481	0.0688
-162.2494	46.7842	0.0697
-161.9555	46.7192	0.0702
-161.6625	46.6533	0.0699
-161.3705	46.5864	0.0697
-161.0795	46.5184	0.0693
-160.7895	46.4495	0.0688
-160.5006	46.3797	0.0673
-160.2126	46.3088	0.0671
-159.9257	46.2370	0.0663
-159.6399	46.1643	0.0671
-159.3551	46.0906	0.0668
-159.0713	46.0160	0.0644
-158.7887	45.9404	0.0554
-172.0528	48.5108	0.0771
-171.7328	48.4807	0.0772
-171.4134	48.4493	0.0783
-171.0944	48.4168	0.0774
-170.7761	48.3832	0.0769
-170.4583	48.3483	0.0756
-170.1411	48.3123	0.0750
-169.8245	48.2752	0.0745
-169.5085	48.2369	0.0742
-169.1932	48.1974	0.0738
-168.8785	48.1569	0.0736
-168.5646	48.1151	0.0733
-168.2513	48.0723	0.0733
-167.9387	48.0283	0.0731
-167.6268	47.9832	0.0731
-167.3157	47.9370	0.0733
-167.0054	47.8896	0.0734
-166.6958	47.8412	0.0735
-166.3870	47.7917	0.0734
-166.0790	47.7410	0.0732
-165.7719	47.6893	0.0729
-165.4655	47.6365	0.0723
-165.1601	47.5826	0.0715
-164.8554	47.5276	0.0708
-164.5517	47.4716	0.0702
-164.2488	47.4145	0.0697
-163.9469	47.3563	0.0692
-163.6458	47.2971	0.0688
-163.3457	47.2369	0.0686
-163.0465	47.1756	0.0684
-162.7483	47.1133	0.0687
-162.4510	47.0499	0.0692
-162.1547	46.9856	0.0700
-161.8594	46.9202	0.0706
-161.5651	46.8538	0.0701
-161.2717	46.7864	0.0694
-160.9794	46.7181	0.0689
-160.6881	46.6487	0.0679
-160.3979	46.5784	0.0667
-160.1087	46.5071	0.0668
-159.8205	46.4349	0.0670
-159.5335	46.3617	0.0665
-159.2474	46.2875	0.0662
-158.9625	46.2124	0.0656
-158.6786	46.1363	0.0552
-172.3301	48.7520	0.0788
-172.0078	48.7228	0.0788
-171.6861	48.6924	0.0789
-171.3649	48.6609	0.0783
-171.0442	48.6281	0.0780
-170.7241	48.5942	0.0770
-170.4046	48.5591	0.0765
-170.0857	48.5229	0.0762
-169.7674	48.4855	0.0759
-169.4497	48.4469	0.0755
-169.1327	48.4072	0.0751
-168.8164	48.3663	0.0748
-168.5008	48.3243	0.0744
-168.1858	48.2812	0.0741
-167.8716	48.2369	0.0740
-167.5581	48.1915	0.0740
-167.2454	48.1449	0.0740
-166.9335	48.0973	0.0738
-166.6223	48.0485	0.0737
-166.3119	47.9986	0.0735
-166.0024	47.9476	0.0733
-165.6937	47.8956	0.0729
-165.3858	47.8424	0.0724
-165.0788	47.7881	0.0718
-164.7727	47.7328	0.0713
-164.4674	47.6764	0.0708
-164.1631	47.6189	0.0703
-163.8596	47.5603	0.0697
-163.5571	47.5007	0.0693
-163.2556	47.4401	0.0690
-162.9550	47.3784	0.0689
-162.6553	47.3157	0.0691
-162.3567	47.2519	0.0697
-162.0590	47.1871	0.0704
-161.7623	47.1213	0.0710
-161.4666	47.0545	0.0705
-161.1719	46.9867	0.0694
-160.8783	46.9179	0.0685
-160.5857	46.8481	0.0674
-160.2942	46.7773	0.0669
-160.0037	46.7056	0.0663
-159.7143	46.6328	0.0664
-159.4260	46.5592	0.0657
-159.1387	46.4845	0.0654
-158.8526	46.4089	0.0650
-158.5675	46.3324	0.0549
-172.6109	48.9926	0.0805
-172.2864	48.9644	0.0811
-171.9624	48.9350	0.0799
-171.6389	48.9044	0.0799
-171.3159	48.8726	0.0790
-170.9935	48.8397	0.0786
-170.6716	48.8055	0.0783
-170.3503	48.7702	0.0781
-170.0297	48.7337	0.0778
-169.7097	48.6960	0.0775
-169.3903	48.6572	0.0771
-169.0716	48.6172	0.0765
-168.7536	48.5761	0.0759
-168.4363	48.5338	0.0755
-168.1197	48.4903	0.0752
-167.8038	48.4457	0.0750
-167.4887	48.4000	0.0748
-167.1743	48.3531	0.0744
-166.8608	48.3051	0.0740
-166.5480	48.2560	0.0736
-166.2360	48.2058	0.0733
-165.9249	48.1545	0.0730
-165.6146	48.1020	0.0725
-165.3052	48.0485	0.0720
-164.9967	47.9939	0.0716
-164.6890	47.9382	0.0713
-164.3823	47.8814	0.0710
-164.0764	47.8235	0.0706
-163.7715	47.7646	0.0701
-163.4675	47.7046	0.0696
-163.1645	47.6435	0.0693
-162.8625	47.5814	0.0693
-162.5614	47.5183	0.0695
-162.2613	47.4541	0.0701
-161.9622	47.3889	0.0707
-161.6642	47.3226	0.0718
-161.3671	47.2554	0.0715
-161.0711	47.1871	0.0701
-160.7762	47.1179	0.0688
-160.4823	47.0476	0.0677
-160.1894	46.9764	0.0669
-159.8977	46.9042	0.0661
-159.6070	46.8310	0.0658
-159.3174	46.7568	0.0653
-159.0289	46.6817	0.0661
-158.7415	46.6056	0.0649
-158.4553	46.5286	0.0549
-172.8954	49.2327	0.0826
-172.5686	49.2055	0.0832
-172.2422	49.1771	0.0821
-171.9164	49.1475	0.0818
-171.5911	49.1167	0.0808
-171.2663	49.0847	0.0804
-170.9421	49.0515	0.0802
-170.6185	49.0171	0.0801
-170.2955	48.9815	0.0799
-169.9731	48.9448	0.0797
-169.6513	48.9069	0.0793
-169.3302	48.8678	0.0785
-169.0098	48.8275	0.0776
-168.6901	48.7860	0.0770
-168.3711	48.7434	0.0766
-168.0528	48.6997	0.0763
-167.7352	48.6548	0.0759
-167.4184	48.6087	0.0754
-167.1025	48.5616	0.0747
-166.7873	48.5132	0.0740
-166.4729	48.4638	0.0734
-166.1593	48.4132	0.0730
-165.8466	48.3615	0.0725
-165.5347	48.3087	0.0720
-165.2237	48.2548	0.0715
-164.9136	48.1998	0.0711
-164.6045	48.1437	0.0710
-164.2962	48.0866	0.0709
-163.9888	48.0283	0.0707
-163.6824	47.9690	0.0703
-163.3770	47.9086	0.0700
-163.0725	47.8471	0.0698
-162.7690	47.7846	0.0698
-162.4665	47.7210	0.0700
-162.1650	47.6564	0.0704
-161.8645	47.5908	0.0711
-161.5651	47.5241	0.0721
-161.2666	47.4564	0.0718
-160.9693	47.3877	0.0704
-160.6730	47.3180	0.0691
-160.3777	47.2473	0.0681
-160.0836	47.1756	0.0675
-159.7905	47.1029	0.0667
-159.4986	47.0292	0.0666
-159.2077	46.9546	0.0669
-158.9180	46.8790	0.0671
-158.6294	46.8024	0.0658
-158.3419	46.7249	0.0568
-173.5132	49.4971	0.0848
-173.1836	49.4722	0.0852
-172.8544	49.4460	0.0851
-172.5257	49.4187	0.0847
-172.1976	49.3901	0.0842
-171.8699	49.3603	0.0835
-171.5428	49.3292	0.0829
-171.2162	49.2970	0.0825
-170.8902	49.2636	0.0820
-170.5648	49.2290	0.0818
-170.2400	49.1931	0.0817
-169.9158	49.1561	0.0812
-169.5923	49.1179	0.0803
-169.2694	49.0785	0.0794
-168.9473	49.0380	0.0785
-168.6258	48.9963	0.0778
-168.3051	48.9534	0.0773
-167.9851	48.9093	0.0769
-167.6659	48.8641	0.0763
-167.3474	48.8177	0.0754
-167.0298	48.7702	0.0745
-166.7129	48.7216	0.0736
-166.3969	48.6718	0.0730
-166.0817	48.6209	0.0725
-165.7674	48.5688	0.0720
-165.4540	48.5157	0.0714
-165.1414	48.4614	0.0708
-164.8297	48.4060	0.0706
-164.5190	48.3495	0.0706
-164.2092	48.2920	0.0707
-163.9003	48.2333	0.0707
-163.5924	48.1736	0.0706
-163.2854	48.1128	0.0705
-162.9795	48.0509	0.0704
-162.6745	47.9879	0.0704
-162.3706	47.9240	0.0706
-162.0676	47.8589	0.0709
-161.7657	47.7928	0.0715
-161.4649	47.7257	0.0722
-161.1651	47.6576	0.0723
-160.8664	47.5884	0.0712
-160.5687	47.5183	0.0701
-160.2721	47.4471	0.0695
-159.9767	47.3749	0.0694
-159.6823	47.3017	0.0689
-159.3891	47.2276	0.0689
-159.0969	47.1525	0.0694
-158.8059	47.0764	0.0697
-158.5161	46.9993	0.0684
-158.2274	46.9213	0.0600
-173.8074	49.7350	0.0861
-173.4755	49.7111	0.0877
-173.1440	49.6860	0.0870
-172.8130	49.6597	0.0876
-172.4824	49.6321	0.0871
-172.1524	49.6033	0.0867
-171.8229	49.5733	0.0861
-171.4939	49.5421	0.0853
-171.1655	49.5096	0.0844
-170.8377	49.4759	0.0838
-170.5104	49.4411	0.0834
-170.1838	49.4050	0.0827
-169.8579	49.3677	0.0819
-169.5326	49.3292	0.0807
-169.2080	49.2896	0.0796
-168.8841	49.2487	0.0787
-168.5609	49.2067	0.0780
-168.2384	49.1635	0.0774
-167.9167	49.1192	0.0767
-167.5958	49.0736	0.0759
-167.2756	49.0269	0.0748
-166.9563	48.9791	0.0738
-166.6378	48.9301	0.0730
-166.3201	48.8800	0.0724
-166.0033	48.8287	0.0719
-165.6873	48.7763	0.0714
-165.3723	48.7228	0.0707
-165.0581	48.6681	0.0702
-164.7449	48.6124	0.0701
-164.4326	48.5555	0.0704
-164.1212	48.4976	0.0706
-163.8108	48.4385	0.0709
-163.5014	48.3784	0.0711
-163.1929	48.3171	0.0712
-162.8855	48.2548	0.0712
-162.5790	48.1915	0.0712
-162.2736	48.1271	0.0713
-161.9692	48.0616	0.0715
-161.6659	47.9951	0.0718
-161.3637	47.9275	0.0723
-161.0625	47.8589	0.0724
-160.7624	47.7893	0.0714
-160.4633	47.7187	0.0705
-160.1654	47.6470	0.0701
-159.8686	47.5744	0.0704
-159.5730	47.5007	0.0708
-159.2784	47.4261	0.0713
-158.9850	47.3505	0.0721
-158.6928	47.2739	0.0726
-158.4017	47.1964	0.0719
-158.1117	47.1179	0.0715
-174.1054	49.9723	0.0882
-173.7711	49.9495	0.0893
-173.4373	49.9254	0.0892
-173.1039	49.9002	0.0899
-172.7710	49.8736	0.0900
-172.4386	49.8459	0.0898
-172.1067	49.8168	0.0891
-171.7753	49.7866	0.0880
-171.4444	49.7551	0.0867
-171.1142	49.7225	0.0858
-170.7845	49.6885	0.0847
-170.4555	49.6534	0.0838
-170.1271	49.6171	0.0828
-169.7993	49.5796	0.0817
-169.4722	49.5408	0.0805
-169.1458	49.5009	0.0795
-168.8201	49.4597	0.0786
-168.4952	49.4174	0.0778
-168.1710	49.3739	0.0771
-167.8475	49.3292	0.0761
-167.5249	49.2834	0.0751
-167.2030	49.2364	0.0741
-166.8820	49.1882	0.0733
-166.5618	49.1389	0.0726
-166.2425	49.0884	0.0721
-165.9240	49.0368	0.0716
-165.6064	48.9840	0.0710
-165.2897	48.9301	0.0704
-164.9739	48.8751	0.0700
-164.6591	48.8189	0.0700
-164.3452	48.7617	0.0704
-164.0323	48.7033	0.0709
-163.7203	48.6439	0.0714
-163.4094	48.5833	0.0718
-163.0994	48.5217	0.0722
-162.7904	48.4590	0.0723
-162.4825	48.3952	0.0721
-162.1756	48.3303	0.0719
-161.8698	48.2644	0.0718
-161.5651	48.1974	0.0718
-161.2614	48.1294	0.0721
-160.9588	48.0604	0.0723
-160.6573	47.9903	0.0719
-160.3569	47.9192	0.0709
-160.0576	47.8471	0.0706
-159.7595	47.7740	0.0712
-159.4625	47.6999	0.0719
-159.1666	47.6247	0.0730
-158.8719	47.5486	0.0741
-158.5784	47.4716	0.0747
-158.2861	47.3935	0.0767
-157.9949	47.3145	0.0735
-174.4073	50.2089	0.0901
-174.0707	50.1872	0.0912
-173.7345	50.1642	0.0911
-173.3987	50.1400	0.0914
-173.0634	50.1145	0.0920
-172.7286	50.0878	0.0918
-172.3942	50.0599	0.0913
-172.0604	50.0306	0.0900
-171.7271	50.0002	0.0884
-171.3944	49.9685	0.0869
-171.0623	49.9356	0.0855
-170.7308	49.9014	0.0844
-170.3999	49.8660	0.0835
-170.0696	49.8295	0.0825
-169.7400	49.7916	0.0814
-169.4111	49.7526	0.0804
-169.0829	49.7124	0.0796
-168.7555	49.6710	0.0787
-168.4287	49.6284	0.0779
-168.1028	49.5846	0.0768
-167.7776	49.5396	0.0757
-167.4532	49.4934	0.0748
-167.1296	49.4460	0.0740
-166.8069	49.3975	0.0732
-166.4850	49.3478	0.0726
-166.1640	49.2970	0.0722
-165.8438	49.2450	0.0717
-165.5246	49.1919	0.0712
-165.2062	49.1376	0.0707
-164.8888	49.0822	0.0704
-164.5724	49.0257	0.0704
-164.2569	48.9681	0.0708
-163.9424	48.9093	0.0714
-163.6289	48.8494	0.0720
-163.3164	48.7885	0.0727
-163.0049	48.7264	0.0732
-162.6944	48.6633	0.0733
-162.3850	48.5991	0.0731
-162.0766	48.5338	0.0727
-161.7693	48.4674	0.0721
-161.4631	48.4000	0.0716
-161.1580	48.3315	0.0715
-160.8540	48.2620	0.0718
-160.5511	48.1915	0.0716
-160.2493	48.1199	0.0709
-159.9487	48.0473	0.0712
-159.6492	47.9737	0.0717
-159.3509	47.8991	0.0724
-159.0537	47.8235	0.0736
-158.7577	47.7469	0.0744
-158.4629	47.6693	0.0752
-158.1693	47.5908	0.0764
-157.8769	47.5112	0.0738
-174.7131	50.4449	0.0928
-174.3741	50.4243	0.0930
-174.0355	50.4024	0.0929
-173.6974	50.3793	0.0925
-173.3596	50.3549	0.0927
-173.0224	50.3292	0.0926
-172.6856	50.3023	0.0919
-172.3493	50.2741	0.0909
-172.0136	50.2447	0.0894
-171.6784	50.2140	0.0875
-171.3438	50.1821	0.0861
-171.0098	50.1489	0.0848
-170.6764	50.1145	0.0839
-170.3436	50.0789	0.0830
-170.0115	50.0421	0.0822
-169.6801	50.0040	0.0813
-169.3494	49.9647	0.0805
-169.0193	49.9242	0.0798
-168.6901	49.8825	0.0791
-168.3615	49.8395	0.0781
-168.0338	49.7954	0.0770
-167.7068	49.7501	0.0760
-167.3807	49.7036	0.0751
-167.0554	49.6559	0.0743
-166.7309	49.6071	0.0737
-166.4073	49.5571	0.0732
-166.0845	49.5059	0.0728
-165.7627	49.4535	0.0724
-165.4418	49.4000	0.0720
-165.1218	49.3454	0.0715
-164.8028	49.2896	0.0712
-164.4847	49.2327	0.0712
-164.1676	49.1746	0.0716
-163.8515	49.1155	0.0721
-163.5364	49.0552	0.0727
-163.2223	48.9938	0.0734
-162.9093	48.9313	0.0740
-162.5973	48.8678	0.0743
-162.2864	48.8031	0.0743
-161.9765	48.7374	0.0736
-161.6677	48.6706	0.0725
-161.3601	48.6027	0.0715
-161.0535	48.5338	0.0711
-160.7481	48.4638	0.0714
-160.4437	48.3928	0.0715
-160.1406	48.3207	0.0708
-159.8386	48.2477	0.0712
-159.5377	48.1736	0.0716
-159.2381	48.0985	0.0720
-158.9396	48.0224	0.0731
-158.6423	47.9453	0.0736
-158.3462	47.8672	0.0737
-158.0513	47.7881	0.0744
-157.7576	47.7081	0.0721
-175.3645	50.6983	0.0949
-175.0228	50.6801	0.0954
-174.6815	50.6607	0.0943
-174.3405	50.6399	0.0942
-174.0000	50.6179	0.0934
-173.6598	50.5946	0.0929
-173.3201	50.5700	0.0925
-172.9809	50.5442	0.0919
-172.6422	50.5170	0.0913
-172.3039	50.4887	0.0902
-171.9663	50.4590	0.0887
-171.6292	50.4281	0.0872
-171.2926	50.3960	0.0858
-170.9567	50.3626	0.0847
-170.6214	50.3279	0.0837
-170.2867	50.2921	0.0828
-169.9528	50.2549	0.0821
-169.6195	50.2166	0.0814
-169.2869	50.1770	0.0808
-168.9550	50.1362	0.0803
-168.6239	50.0942	0.0796
-168.2936	50.0510	0.0787
-167.9640	50.0065	0.0776
-167.6353	49.9609	0.0766
-167.3073	49.9141	0.0758
-166.9803	49.8660	0.0751
-166.6540	49.8168	0.0746
-166.3287	49.7665	0.0741
-166.0042	49.7149	0.0738
-165.6807	49.6622	0.0736
-165.3581	49.6083	0.0732
-165.0365	49.5533	0.0727
-164.7158	49.4971	0.0724
-164.3961	49.4398	0.0724
-164.0773	49.3814	0.0726
-163.7596	49.3218	0.0729
-163.4429	49.2611	0.0734
-163.1273	49.1993	0.0740
-162.8127	49.1364	0.0746
-162.4991	49.0724	0.0752
-162.1867	49.0073	0.0752
-161.8753	48.9411	0.0744
-161.5651	48.8739	0.0729
-161.2559	48.8055	0.0716
-160.9479	48.7361	0.0709
-160.6410	48.6657	0.0711
-160.3353	48.5942	0.0712
-160.0307	48.5217	0.0710
-159.7273	48.4481	0.0711
-159.4251	48.3735	0.0712
-159.1241	48.2980	0.0713
-158.8243	48.2213	0.0722
-158.5257	48.1437	0.0724
-158.2283	48.0651	0.0720
-157.9321	47.9856	0.0724
-157.6372	47.9050	0.0704
-175.6807	50.9316	0.0977
-175.3367	50.9146	0.0979
-174.9929	50.8963	0.0963
-174.6495	50.8767	0.0955
-174.3065	50.8558	0.0947
-173.9640	50.8336	0.0937
-173.6218	50.8102	0.0928
-173.2801	50.7854	0.0922
-172.9389	50.7594	0.0919
-172.5982	50.7321	0.0911
-172.2580	50.7035	0.0902
-171.9184	50.6736	0.0891
-171.5793	50.6425	0.0878
-171.2408	50.6101	0.0865
-170.9030	50.5765	0.0853
-170.5658	50.5416	0.0842
-170.2292	50.5054	0.0832
-169.8933	50.4680	0.0824
-169.5581	50.4294	0.0817
-169.2237	50.3896	0.0812
-168.8899	50.3485	0.0808
-168.5570	50.3061	0.0803
-168.2248	50.2626	0.0793
-167.8934	50.2179	0.0783
-167.5629	50.1719	0.0774
-167.2331	50.1247	0.0766
-166.9043	50.0764	0.0760
-166.5763	50.0268	0.0755
-166.2492	49.9761	0.0752
-165.9230	49.9242	0.0751
-165.5978	49.8711	0.0749
-165.2735	49.8168	0.0746
-164.9501	49.7614	0.0742
-164.6278	49.7049	0.0739
-164.3064	49.6472	0.0738
-163.9860	49.5883	0.0738
-163.6667	49.5283	0.0739
-163.3484	49.4672	0.0742
-163.0312	49.4050	0.0746
-162.7150	49.3416	0.0752
-162.3999	49.2772	0.0757
-162.0859	49.2117	0.0757
-161.7730	49.1450	0.0748
-161.4613	49.0773	0.0734
-161.1506	49.0085	0.0720
-160.8411	48.9387	0.0712
-160.5328	48.8678	0.0712
-160.2256	48.7958	0.0713
-159.9197	48.7228	0.0708
-159.6149	48.6487	0.0709
-159.3113	48.5736	0.0709
-159.0089	48.4976	0.0707
-158.7077	48.4204	0.0714
-158.4078	48.3423	0.0714
-158.1091	48.2632	0.0708
-157.8117	48.1831	0.0709
-157.5155	48.1020	0.0689
-176.0010	51.1642	0.1005
-175.6546	51.1484	0.1003
-175.3084	51.1313	0.0985
-174.9626	51.1128	0.0976
-174.6172	51.0931	0.0969
-174.2722	51.0720	0.0959
-173.9275	51.0497	0.0947
-173.5834	51.0260	0.0938
-173.2396	51.0011	0.0933
-172.8964	50.9749	0.0927
-172.5537	50.9474	0.0922
-172.2115	50.9186	0.0915
-171.8699	50.8885	0.0906
-171.5289	50.8571	0.0894
-171.1884	50.8245	0.0881
-170.8486	50.7906	0.0868
-170.5094	50.7555	0.0856
-170.1709	50.7191	0.0843
-169.8331	50.6814	0.0832
-169.4961	50.6425	0.0824
-169.1597	50.6024	0.0820
-168.8241	50.5610	0.0817
-168.4893	50.5183	0.0810
-168.1552	50.4745	0.0801
-167.8220	50.4294	0.0791
-167.4896	50.3831	0.0782
-167.1581	50.3356	0.0774
-166.8274	50.2869	0.0768
-166.4977	50.2370	0.0764
-166.1688	50.1859	0.0762
-165.8409	50.1337	0.0763
-165.5139	50.0802	0.0762
-165.1879	50.0256	0.0760
-164.8628	49.9698	0.0757
-164.5388	49.9128	0.0755
-164.2157	49.8547	0.0752
-163.8937	49.7954	0.0751
-163.5728	49.7350	0.0751
-163.2528	49.6735	0.0752
-162.9340	49.6108	0.0753
-162.6162	49.5471	0.0756
-162.2996	49.4822	0.0759
-161.9840	49.4162	0.0757
-161.6696	49.3491	0.0750
-161.3563	49.2809	0.0738
-161.0442	49.2117	0.0726
-160.7332	49.1413	0.0717
-160.4234	49.0699	0.0716
-160.1148	48.9975	0.0715
-159.8074	48.9240	0.0709
-159.5012	48.8494	0.0707
-159.1963	48.7739	0.0706
-158.8925	48.6973	0.0709
-158.5900	48.6196	0.0709
-158.2887	48.5410	0.0708
-157.9887	48.4614	0.0702
-157.6900	48.3808	0.0703
-157.3925	48.2992	0.0687
-176.3255	51.3960	0.1015
-175.9766	51.3814	0.1015
-175.6281	51.3654	0.1007
-175.2799	51.3482	0.0999
-174.9320	51.3296	0.0994
-174.5845	51.3097	0.0986
-174.2374	51.2885	0.0976
-173.8907	51.2660	0.0968
-173.5444	51.2422	0.0958
-173.1987	51.2170	0.0952
-172.8534	51.1906	0.0948
-172.5087	51.1629	0.0944
-172.1645	51.1339	0.0938
-171.8208	51.1036	0.0929
-171.4778	51.0720	0.0917
-171.1354	51.0392	0.0905
-170.7936	51.0050	0.0891
-170.4525	50.9696	0.0876
-170.1120	50.9330	0.0861
-169.7723	50.8950	0.0847
-169.4332	50.8558	0.0838
-169.0950	50.8154	0.0832
-168.7575	50.7737	0.0827
-168.4208	50.7308	0.0819
-168.0849	50.6866	0.0810
-167.7498	50.6412	0.0800
-167.4155	50.5946	0.0790
-167.0822	50.5467	0.0782
-166.7497	50.4977	0.0775
-166.4181	50.4474	0.0772
-166.0875	50.3960	0.0772
-165.7578	50.3433	0.0774
-165.4291	50.2895	0.0775
-165.1013	50.2345	0.0774
-164.7745	50.1783	0.0772
-164.4488	50.1209	0.0769
-164.1241	50.0624	0.0767
-163.8004	50.0027	0.0765
-163.4777	49.9419	0.0764
-163.1562	49.8799	0.0762
-162.8357	49.8168	0.0760
-162.5164	49.7526	0.0758
-162.1981	49.6873	0.0757
-161.8810	49.6208	0.0755
-161.5651	49.5533	0.0749
-161.2502	49.4847	0.0741
-160.9366	49.4149	0.0732
-160.6241	49.3441	0.0725
-160.3129	49.2722	0.0721
-160.0028	49.1993	0.0721
-159.6940	49.1253	0.0710
-159.3864	49.0503	0.0708
-159.0800	48.9742	0.0705
-158.7749	48.8971	0.0708
-158.4710	48.8189	0.0707
-158.1684	48.7398	0.0714
-157.8671	48.6596	0.0701
-157.5670	48.5785	0.0703
-157.2683	48.4963	0.0688
179.1186	51.6833	0.1213
179.4711	51.6860	0.1205
179.8237	51.6873	0.1163
-179.8237	51.6873	0.1194
-179.4711	51.6860	0.1212
-179.1186	51.6833	0.1195
-178.7661	51.6793	0.1196
-178.4138	51.6739	0.1200
-176.6542	51.6270	0.0993
-176.3030	51.6136	0.1001
-175.9520	51.5988	0.1008
-175.6013	51.5828	0.1010
-175.2509	51.5654	0.1011
-174.9010	51.5467	0.1006
-174.5513	51.5266	0.1000
-174.2021	51.5053	0.0996
-173.8534	51.4826	0.0992
-173.5051	51.4586	0.0986
-173.1572	51.4333	0.0981
-172.8099	51.4067	0.0979
-172.4631	51.3787	0.0974
-172.1169	51.3495	0.0967
-171.7712	51.3190	0.0957
-171.4261	51.2872	0.0947
-171.0817	51.2541	0.0935
-170.7379	51.2197	0.0918
-170.3948	51.1840	0.0899
-170.0524	51.1471	0.0882
-169.7107	51.1089	0.0868
-169.3697	51.0694	0.0857
-169.0295	51.0287	0.0848
-168.6901	50.9867	0.0840
-168.3514	50.9434	0.0830
-168.0136	50.8989	0.0819
-167.6767	50.8532	0.0808
-167.3406	50.8063	0.0798
-167.0054	50.7581	0.0789
-166.6711	50.7087	0.0783
-166.3377	50.6581	0.0780
-166.0052	50.6062	0.0781
-165.6738	50.5532	0.0784
-165.3432	50.4990	0.0786
-165.0137	50.4436	0.0786
-164.6852	50.3870	0.0784
-164.3578	50.3292	0.0782
-164.0313	50.2703	0.0781
-163.7060	50.2102	0.0779
-163.3817	50.1489	0.0776
-163.0585	50.0866	0.0772
-162.7364	50.0230	0.0765
-162.4154	49.9584	0.0759
-162.0956	49.8926	0.0756
-161.7769	49.8257	0.0752
-161.4593	49.7577	0.0749
-161.1430	49.6885	0.0745
-160.8278	49.6183	0.0739
-160.5139	49.5471	0.0733
-160.2011	49.4747	0.0729
-159.8896	49.4013	0.0727
-159.5793	49.3268	0.0719
-159.2703	49.2512	0.0710
-158.9625	49.1746	0.0710
-158.6560	49.0970	0.0710
-158.3507	49.0183	0.0708
-158.0468	48.9387	0.0715
-157.7441	48.8580	0.0713
-157.4428	48.7763	0.0704
-157.1427	48.6936	0.0693
178.7585	51.8976	0.1132
179.1131	51.9017	0.1168
179.4679	51.9044	0.1175
179.8226	51.9057	0.1174
-179.8226	51.9057	0.1175
-179.4679	51.9044	0.1187
-179.1131	51.9017	0.1169
-178.7585	51.8976	0.1178
-178.4039	51.8922	0.1207
-178.0495	51.8855	0.1212
-176.6335	51.8449	0.0995
-176.2801	51.8314	0.1019
-175.9270	51.8166	0.1031
-175.5742	51.8004	0.1031
-175.2217	51.7829	0.1029
-174.8696	51.7640	0.1026
-174.5178	51.7438	0.1026
-174.1665	51.7223	0.1025
-173.8156	51.6994	0.1022
-173.4652	51.6753	0.1019
-173.1153	51.6498	0.1016
-172.7658	51.6230	0.1013
-172.4170	51.5948	0.1006
-172.0687	51.5654	0.0998
-171.7209	51.5346	0.0990
-171.3738	51.5026	0.0981
-171.0274	51.4692	0.0966
-170.6816	51.4346	0.0944
-170.3364	51.3987	0.0922
-169.9920	51.3615	0.0904
-169.6483	51.3230	0.0890
-169.3054	51.2832	0.0878
-168.9632	51.2422	0.0866
-168.6219	51.1999	0.0855
-168.2813	51.1563	0.0841
-167.9416	51.1115	0.0827
-167.6027	51.0655	0.0815
-167.2648	51.0182	0.0806
-166.9277	50.9696	0.0798
-166.5915	50.9199	0.0791
-166.2563	50.8689	0.0788
-165.9220	50.8167	0.0789
-165.5887	50.7633	0.0793
-165.2564	50.7087	0.0795
-164.9252	50.6529	0.0795
-164.5949	50.5959	0.0793
-164.2657	50.5377	0.0792
-163.9375	50.4784	0.0792
-163.6105	50.4178	0.0791
-163.2845	50.3562	0.0786
-162.9596	50.2933	0.0779
-162.6359	50.2294	0.0769
-162.3133	50.1642	0.0761
-161.9918	50.0980	0.0755
-161.6715	50.0306	0.0751
-161.3525	49.9622	0.0749
-161.0345	49.8926	0.0748
-160.7179	49.8219	0.0746
-160.4024	49.7501	0.0742
-160.0881	49.6773	0.0738
-159.7751	49.6033	0.0739
-159.4634	49.5283	0.0726
-159.1529	49.4523	0.0715
-158.8437	49.3752	0.0713
-158.5358	49.2970	0.0716
-158.2292	49.2178	0.0711
-157.9239	49.1376	0.0719
-157.6199	49.0564	0.0717
-157.3172	48.9742	0.0717
-157.0158	48.8910	0.0715
178.3940	52.1108	0.1112
178.7508	52.1163	0.1123
179.1076	52.1203	0.1138
179.4645	52.1231	0.1167
179.8215	52.1244	0.1164
-179.8215	52.1244	0.1158
-179.4645	52.1231	0.1155
-179.1076	52.1203	0.1151
-178.7508	52.1163	0.1174
-178.3940	52.1108	0.1198
-178.0374	52.1040	0.1229
-176.6126	52.0631	0.1007
-176.2570	52.0495	0.1042
-175.9017	52.0346	0.1049
-175.5467	52.0183	0.1048
-175.1920	52.0006	0.1050
-174.8378	51.9816	0.1054
-174.4839	51.9613	0.1058
-174.1304	51.9396	0.1059
-173.7774	51.9166	0.1058
-173.4248	51.8922	0.1056
-173.0728	51.8665	0.1052
-172.7213	51.8395	0.1046
-172.3703	51.8112	0.1040
-172.0199	51.7815	0.1032
-171.6701	51.7505	0.1026
-171.3209	51.7183	0.1016
-170.9724	51.6847	0.0996
-170.6245	51.6498	0.0970
-170.2774	51.6136	0.0946
-169.9309	51.5761	0.0927
-169.5852	51.5373	0.0911
-169.2403	51.4973	0.0898
-168.8962	51.4559	0.0885
-168.5528	51.4133	0.0868
-168.2103	51.3694	0.0850
-167.8687	51.3243	0.0835
-167.5279	51.2779	0.0825
-167.1880	51.2303	0.0816
-166.8491	51.1814	0.0807
-166.5110	51.1313	0.0799
-166.1739	51.0799	0.0795
-165.8378	51.0273	0.0797
-165.5027	50.9736	0.0801
-165.1686	50.9186	0.0803
-164.8355	50.8624	0.0802
-164.5035	50.8050	0.0799
-164.1725	50.7464	0.0799
-163.8427	50.6866	0.0800
-163.5139	50.6257	0.0798
-163.1862	50.5635	0.0793
-162.8597	50.5003	0.0784
-162.5342	50.4359	0.0773
-162.2100	50.3703	0.0763
-161.8869	50.3036	0.0756
-161.5651	50.2357	0.0752
-161.2444	50.1668	0.0751
-160.9249	50.0967	0.0752
-160.6067	50.0256	0.0752
-160.2897	49.9533	0.0751
-159.9739	49.8799	0.0748
-159.6594	49.8055	0.0749
-159.3462	49.7300	0.0735
-159.0343	49.6534	0.0723
-158.7237	49.5758	0.0719
-158.4143	49.4971	0.0721
-158.1063	49.4174	0.0722
-157.7996	49.3367	0.0725
-157.4943	49.2549	0.0721
-157.1903	49.1722	0.0723
-156.8876	49.0884	0.0723
178.0251	52.3228	0.1113
178.3839	52.3297	0.1121
178.7429	52.3352	0.1123
179.1020	52.3393	0.1131
179.4612	52.3420	0.1154
179.8204	52.3434	0.1158
-179.8204	52.3434	0.1147
-179.4612	52.3420	0.1151
-179.1020	52.3393	0.1168
-178.7429	52.3352	0.1179
-178.3839	52.3297	0.1206
-178.0251	52.3228	0.1232
-176.5914	52.2817	0.1035
-176.2336	52.2679	0.1068
-175.8761	52.2529	0.1069
-175.5189	52.2364	0.1072
-175.1620	52.2187	0.1081
-174.8056	52.1995	0.1091
-174.4495	52.1790	0.1099
-174.0939	52.1572	0.1099
-173.7387	52.1340	0.1097
-173.3840	52.1094	0.1092
-173.0298	52.0836	0.1086
-172.6761	52.0563	0.1082
-172.3230	52.0278	0.1076
-171.9705	51.9979	0.1070
-171.6186	51.9667	0.1061
-171.2673	51.9342	0.1046
-170.9167	51.9003	0.1024
-170.5668	51.8652	0.0998
-170.2176	51.8287	0.0971
-169.8691	51.7909	0.0948
-169.5214	51.7519	0.0929
-169.1744	51.7115	0.0913
-168.8283	51.6699	0.0897
-168.4830	51.6270	0.0878
-168.1385	51.5828	0.0861
-167.7949	51.5373	0.0849
-167.4522	51.4906	0.0839
-167.1104	51.4426	0.0828
-166.7695	51.3934	0.0818
-166.4296	51.3429	0.0810
-166.0906	51.2912	0.0807
-165.7526	51.2382	0.0808
-165.4157	51.1840	0.0812
-165.0798	51.1286	0.0812
-164.7449	51.0720	0.0809
-164.4111	51.0142	0.0806
-164.0783	50.9552	0.0804
-163.7467	50.8950	0.0804
-163.4162	50.8336	0.0802
-163.0868	50.7711	0.0796
-162.7585	50.7074	0.0787
-162.4315	50.6425	0.0776
-162.1056	50.5765	0.0766
-161.7809	50.5093	0.0760
-161.4574	50.4410	0.0756
-161.1351	50.3716	0.0756
-160.8140	50.3010	0.0757
-160.4942	50.2294	0.0760
-160.1757	50.1566	0.0760
-159.8584	50.0827	0.0759
-159.5424	50.0078	0.0760
-159.2277	49.9318	0.0751
-158.9144	49.8547	0.0733
-158.6023	49.7765	0.0733
-158.2916	49.6973	0.0729
-157.9821	49.6171	0.0731
-157.6741	49.5358	0.0731
-157.3674	49.4535	0.0728
-157.0620	49.3702	0.0732
-156.7581	49.2859	0.0731
178.0126	52.5419	0.1133
178.3737	52.5488	0.1131
178.7350	52.5544	0.1134
179.0964	52.5585	0.1144
179.4578	52.5613	0.1158
179.8193	52.5627	0.1168
-179.8193	52.5627	0.1164
-179.4578	52.5613	0.1177
-179.0964	52.5585	0.1195
-178.7350	52.5544	0.1206
-178.3737	52.5488	0.1239
-178.0126	52.5419	0.1259
-176.2099	52.4866	0.1093
-175.8502	52.4715	0.1099
-175.4907	52.4549	0.1108
-175.1317	52.4370	0.1124
-174.7730	52.4177	0.1144
-174.4147	52.3970	0.1147
-174.0569	52.3750	0.1144
-173.6995	52.3517	0.1135
-173.3426	52.3269	0.1127
-172.9862	52.3009	0.1123
-172.6304	52.2734	0.1119
-172.2752	52.2447	0.1112
-171.9205	52.2146	0.1100
-171.5665	52.1831	0.1085
-171.2131	52.1503	0.1070
-170.8604	52.1163	0.1049
-170.5084	52.0808	0.1021
-170.1571	52.0441	0.0991
-169.8065	52.0061	0.0965
-169.4568	51.9667	0.0943
-169.1078	51.9260	0.0925
-168.7596	51.8841	0.0909
-168.4123	51.8409	0.0894
-168.0658	51.7963	0.0881
-167.7202	51.7505	0.0870
-167.3755	51.7035	0.0859
-167.0318	51.6551	0.0848
-166.6890	51.6055	0.0838
-166.3471	51.5547	0.0830
-166.0063	51.5026	0.0826
-165.6664	51.4493	0.0828
-165.3276	51.3947	0.0829
-164.9899	51.3389	0.0826
-164.6532	51.2819	0.0820
-164.3175	51.2237	0.0814
-163.9830	51.1642	0.0810
-163.6496	51.1036	0.0808
-163.3173	51.0418	0.0805
-162.9862	50.9788	0.0799
-162.6563	50.9146	0.0791
-162.3275	50.8493	0.0782
-161.9999	50.7828	0.0773
-161.6736	50.7152	0.0768
-161.3484	50.6464	0.0765
-161.0245	50.5765	0.0764
-160.7019	50.5054	0.0766
-160.3805	50.4333	0.0770
-160.0604	50.3600	0.0772
-159.7416	50.2856	0.0772
-159.4241	50.2102	0.0772
-159.1080	50.1337	0.0763
-158.7931	50.0560	0.0750
-158.4796	49.9774	0.0745
-158.1674	49.8976	0.0740
-157.8566	49.8168	0.0742
-157.5472	49.7350	0.0749
-157.2391	49.6522	0.0739
-156.9324	49.5683	0.0744
-156.6271	49.4834	0.0746
177.6368	52.7529	0.1160
178.0000	52.7613	0.1148
178.3634	52.7683	0.1145
178.7270	52.7739	0.1153
179.0906	52.7780	0.1162
179.4543	52.7808	0.1174
179.8181	52.7822	0.1194
-179.8181	52.7822	0.1207
-179.4543	52.7808	0.1222
-179.0906	52.7780	0.1245
-178.7270	52.7739	0.1258
-178.3634	52.7683	0.1294
-178.0000	52.7613	0.1337
-177.6368	52.7529	0.1361
-176.1859	52.7056	0.1128
-175.8239	52.6903	0.1141
-175.4622	52.6736	0.1156
-175.1009	52.6556	0.1181
-174.7400	52.6361	0.1198
-174.3795	52.6153	0.1194
-174.0194	52.5931	0.1179
-173.6598	52.5696	0.1164
-173.3007	52.5447	0.1158
-172.9422	52.5184	0.1154
-172.5841	52.4908	0.1148
-172.2267	52.4618	0.1134
-171.8699	52.4315	0.1115
-171.5137	52.3998	0.1099
-171.1582	52.3668	0.1085
-170.8033	52.3324	0.1065
-170.4492	52.2967	0.1037
-170.0958	52.2597	0.1007
-169.7432	52.2214	0.0981
-169.3913	52.1818	0.0962
-169.0403	52.1408	0.0948
-168.6901	52.0985	0.0938
-168.3407	52.0550	0.0927
-167.9922	52.0101	0.0916
-167.6446	51.9640	0.0904
-167.2980	51.9166	0.0893
-166.9523	51.8679	0.0882
-166.6075	51.8179	0.0871
-166.2637	51.7667	0.0862
-165.9210	51.7142	0.0859
-165.5792	51.6605	0.0857
-165.2385	51.6055	0.0854
-164.8989	51.5493	0.0847
-164.5604	51.4919	0.0837
-164.2229	51.4333	0.0827
-163.8866	51.3734	0.0820
-163.5514	51.3124	0.0816
-163.2174	51.2501	0.0812
-162.8845	51.1867	0.0808
-162.5528	51.1220	0.0802
-162.2223	51.0562	0.0794
-161.8931	50.9893	0.0787
-161.5651	50.9212	0.0783
-161.2383	50.8519	0.0779
-160.9128	50.7815	0.0779
-160.5885	50.7100	0.0780
-160.2656	50.6373	0.0784
-159.9439	50.5635	0.0788
-159.6236	50.4887	0.0789
-159.3045	50.4127	0.0788
-158.9869	50.3356	0.0781
-158.6705	50.2575	0.0764
-158.3556	50.1783	0.0759
-158.0420	50.0980	0.0761
-157.7297	50.0167	0.0758
-157.4189	49.9343	0.0766
-157.1094	49.8509	0.0756
-156.8014	49.7665	0.0761
-156.4948	49.6810	0.0765
177.2563	52.9627	0.1182
177.6217	52.9726	0.1176
177.9872	52.9810	0.1161
178.3530	52.9880	0.1166
178.7188	52.9936	0.1176
179.0848	52.9979	0.1192
179.4509	53.0007	0.1210
179.8169	53.0021	0.1238
-179.8169	53.0021	0.1272
-179.4509	53.0007	0.1292
-179.0848	52.9979	0.1319
-178.7188	52.9936	0.1350
-178.3530	52.9880	0.1389
-177.9872	52.9810	0.1446
-177.6217	52.9726	0.1479
-176.1616	52.9249	0.1173
-175.7973	52.9094	0.1198
-175.4334	52.8926	0.1221
-175.0698	52.8744	0.1239
-174.7066	52.8549	0.1243
-174.3438	52.8339	0.1222
-173.9815	52.8115	0.1198
-173.6196	52.7878	0.1184
-173.2583	52.7627	0.1180
-172.8975	52.7362	0.1176
-172.5373	52.7084	0.1165
-172.1777	52.6792	0.1146
-171.8186	52.6486	0.1126
-171.4603	52.6167	0.1110
-171.1026	52.5834	0.1096
-170.7456	52.5488	0.1076
-170.3893	52.5129	0.1052
-170.0338	52.4756	0.1028
-169.6790	52.4370	0.1011
-169.3251	52.3970	0.1002
-168.9720	52.3558	0.0998
-168.6197	52.3132	0.0994
-168.2683	52.2693	0.0987
-167.9177	52.2241	0.0975
-167.5681	52.1777	0.0962
-167.2195	52.1299	0.0948
-166.8718	52.0808	0.0933
-166.5250	52.0305	0.0919
-166.1793	51.9789	0.0908
-165.8346	51.9260	0.0900
-165.4910	51.8719	0.0895
-165.1484	51.8166	0.0887
-164.8069	51.7600	0.0875
-164.4664	51.7021	0.0860
-164.1272	51.6431	0.0847
-163.7890	51.5828	0.0838
-163.4520	51.5213	0.0833
-163.1162	51.4586	0.0830
-162.7816	51.3947	0.0828
-162.4482	51.3296	0.0823
-162.1160	51.2633	0.0818
-161.7850	51.1959	0.0813
-161.4553	51.1273	0.0807
-161.1269	51.0576	0.0803
-160.7997	50.9867	0.0802
-160.4738	50.9146	0.0803
-160.1493	50.8415	0.0807
-159.8261	50.7672	0.0814
-159.5042	50.6918	0.0815
-159.1836	50.6153	0.0808
-158.8644	50.5377	0.0797
-158.5466	50.4590	0.0785
-158.2302	50.3793	0.0784
-157.9151	50.2985	0.0782
-157.6015	50.2166	0.0780
-157.2892	50.1337	0.0788
-156.9784	50.0497	0.0778
-156.6690	49.9647	0.0785
-156.3610	49.8787	0.0793
176.8712	53.1712	0.1217
177.2387	53.1826	0.1205
177.6064	53.1925	0.1188
177.9743	53.2010	0.1189
178.3424	53.2080	0.1195
178.7106	53.2137	0.1217
179.0789	53.2179	0.1242
179.4473	53.2208	0.1270
179.8158	53.2222	0.1308
-179.8158	53.2222	0.1359
-179.4473	53.2208	0.1390
-179.0789	53.2179	0.1417
-178.7106	53.2137	0.1457
-178.3424	53.2080	0.1496
-177.9743	53.2010	0.1558
-177.6064	53.1925	0.1586
-176.1370	53.1444	0.1237
-175.7704	53.1289	0.1270
-175.4041	53.1119	0.1287
-175.0382	53.0936	0.1289
-174.6727	53.0738	0.1272
-174.3076	53.0527	0.1237
-173.9430	53.0302	0.1213
-173.5789	53.0063	0.1201
-173.2154	52.9810	0.1198
-172.8523	52.9543	0.1192
-172.4898	52.9263	0.1179
-172.1280	52.8968	0.1161
-171.7668	52.8660	0.1143
-171.4062	52.8339	0.1128
-171.0463	52.8004	0.1115
-170.6871	52.7655	0.1097
-170.3287	52.7293	0.1081
-169.9710	52.6917	0.1070
-169.6141	52.6528	0.1070
-169.2580	52.6126	0.1078
-168.9028	52.5710	0.1084
-168.5484	52.5281	0.1084
-168.1949	52.4839	0.1076
-167.8423	52.4384	0.1060
-167.4907	52.3915	0.1041
-167.1400	52.3434	0.1021
-166.7903	52.2940	0.1000
-166.4416	52.2433	0.0981
-166.0939	52.1913	0.0965
-165.7472	52.1381	0.0954
-165.4016	52.0836	0.0944
-165.0571	52.0278	0.0930
-164.7137	51.9708	0.0910
-164.3714	51.9125	0.0890
-164.0303	51.8530	0.0875
-163.6903	51.7923	0.0866
-163.3515	51.7304	0.0862
-163.0139	51.6672	0.0861
-162.6775	51.6029	0.0861
-162.3423	51.5373	0.0860
-162.0083	51.4706	0.0858
-161.6757	51.4027	0.0853
-161.3443	51.3336	0.0847
-161.0141	51.2633	0.0841
-160.6853	51.1919	0.0836
-160.3578	51.1194	0.0838
-160.0317	51.0457	0.0846
-159.7069	50.9709	0.0854
-159.3834	50.8950	0.0851
-159.0613	50.8180	0.0836
-158.7406	50.7399	0.0825
-158.4213	50.6607	0.0808
-158.1034	50.5804	0.0811
-157.7869	50.4990	0.0813
-157.4718	50.4166	0.0818
-157.1581	50.3331	0.0819
-156.8459	50.2485	0.0818
-156.5351	50.1630	0.0810
-156.2258	50.0764	0.0819
176.8510	53.3913	0.1237
177.2208	53.4027	0.1221
177.5909	53.4126	0.1222
177.9612	53.4212	0.1228
178.3317	53.4283	0.1252
178.7023	53.4340	0.1282
179.0730	53.4383	0.1317
179.4437	53.4412	0.1356
179.8146	53.4426	0.1402
-179.8146	53.4426	0.1452
-179.4437	53.4412	0.1492
-179.0730	53.4383	0.1520
-178.7023	53.4340	0.1573
-178.3317	53.4283	0.1611
-177.9612	53.4212	0.1664
-177.5909	53.4126	0.1671
-175.7431	53.3485	0.1335
-175.3745	53.3315	0.1339
-175.0063	53.3130	0.1327
-174.6384	53.2931	0.1296
-174.2710	53.2718	0.1255
-173.9041	53.2491	0.1235
-173.5377	53.2250	0.1225
-173.1719	53.1995	0.1224
-172.8065	53.1727	0.1219
-172.4418	53.1444	0.1210
-172.0777	53.1147	0.1196
-171.7142	53.0837	0.1183
-171.3514	53.0513	0.1171
-170.9893	53.0175	0.1157
-170.6279	52.9824	0.1144
-170.2673	52.9459	0.1137
-169.9074	52.9080	0.1143
-169.5484	52.8688	0.1165
-169.1901	52.8283	0.1190
-168.8328	52.7864	0.1203
-168.4763	52.7432	0.1200
-168.1207	52.6987	0.1184
-167.7660	52.6528	0.1162
-167.4123	52.6056	0.1135
-167.0596	52.5571	0.1106
-166.7078	52.5074	0.1078
-166.3571	52.4563	0.1055
-166.0074	52.4039	0.1036
-165.6588	52.3503	0.1020
-165.3112	52.2954	0.1003
-164.9648	52.2392	0.0979
-164.6194	52.1818	0.0951
-164.2753	52.1231	0.0928
-163.9322	52.0631	0.0912
-163.5904	52.0020	0.0904
-163.2497	51.9396	0.0901
-162.9103	51.8760	0.0904
-162.5721	51.8112	0.0908
-162.2351	51.7452	0.0911
-161.8995	51.6779	0.0913
-161.5651	51.6096	0.0910
-161.2319	51.5400	0.0903
-160.9001	51.4692	0.0894
-160.5697	51.3973	0.0888
-160.2405	51.3243	0.0892
-159.9127	51.2501	0.0903
-159.5863	51.1748	0.0910
-159.2613	51.0983	0.0899
-158.9376	51.0208	0.0875
-158.6154	50.9421	0.0859
-158.2946	50.8624	0.0844
-157.9752	50.7815	0.0851
-157.6572	50.6996	0.0860
-157.3406	50.6166	0.0860
-157.0256	50.5325	0.0857
-156.7120	50.4474	0.0850
-156.3998	50.3613	0.0838
-156.0891	50.2741	0.0842
176.4585	53.5986	0.1266
176.8305	53.6116	0.1262
177.2028	53.6230	0.1266
177.5752	53.6331	0.1275
177.9479	53.6417	0.1302
178.3208	53.6489	0.1336
178.6938	53.6547	0.1375
179.0669	53.6590	0.1418
179.4401	53.6619	0.1463
179.8134	53.6633	0.1508
-179.8134	53.6633	0.1546
-179.4401	53.6619	0.1585
-179.0669	53.6590	0.1620
-178.6938	53.6547	0.1672
-178.3208	53.6489	0.1714
-177.9479	53.6417	0.1746
-177.5752	53.6331	0.1762
-175.7155	53.5685	0.1380
-175.3445	53.5513	0.1383
-174.9739	53.5327	0.1364
-174.6037	53.5126	0.1329
-174.2340	53.4912	0.1289
-173.8647	53.4683	0.1274
-173.4960	53.4440	0.1272
-173.1278	53.4183	0.1276
-172.7602	53.3913	0.1276
-172.3931	53.3628	0.1274
-172.0267	53.3329	0.1271
-171.6610	53.3016	0.1262
-171.2959	53.2690	0.1246
-170.9316	53.2349	0.1228
-170.5679	53.1995	0.1215
-170.2051	53.1628	0.1220
-169.8430	53.1246	0.1247
-169.4818	53.0851	0.1288
-169.1214	53.0443	0.1321
-168.7619	53.0021	0.1333
-168.4032	52.9585	0.1323
-168.0455	52.9136	0.1299
-167.6887	52.8674	0.1267
-167.3329	52.8199	0.1231
-166.9781	52.7711	0.1195
-166.6243	52.7209	0.1164
-166.2716	52.6695	0.1139
-165.9199	52.6167	0.1116
-165.5692	52.5627	0.1092
-165.2197	52.5074	0.1064
-164.8713	52.4508	0.1031
-164.5240	52.3929	0.0998
-164.1779	52.3338	0.0973
-163.8330	52.2734	0.0958
-163.4893	52.2118	0.0951
-163.1468	52.1490	0.0952
-162.8055	52.0849	0.0957
-162.4655	52.0196	0.0963
-162.1268	51.9531	0.0971
-161.7893	51.8855	0.0978
-161.4531	51.8166	0.0977
-161.1183	51.7465	0.0970
-160.7848	51.6753	0.0961
-160.4527	51.6029	0.0957
-160.1219	51.5293	0.0966
-159.7924	51.4546	0.0979
-159.4644	51.3787	0.0979
-159.1378	51.3018	0.0955
-158.8126	51.2237	0.0922
-158.4888	51.1444	0.0905
-158.1664	51.0641	0.0898
-157.8455	50.9827	0.0907
-157.5261	50.9002	0.0914
-157.2081	50.8167	0.0910
-156.8916	50.7321	0.0901
-156.5765	50.6464	0.0887
-156.2630	50.5597	0.0868
-155.9510	50.4719	0.0868
176.0613	53.8046	0.1309
176.4354	53.8191	0.1307
176.8098	53.8321	0.1314
177.1844	53.8437	0.1336
177.5594	53.8538	0.1368
177.9345	53.8625	0.1406
178.3098	53.8698	0.1447
178.6852	53.8756	0.1493
179.0608	53.8799	0.1535
179.4365	53.8828	0.1577
179.8121	53.8843	0.1609
-179.8121	53.8843	0.1626
-179.4365	53.8828	0.1657
-179.0608	53.8799	0.1694
-178.6852	53.8756	0.1743
-178.3098	53.8698	0.1788
-177.9345	53.8625	0.1812
-177.5594	53.8538	0.1828
-177.1844	53.8437	0.1799
-175.6875	53.7887	0.1435
-175.3141	53.7714	0.1444
-174.9411	53.7526	0.1427
-174.5685	53.7324	0.1387
-174.1964	53.7108	0.1350
-173.8248	53.6878	0.1344
-173.4537	53.6633	0.1352
-173.0832	53.6374	0.1364
-172.7132	53.6101	0.1375
-172.3438	53.5814	0.1388
-171.9751	53.5513	0.1391
-171.6071	53.5198	0.1374
-171.2397	53.4869	0.1342
-170.8731	53.4526	0.1313
-170.5072	53.4169	0.1305
-170.1421	53.3799	0.1324
-169.7778	53.3414	0.1367
-169.4144	53.3016	0.1417
-169.0518	53.2605	0.1450
-168.6901	53.2179	0.1457
-168.3293	53.1741	0.1442
-167.9694	53.1289	0.1409
-167.6105	53.0823	0.1367
-167.2526	53.0344	0.1322
-166.8957	52.9852	0.1283
-166.5398	52.9347	0.1252
-166.1850	52.8828	0.1225
-165.8312	52.8297	0.1195
-165.4786	52.7753	0.1161
-165.1271	52.7195	0.1123
-164.7767	52.6625	0.1083
-164.4275	52.6042	0.1049
-164.0794	52.5447	0.1024
-163.7326	52.4839	0.1011
-163.3870	52.4218	0.1007
-163.0426	52.3585	0.1008
-162.6995	52.2940	0.1014
-162.3576	52.2282	0.1022
-162.0171	52.1613	0.1034
-161.6778	52.0931	0.1044
-161.3399	52.0237	0.1046
[truncated: 14,396 more rows]
