# Supplementary material for: Dynamic infrared aurora on Jupiter
Source: Nat Commun. 2025 May 12;16:3907. doi: 10.1038/s41467-025-58984-z (PMC12069571; doi:10.1038/s41467-025-58984-z)
Supplement: Supplementary file 6 — Source Data [file 41467_2025_58984_MOESM6_ESM.zip › SupplementaryFig3c.txt]

# Planetocentric longitude (degrees), Planetocentric latitude (degrees), H3+ fraction (%)
-165.1695	43.4672	30.8758
-164.8945	43.4140	30.9054
-164.6203	43.3597	30.8435
-164.3468	43.3046	33.4139
-164.0741	43.2485	28.6398
-163.8020	43.1915	29.5965
-165.3731	43.7195	30.9556
-165.0962	43.6668	31.2538
-164.8201	43.6132	31.3294
-164.5446	43.5587	31.2030
-164.2699	43.5032	30.2151
-163.9960	43.4467	30.6377
-163.7227	43.3894	29.0261
-163.4503	43.3311	29.0821
-163.1786	43.2720	27.3245
-165.8588	44.0229	32.0329
-165.5792	43.9718	31.7062
-165.3004	43.9197	30.9065
-165.0223	43.8667	30.7760
-164.7449	43.8127	31.2138
-164.4682	43.7578	31.1147
-164.1923	43.7020	30.2514
-163.9171	43.6452	30.6428
-163.6427	43.5875	30.7574
-163.3690	43.5288	29.9020
-163.0962	43.4693	29.0532
-162.8241	43.4088	28.2997
-162.5528	43.3475	29.0606
-162.2823	43.2852	26.2426
-166.0694	44.2744	32.1469
-165.7879	44.2239	31.9131
-165.5071	44.1725	31.3795
-165.2270	44.1201	31.2390
-164.9476	44.0667	31.0867
-164.6690	44.0124	31.1751
-164.3911	43.9572	30.7083
-164.1139	43.9010	30.6587
-163.8375	43.8438	30.6042
-163.5619	43.7858	30.5903
-163.2870	43.7268	29.7829
-163.0130	43.6668	29.5758
-162.7397	43.6060	28.6447
-162.4673	43.5443	28.8567
-162.1956	43.4816	27.2569
-161.9248	43.4181	27.3545
-161.6549	43.3536	27.8434
-161.3857	43.2883	27.5973
-161.1174	43.2220	25.2078
-166.5668	44.5746	32.1106
-166.2827	44.5258	32.4218
-165.9991	44.4760	32.1755
-165.7163	44.4252	32.0442
-165.4342	44.3734	31.8991
-165.1529	44.3207	31.6204
-164.8722	44.2670	31.1731
-164.5923	44.2124	31.1305
-164.3131	44.1567	30.7885
-164.0347	44.1002	30.7890
-163.7571	44.0427	30.5300
-163.4803	43.9843	30.6515
-163.2042	43.9249	29.9214
-162.9290	43.8646	29.6098
-162.6545	43.8034	28.8785
-162.3809	43.7412	28.9957
-162.1081	43.6782	27.7170
-161.8362	43.6142	28.0641
-161.5651	43.5494	27.9012
-161.2948	43.4837	28.0741
-161.0254	43.4170	26.7664
-160.7569	43.3495	29.1665
-166.7848	44.8253	32.9523
-166.4985	44.7771	32.6760
-166.2130	44.7280	32.3494
-165.9282	44.6778	32.5605
-165.6441	44.6267	32.5177
-165.3607	44.5746	32.0137
-165.0780	44.5216	31.6885
-164.7961	44.4675	31.3971
-164.5149	44.4125	31.1262
-164.2345	44.3566	31.0346
-163.9548	44.2996	31.0357
-163.6760	44.2418	30.7307
-163.3979	44.1830	30.5292
-163.1206	44.1232	30.1137
-162.8442	44.0625	29.6146
-162.5685	44.0009	29.2405
-162.2937	43.9384	29.0202
-162.0198	43.8750	28.2620
-161.7467	43.8106	28.2887
-161.4744	43.7454	27.9030
-161.2030	43.6792	28.0065
-160.9325	43.6122	27.1475
-160.6628	43.5443	29.2239
-160.3941	43.4755	28.6478
-167.2943	45.1222	33.3385
-167.0054	45.0758	33.2682
-166.7171	45.0283	33.0995
-166.4296	44.9798	33.0425
-166.1427	44.9304	33.1966
-165.8565	44.8799	33.1021
-165.5711	44.8285	32.6343
-165.2864	44.7760	32.3966
-165.0024	44.7226	31.9354
-164.7192	44.6682	31.5093
-164.4367	44.6129	31.2382
-164.1550	44.5566	31.1660
-163.8741	44.4993	31.0438
-163.5940	44.4411	30.7792
-163.3147	44.3819	30.4891
-163.0362	44.3218	29.8866
-162.7585	44.2607	29.6399
-162.4817	44.1987	29.7183
-162.2057	44.1358	29.0164
-161.9306	44.0720	28.3903
-161.6563	44.0072	28.2053
-161.3829	43.9415	27.8465
-161.1103	43.8750	28.3443
-160.8387	43.8075	27.3130
-160.5679	43.7392	28.5525
-160.2981	43.6699	31.4549
-167.5197	45.3719	33.1448
-167.2288	45.3261	33.0982
-166.9384	45.2794	33.0945
-166.6488	45.2316	33.2799
-166.3599	45.1828	33.3972
-166.0717	45.1330	33.0953
-165.7841	45.0822	33.0554
-165.4974	45.0305	32.6977
-165.2113	44.9777	32.3418
-164.9260	44.9239	31.9460
-164.6415	44.8692	31.5178
-164.3578	44.8135	31.2351
-164.0748	44.7568	31.1789
-163.7926	44.6992	31.0343
-163.5112	44.6406	30.6888
-163.2307	44.5810	30.6228
-162.9510	44.5205	31.5893
-162.6721	44.4591	30.1317
-162.3940	44.3967	30.0584
-162.1168	44.3334	29.0603
-161.8405	44.2691	28.2579
-161.5651	44.2040	28.3532
-161.2905	44.1379	30.2711
-161.0168	44.0709	30.7228
-160.7440	44.0030	27.2933
-160.4721	43.9343	28.0620
-160.2011	43.8646	30.9230
-168.0417	45.6653	32.3529
-167.7480	45.6213	33.3760
-167.4549	45.5763	32.7154
-167.1625	45.5303	32.8054
-166.8708	45.4832	33.1877
-166.5798	45.4351	33.1953
-166.2895	45.3860	32.9490
-165.9999	45.3359	32.9832
-165.7110	45.2848	32.7768
-165.4229	45.2327	32.6460
-165.1355	45.1796	32.3228
-164.8489	45.1255	31.8802
-164.5631	45.0704	31.5476
-164.2780	45.0143	31.2387
-163.9938	44.9573	31.0554
-163.7103	44.8992	30.9703
-163.4277	44.8403	30.5732
-163.1459	44.7803	30.4940
-162.8649	44.7194	36.7701
-162.5848	44.6576	30.8841
-162.3055	44.5948	30.0981
-162.0271	44.5311	29.6902
-161.7496	44.4665	29.2708
-161.4729	44.4009	29.3239
-161.1972	44.3344	32.3612
-160.9223	44.2670	30.7147
-160.6484	44.1987	27.6496
-160.3754	44.1295	27.9570
-160.1033	44.0594	30.3987
-168.2749	45.9138	32.4452
-167.9791	45.8706	32.6229
-167.6839	45.8263	32.3723
-167.3895	45.7810	32.7708
-167.0956	45.7347	32.8908
-166.8025	45.6873	32.7163
-166.5101	45.6389	32.8447
-166.2184	45.5895	32.7035
-165.9274	45.5390	32.6231
-165.6372	45.4876	32.5690
-165.3477	45.4351	32.3485
-165.0590	45.3817	32.0620
-164.7710	45.3272	31.8179
-164.4839	45.2718	31.5356
-164.1975	45.2153	31.3264
-163.9119	45.1579	31.2865
-163.6272	45.0995	31.0154
-163.3433	45.0402	30.6999
-163.0602	44.9798	30.6912
-162.7780	44.9186	36.8813
-162.4966	44.8563	31.3143
-162.2161	44.7932	30.9116
-161.9365	44.7290	31.5112
-161.6578	44.6640	30.5430
-161.3799	44.5980	29.2140
-161.1030	44.5311	29.9554
-160.8270	44.4633	28.2870
-160.5519	44.3946	28.1661
-160.2777	44.3249	28.6618
-160.0045	44.2544	30.1152
-168.5110	46.1620	31.9217
-168.2131	46.1196	31.9647
-167.9158	46.0761	32.1787
-167.6192	46.0315	32.5801
-167.3233	45.9859	32.4990
-167.0281	45.9393	32.9567
-166.7335	45.8916	32.6067
-166.4397	45.8429	32.5127
-166.1466	45.7931	32.4027
-165.8542	45.7424	32.3603
-165.5626	45.6906	32.1519
-165.2717	45.6378	31.9648
-164.9816	45.5840	31.8546
-164.6923	45.5292	31.6952
-164.4038	45.4734	31.6195
-164.1161	45.4166	31.5464
-163.8293	45.3588	31.6456
-163.5432	45.3000	31.0622
-163.2580	45.2403	30.6458
-162.9737	45.1796	30.4721
-162.6902	45.1179	32.3436
-162.4076	45.0553	31.1106
-162.1258	44.9917	31.5921
-161.8450	44.9272	31.1887
-161.5651	44.8617	29.7303
-161.2860	44.7953	29.0418
-161.0079	44.7280	28.7039
-160.7307	44.6597	28.5332
-160.4544	44.5906	28.2548
-160.1791	44.5205	28.7654
-159.9048	44.4495	29.1224
-169.0508	46.4507	32.1697
-168.7501	46.4101	31.8214
-168.4501	46.3684	31.3859
-168.1507	46.3257	31.9518
-167.8519	46.2819	32.0107
-167.5539	46.2370	32.1925
-167.2565	46.1911	32.4572
-166.9598	46.1442	32.8239
-166.6638	46.0962	32.4365
-166.3685	46.0471	32.2705
-166.0740	45.9971	32.2241
-165.7802	45.9460	32.2711
-165.4872	45.8938	31.9251
-165.1950	45.8407	31.6252
-164.9035	45.7865	31.6179
-164.6129	45.7313	31.6161
-164.3230	45.6752	31.6145
-164.0340	45.6180	31.5793
-163.7458	45.5599	31.7067
-163.4584	45.5007	30.9550
-163.1719	45.4406	30.5718
-162.8863	45.3795	31.6959
-162.6015	45.3174	30.8039
-162.3177	45.2544	30.6604
-162.0347	45.1904	30.5662
-161.7526	45.1255	29.4494
-161.4714	45.0596	29.0922
-161.1912	44.9928	28.8282
-160.9119	44.9250	28.4885
-160.6335	44.8563	28.5626
-160.3561	44.7867	28.3292
-160.0796	44.7162	28.9079
-159.8041	44.6448	29.2829
-169.2951	46.6976	31.9665
-168.9923	46.6578	31.6428
-168.6901	46.6170	31.5194
-168.3885	46.5750	31.7780
-168.0876	46.5320	31.5544
-167.7874	46.4879	31.6383
-167.4878	46.4428	31.8147
-167.1889	46.3966	32.1793
-166.8908	46.3493	32.3166
-166.5934	46.3010	32.1987
-166.2967	46.2516	32.2056
-166.0007	46.2012	32.2283
-165.7055	46.1498	32.1247
-165.4111	46.0973	31.7416
-165.1174	46.0438	31.5049
-164.8246	45.9893	31.5096
-164.5326	45.9337	31.5576
-164.2414	45.8772	31.6487
-163.9510	45.8197	31.6387
-163.6615	45.7611	31.3880
-163.3728	45.7016	30.8815
-163.0850	45.6411	31.3129
-162.7980	45.5796	30.7626
-162.5120	45.5171	30.2251
-162.2269	45.4537	29.9352
-161.9426	45.3893	29.5003
-161.6593	45.3239	28.9599
-161.3769	45.2576	28.6969
-161.0954	45.1904	28.4371
-160.8149	45.1222	28.4115
-160.5353	45.0531	28.3380
-160.2567	44.9831	28.6010
-159.9791	44.9121	28.4835
-159.7024	44.8403	29.7245
-169.8480	46.9821	32.4761
-169.5424	46.9443	31.7801
-169.2375	46.9053	31.5630
-168.9331	46.8653	31.6045
-168.6294	46.8241	31.6934
-168.3263	46.7819	31.4377
-168.0239	46.7386	31.3804
-167.7221	46.6942	31.4349
-167.4211	46.6487	31.5370
-167.1207	46.6022	31.8517
-166.8211	46.5546	32.0056
-166.5222	46.5060	32.1834
-166.2240	46.4563	32.3146
-165.9266	46.4056	32.2130
-165.6300	46.3538	31.9623
-165.3342	46.3010	31.6956
-165.0391	46.2471	31.5355
-164.7449	46.1922	31.4891
-164.4515	46.1363	31.5653
-164.1589	46.0794	31.6523
-163.8672	46.0215	31.4618
-163.5763	45.9626	31.0478
-163.2863	45.9027	30.7094
-162.9971	45.8418	30.5572
-162.7089	45.7799	30.0900
-162.4216	45.7170	29.8819
-162.1351	45.6532	29.5446
-161.8496	45.5884	28.8221
-161.5651	45.5226	28.5005
-161.2814	45.4559	28.4356
-160.9987	45.3882	28.3623
-160.7170	45.3196	28.5554
-160.4362	45.2500	28.3959
-160.1564	45.1796	29.1097
-159.8776	45.1082	29.2057
-159.5998	45.0359	30.4039
-170.1007	47.2276	32.0150
-169.7930	47.1906	31.3736
-169.4858	47.1525	32.0363
-169.1792	47.1133	32.6054
-168.8733	47.0729	31.7936
-168.5680	47.0315	31.6543
-168.2634	46.9890	31.4479
-167.9594	46.9454	31.4697
-167.6562	46.9007	31.4667
-167.3536	46.8550	31.6372
-167.0518	46.8081	32.0787
-166.7506	46.7602	32.3009
-166.4503	46.7113	32.7146
-166.1506	46.6612	32.5304
-165.8518	46.6102	32.1461
-165.5537	46.5580	31.9318
-165.2564	46.5049	31.7843
-164.9600	46.4507	31.4557
-164.6643	46.3954	31.4161
-164.3695	46.3392	31.3836
-164.0756	46.2819	31.2661
-163.7825	46.2236	31.0715
-163.4902	46.1643	30.7954
-163.1989	46.1040	30.5874
-162.9084	46.0427	30.4120
-162.6189	45.9804	29.9536
-162.3302	45.9171	29.6843
-162.0425	45.8528	29.2650
-161.7557	45.7876	28.7282
-161.4699	45.7214	28.4941
-161.1850	45.6543	28.4948
-160.9011	45.5862	28.4529
-160.6181	45.5171	28.8340
-160.3361	45.4471	28.8988
-160.0551	45.3762	29.4304
-159.7751	45.3044	29.5706
-159.4962	45.2316	30.4635
-170.3566	47.4727	32.1051
-170.0467	47.4366	31.5498
-169.7373	47.3993	32.3574
-169.4285	47.3610	33.1310
-169.1204	47.3215	32.3701
-168.8129	47.2809	31.8250
-168.5060	47.2392	31.6184
-168.1998	47.1964	31.5166
-167.8943	47.1525	31.5313
-167.5895	47.1075	31.5956
-167.2854	47.0614	31.8450
-166.9821	47.0143	32.0447
-166.6794	46.9661	32.9817
-166.3776	46.9168	33.1270
-166.0765	46.8664	32.1570
-165.7761	46.8150	31.8961
-165.4766	46.7625	31.9010
-165.1779	46.7090	31.6678
-164.8800	46.6544	31.3043
-164.5830	46.5988	31.2265
-164.2867	46.5422	31.1047
-163.9914	46.4845	30.9786
-163.6969	46.4258	30.8653
-163.4033	46.3662	30.7123
-163.1106	46.3055	30.5692
-162.8188	46.2438	30.2751
-162.5279	46.1811	29.7463
-162.2380	46.1174	29.3431
-161.9489	46.0527	29.2578
-161.6609	45.9870	28.9172
-161.3737	45.9204	28.7317
-161.0876	45.8528	28.4250
-160.8024	45.7843	28.6247
-160.5182	45.7148	29.2700
-160.2350	45.6444	29.5077
-159.9528	45.5730	29.5625
-159.6717	45.5007	28.9918
-159.3915	45.4275	29.4712
-170.9285	47.7516	32.0471
-170.6158	47.7175	32.6364
-170.3036	47.6822	31.9513
-169.9920	47.6458	32.5974
-169.6810	47.6083	32.9740
-169.3707	47.5697	32.6675
-169.0609	47.5299	32.2533
-168.7518	47.4891	31.9552
-168.4434	47.4471	31.7982
-168.1356	47.4040	31.7173
-167.8285	47.3598	31.7660
-167.5222	47.3145	31.7699
-167.2165	47.2681	31.6705
-166.9116	47.2207	31.7761
-166.6075	47.1721	32.3848
-166.3041	47.1225	31.8550
-166.0015	47.0718	31.3528
-165.6997	47.0200	31.4376
-165.3987	46.9672	31.3779
-165.0986	46.9133	31.1760
-164.7992	46.8584	31.0260
-164.5007	46.8024	30.9853
-164.2031	46.7454	30.8999
-163.9063	46.6874	30.8171
-163.6105	46.6283	30.6655
-163.3155	46.5682	30.5685
-163.0214	46.5071	30.3761
-162.7283	46.4450	30.0368
-162.4360	46.3819	29.5752
-162.1448	46.3178	29.2959
-161.8544	46.2527	29.3860
-161.5651	46.1866	29.1384
-161.2767	46.1196	28.9683
-160.9892	46.0516	28.7538
-160.7028	45.9826	29.1240
-160.4174	45.9127	29.8158
-160.1330	45.8418	29.8086
-159.8496	45.7700	29.7006
-159.5672	45.6972	29.0173
-159.2858	45.6235	28.7367
-171.1932	47.9951	32.6349
-170.8783	47.9619	33.0018
-170.5639	47.9275	32.4963
-170.2500	47.8920	32.5745
-169.9368	47.8554	32.4732
-169.6242	47.8176	32.4658
-169.3121	47.7787	32.4228
-169.0008	47.7387	32.3382
-168.6901	47.6975	32.1520
-168.3800	47.6552	32.1084
-168.0707	47.6118	32.0278
-167.7620	47.5674	31.8127
-167.4541	47.5218	31.6255
-167.1469	47.4751	31.5201
-166.8405	47.4273	31.3699
-166.5348	47.3784	31.2093
-166.2299	47.3284	30.8660
-165.9258	47.2774	30.8215
-165.6225	47.2253	30.7893
-165.3200	47.1721	30.6701
-165.0184	47.1179	30.6000
-164.7176	47.0626	30.5547
-164.4176	47.0062	30.5998
-164.1186	46.9488	30.5802
-163.8204	46.8904	30.4943
-163.5231	46.8310	30.3565
-163.2267	46.7705	30.2806
-162.9313	46.7090	30.0792
-162.6368	46.6465	29.7566
-162.3432	46.5830	29.3951
-162.0506	46.5184	29.1926
-161.7589	46.4529	29.2931
-161.4683	46.3864	29.2236
-161.1786	46.3189	29.1582
-160.8899	46.2505	29.1580
-160.6022	46.1811	29.4846
-160.3155	46.1107	30.0053
-160.0299	46.0393	31.0128
-159.7452	45.9670	31.4245
-159.4616	45.8938	29.6259
-159.1791	45.8197	28.4940
-158.8976	45.7446	30.9072
-171.4613	48.2381	33.3010
-171.1441	48.2058	33.1274
-170.8274	48.1724	33.0788
-170.5114	48.1378	32.6644
-170.1959	48.1020	32.4901
-169.8809	48.0651	32.3700
-169.5667	48.0271	32.4459
-169.2530	47.9879	32.4302
-168.9400	47.9476	32.3679
-168.6277	47.9062	32.3174
-168.3160	47.8636	32.5224
-168.0050	47.8200	32.0225
-167.6948	47.7752	31.8477
-167.3853	47.7292	31.7084
-167.0765	47.6822	31.4144
-166.7685	47.6341	31.0567
-166.4613	47.5849	30.7254
-166.1549	47.5346	30.4879
-165.8492	47.4832	30.4056
-165.5444	47.4308	30.2442
-165.2405	47.3772	30.0634
-164.9373	47.3226	30.0047
-164.6351	47.2670	30.0200
-164.3337	47.2102	30.1245
-164.0332	47.1525	30.1464
-163.7336	47.0937	30.1014
-163.4349	47.0338	29.9682
-163.1371	46.9729	29.8889
-162.8403	46.9110	29.7022
-162.5444	46.8481	29.5223
-162.2494	46.7842	29.2805
-161.9555	46.7192	29.1306
-161.6625	46.6533	29.2343
-161.3705	46.5864	29.1893
-161.0795	46.5184	29.2083
-160.7895	46.4495	29.3877
-160.5006	46.3797	30.0313
-160.2126	46.3088	31.0019
-159.9257	46.2370	32.0781
-159.6399	46.1643	30.9745
-159.3551	46.0906	28.9536
-159.0713	46.0160	28.2186
-158.7887	45.9404	31.4358
-172.0528	48.5108	34.0689
-171.7328	48.4807	33.8695
-171.4134	48.4493	33.3042
-171.0944	48.4168	33.4804
-170.7761	48.3832	32.9005
-170.4583	48.3483	32.6778
-170.1411	48.3123	32.4874
-169.8245	48.2752	32.4196
-169.5085	48.2369	32.5285
-169.1932	48.1974	32.5859
-168.8785	48.1569	32.9361
-168.5646	48.1151	32.8694
-168.2513	48.0723	32.2326
-167.9387	48.0283	32.0892
-167.6268	47.9832	32.0099
-167.3157	47.9370	31.6222
-167.0054	47.8896	31.2891
-166.6958	47.8412	30.8852
-166.3870	47.7917	30.6069
-166.0790	47.7410	30.2903
-165.7719	47.6893	30.0478
-165.4655	47.6365	29.7957
-165.1601	47.5826	29.6688
-164.8554	47.5276	29.6488
-164.5517	47.4716	29.6211
-164.2488	47.4145	29.7069
-163.9469	47.3563	29.6814
-163.6458	47.2971	29.6441
-163.3457	47.2369	29.5635
-163.0465	47.1756	29.4882
-162.7483	47.1133	29.3947
-162.4510	47.0499	29.2682
-162.1547	46.9856	28.9952
-161.8594	46.9202	28.8243
-161.5651	46.8538	28.9660
-161.2717	46.7864	29.1008
-160.9794	46.7181	29.2326
-160.6881	46.6487	29.5725
-160.3979	46.5784	30.2552
-160.1087	46.5071	30.7776
-159.8205	46.4349	30.4273
-159.5335	46.3617	29.6684
-159.2474	46.2875	28.4466
-158.9625	46.2124	27.5250
-158.6786	46.1363	31.2452
-172.3301	48.7520	34.6416
-172.0078	48.7228	33.8256
-171.6861	48.6924	33.7061
-171.3649	48.6609	33.8061
-171.0442	48.6281	33.3093
-170.7241	48.5942	33.1491
-170.4046	48.5591	32.8531
-170.0857	48.5229	32.5994
-169.7674	48.4855	32.6399
-169.4497	48.4469	32.8311
-169.1327	48.4072	32.8350
-168.8164	48.3663	32.7973
-168.5008	48.3243	32.4713
-168.1858	48.2812	32.3385
-167.8716	48.2369	32.1745
-167.5581	48.1915	31.9720
-167.2454	48.1449	31.6453
-166.9335	48.0973	31.3657
-166.6223	48.0485	31.0892
-166.3119	47.9986	30.7465
-166.0024	47.9476	30.2423
-165.6937	47.8956	29.9054
-165.3858	47.8424	29.7539
-165.0788	47.7881	29.6040
-164.7727	47.7328	29.4512
-164.4674	47.6764	29.3867
-164.1631	47.6189	29.3613
-163.8596	47.5603	29.2274
-163.5571	47.5007	29.2288
-163.2556	47.4401	29.2437
-162.9550	47.3784	29.1820
-162.6553	47.3157	29.1090
-162.3567	47.2519	28.9014
-162.0590	47.1871	28.5807
-161.7623	47.1213	28.3490
-161.4666	47.0545	28.4602
-161.1719	46.9867	28.8082
-160.8783	46.9179	29.0335
-160.5857	46.8481	29.4387
-160.2942	46.7773	29.6343
-160.0037	46.7056	29.8979
-159.7143	46.6328	29.4350
-159.4260	46.5592	28.9025
-159.1387	46.4845	27.9695
-158.8526	46.4089	27.3066
-158.5675	46.3324	31.4858
-172.6109	48.9926	34.7769
-172.2864	48.9644	33.7653
-171.9624	48.9350	34.2811
-171.6389	48.9044	34.1870
-171.3159	48.8726	33.9895
-170.9935	48.8397	33.7029
-170.6716	48.8055	33.4375
-170.3503	48.7702	33.1627
-170.0297	48.7337	33.1127
-169.7097	48.6960	33.6863
-169.3903	48.6572	33.3645
-169.0716	48.6172	33.1741
-168.7536	48.5761	32.9746
-168.4363	48.5338	32.7211
-168.1197	48.4903	32.5076
-167.8038	48.4457	32.3709
-167.4887	48.4000	32.3032
-167.1743	48.3531	32.0923
-166.8608	48.3051	31.9739
-166.5480	48.2560	31.6148
-166.2360	48.2058	31.0613
-165.9249	48.1545	30.5210
-165.6146	48.1020	30.2019
-165.3052	48.0485	29.9744
-164.9967	47.9939	29.6866
-164.6890	47.9382	29.4573
-164.3823	47.8814	29.2769
-164.0764	47.8235	29.0765
-163.7715	47.7646	28.9510
-163.4675	47.7046	29.0169
-163.1645	47.6435	29.0459
-162.8625	47.5814	28.9621
-162.5614	47.5183	28.8065
-162.2613	47.4541	28.5038
-161.9622	47.3889	28.1570
-161.6642	47.3226	27.7208
-161.3671	47.2554	27.7575
-161.0711	47.1871	28.2266
-160.7762	47.1179	28.6211
-160.4823	47.0476	28.9572
-160.1894	46.9764	29.1457
-159.8977	46.9042	29.1766
-159.6070	46.8310	28.6971
-159.3174	46.7568	28.8912
-159.0289	46.6817	31.6747
-158.7415	46.6056	27.4410
-158.4553	46.5286	31.7920
-172.8954	49.2327	34.7953
-172.5686	49.2055	34.2118
-172.2422	49.1771	34.6114
-171.9164	49.1475	34.6169
-171.5911	49.1167	34.7286
-171.2663	49.0847	34.5110
-170.9421	49.0515	34.3033
-170.6185	49.0171	34.1463
-170.2955	48.9815	34.2610
-169.9731	48.9448	36.4562
-169.6513	48.9069	35.5507
-169.3302	48.8678	33.8256
-169.0098	48.8275	33.6583
-168.6901	48.7860	33.3818
-168.3711	48.7434	33.1081
-168.0528	48.6997	33.0222
-167.7352	48.6548	32.9861
-167.4184	48.6087	32.9868
-167.1025	48.5616	32.9024
-166.7873	48.5132	32.6686
-166.4729	48.4638	31.9688
-166.1593	48.4132	31.3792
-165.8466	48.3615	30.8511
-165.5347	48.3087	30.4543
-165.2237	48.2548	30.1377
-164.9136	48.1998	29.8095
-164.6045	48.1437	29.5175
-164.2962	48.0866	29.2791
-163.9888	48.0283	29.0230
-163.6824	47.9690	28.9098
-163.3770	47.9086	28.8939
-163.0725	47.8471	28.8483
-162.7690	47.7846	28.7303
-162.4665	47.7210	28.4728
-162.1650	47.6564	28.1738
-161.8645	47.5908	27.8251
-161.5651	47.5241	27.4704
-161.2666	47.4564	27.4984
-160.9693	47.3877	27.9467
-160.6730	47.3180	28.3684
-160.3777	47.2473	28.6182
-160.0836	47.1756	28.6592
-159.7905	47.1029	28.6372
-159.4986	47.0292	28.6724
-159.2077	46.9546	29.6957
-158.9180	46.8790	33.8527
-158.6294	46.8024	27.9726
-158.3419	46.7249	32.3388
-173.5132	49.4971	34.4867
-173.1836	49.4722	36.8566
-172.8544	49.4460	34.7922
-172.5257	49.4187	34.9857
-172.1976	49.3901	35.1172
-171.8699	49.3603	35.3071
-171.5428	49.3292	35.3248
-171.2162	49.2970	35.1682
-170.8902	49.2636	35.1935
-170.5648	49.2290	35.2228
-170.2400	49.1931	36.2998
-169.9158	49.1561	38.8532
-169.5923	49.1179	35.9101
-169.2694	49.0785	34.4417
-168.9473	49.0380	34.0995
-168.6258	48.9963	33.7508
-168.3051	48.9534	33.5196
-167.9851	48.9093	33.4410
-167.6659	48.8641	33.4079
-167.3474	48.8177	33.3642
-167.0298	48.7702	33.1051
-166.7129	48.7216	32.4939
-166.3969	48.6718	31.7216
-166.0817	48.6209	31.1191
-165.7674	48.5688	30.6671
-165.4540	48.5157	30.3464
-165.1414	48.4614	30.0397
-164.8297	48.4060	29.7169
-164.5190	48.3495	29.4721
-164.2092	48.2920	29.2683
-163.9003	48.2333	28.9628
-163.5924	48.1736	28.7526
-163.2854	48.1128	28.6488
-162.9795	48.0509	28.5574
-162.6745	47.9879	28.3205
-162.3706	47.9240	28.0957
-162.0676	47.8589	27.9532
-161.7657	47.7928	27.7044
-161.4649	47.7257	27.5543
-161.1651	47.6576	27.6226
-160.8664	47.5884	27.8523
-160.5687	47.5183	28.1725
-160.2721	47.4471	28.2828
-159.9767	47.3749	28.1535
-159.6823	47.3017	28.1052
-159.3891	47.2276	28.4247
-159.0969	47.1525	28.7699
-158.8059	47.0764	29.6402
-158.5161	46.9993	28.2542
-158.2274	46.9213	32.5625
-173.8074	49.7350	34.3556
-173.4755	49.7111	38.9735
-173.1440	49.6860	36.4298
-172.8130	49.6597	35.6918
-172.4824	49.6321	35.7165
-172.1524	49.6033	35.7491
-171.8229	49.5733	35.8783
-171.4939	49.5421	35.9350
-171.1655	49.5096	36.0209
-170.8377	49.4759	36.0107
-170.5104	49.4411	36.0868
-170.1838	49.4050	36.8410
-169.8579	49.3677	37.0372
-169.5326	49.3292	35.2274
-169.2080	49.2896	34.6490
-168.8841	49.2487	34.1572
-168.5609	49.2067	33.7932
-168.2384	49.1635	33.4613
-167.9167	49.1192	33.2513
-167.5958	49.0736	33.1047
-167.2756	49.0269	32.8359
-166.9563	48.9791	32.2886
-166.6378	48.9301	31.4879
-166.3201	48.8800	30.7927
-166.0033	48.8287	30.3070
-165.6873	48.7763	30.0527
-165.3723	48.7228	29.8251
-165.0581	48.6681	29.5929
-164.7449	48.6124	29.3986
-164.4326	48.5555	29.2405
-164.1212	48.4976	28.9808
-163.8108	48.4385	28.6353
-163.5014	48.3784	28.4433
-163.1929	48.3171	28.2606
-162.8855	48.2548	28.0233
-162.5790	48.1915	27.8130
-162.2736	48.1271	27.7603
-161.9692	48.0616	27.7712
-161.6659	47.9951	27.7258
-161.3637	47.9275	27.7464
-161.0625	47.8589	27.8168
-160.7624	47.7893	28.0227
-160.4633	47.7187	28.2881
-160.1654	47.6470	28.3506
-159.8686	47.5744	28.1379
-159.5730	47.5007	28.0928
-159.2784	47.4261	28.1437
-158.9850	47.3505	27.6697
-158.6928	47.2739	28.1290
-158.4017	47.1964	28.9052
-158.1117	47.1179	28.9924
-174.1054	49.9723	34.5525
-173.7711	49.9495	35.7800
-173.4373	49.9254	36.8688
-173.1039	49.9002	36.4744
-172.7710	49.8736	36.5670
-172.4386	49.8459	36.2972
-172.1067	49.8168	36.1284
-171.7753	49.7866	36.3401
-171.4444	49.7551	36.4855
-171.1142	49.7225	36.3670
-170.7845	49.6885	36.2662
-170.4555	49.6534	36.3192
-170.1271	49.6171	36.2639
-169.7993	49.5796	35.6325
-169.4722	49.5408	34.9974
-169.1458	49.5009	34.3737
-168.8201	49.4597	33.8077
-168.4952	49.4174	33.3087
-168.1710	49.3739	32.8185
-167.8475	49.3292	32.4884
-167.5249	49.2834	32.1971
-167.2030	49.2364	31.9334
-166.8820	49.1882	31.2207
-166.5618	49.1389	30.4468
-166.2425	49.0884	29.8574
-165.9240	49.0368	29.4884
-165.6064	48.9840	29.3133
-165.2897	48.9301	29.2575
-164.9739	48.8751	29.1503
-164.6591	48.8189	29.0694
-164.3452	48.7617	28.8753
-164.0323	48.7033	28.5625
-163.7203	48.6439	28.2470
-163.4094	48.5833	27.9190
-163.0994	48.5217	27.6262
-162.7904	48.4590	27.3961
-162.4825	48.3952	27.3233
-162.1756	48.3303	27.3385
-161.8698	48.2644	27.4917
-161.5651	48.1974	27.6606
-161.2614	48.1294	27.8025
-160.9588	48.0604	27.8280
-160.6573	47.9903	27.9742
-160.3569	47.9192	28.3262
-160.0576	47.8471	28.3491
-159.7595	47.7740	28.2020
-159.4625	47.6999	28.2894
-159.1666	47.6247	28.0504
-158.8719	47.5486	28.4637
-158.5784	47.4716	29.0234
-158.2861	47.3935	28.6503
-157.9949	47.3145	31.3330
-174.4073	50.2089	34.9380
-174.0707	50.1872	35.3018
-173.7345	50.1642	36.2354
-173.3987	50.1400	36.9189
-173.0634	50.1145	37.0986
-172.7286	50.0878	36.8256
-172.3942	50.0599	36.3462
-172.0604	50.0306	36.1569
-171.7271	50.0002	36.3352
-171.3944	49.9685	36.1761
-171.0623	49.9356	36.1210
-170.7308	49.9014	36.0255
-170.3999	49.8660	35.9019
-170.0696	49.8295	35.5948
-169.7400	49.7916	35.0381
-169.4111	49.7526	34.5010
-169.0829	49.7124	33.8894
-168.7555	49.6710	33.2369
-168.4287	49.6284	32.5835
-168.1028	49.5846	32.0315
-167.7776	49.5396	31.7087
-167.4532	49.4934	31.5933
-167.1296	49.4460	31.2435
-166.8069	49.3975	30.4920
-166.4850	49.3478	29.8708
-166.1640	49.2970	29.2805
-165.8438	49.2450	28.9753
-165.5246	49.1919	28.8986
-165.2062	49.1376	28.9321
-164.8888	49.0822	28.9187
-164.5724	49.0257	28.9070
-164.2569	48.9681	28.5826
-163.9424	48.9093	28.1927
-163.6289	48.8494	27.7444
-163.3164	48.7885	27.3085
-163.0049	48.7264	27.0778
-162.6944	48.6633	26.8862
-162.3850	48.5991	26.7688
-162.0766	48.5338	26.8093
-161.7693	48.4674	27.0759
-161.4631	48.4000	27.3899
-161.1580	48.3315	27.6425
-160.8540	48.2620	27.6984
-160.5511	48.1915	27.8660
-160.2493	48.1199	28.2918
-159.9487	48.0473	28.1747
-159.6492	47.9737	28.0878
-159.3509	47.8991	28.0915
-159.0537	47.8235	27.9458
-158.7577	47.7469	28.7750
-158.4629	47.6693	29.6014
-158.1693	47.5908	30.9982
-157.8769	47.5112	33.0565
-174.7131	50.4449	35.1276
-174.3741	50.4243	35.3819
-174.0355	50.4024	35.7080
-173.6974	50.3793	36.4350
-173.3596	50.3549	36.8407
-173.0224	50.3292	36.6741
-172.6856	50.3023	36.2789
-172.3493	50.2741	35.8759
-172.0136	50.2447	35.6078
-171.6784	50.2140	35.4750
-171.3438	50.1821	35.3845
-171.0098	50.1489	35.4031
-170.6764	50.1145	35.2918
-170.3436	50.0789	35.1083
-170.0115	50.0421	34.8076
-169.6801	50.0040	34.4627
-169.3494	49.9647	34.0196
-169.0193	49.9242	33.3637
-168.6901	49.8825	32.7356
-168.3615	49.8395	32.1582
-168.0338	49.7954	31.7281
-167.7068	49.7501	31.6611
-167.3807	49.7036	31.4697
-167.0554	49.6559	30.8399
-166.7309	49.6071	30.2654
-166.4073	49.5571	29.7080
-166.0845	49.5059	29.1589
-165.7627	49.4535	28.9350
-165.4418	49.4000	28.7665
-165.1218	49.3454	28.7994
-164.8028	49.2896	28.9340
-164.4847	49.2327	28.8690
-164.1676	49.1746	28.4094
-163.8515	49.1155	27.9085
-163.5364	49.0552	27.3860
-163.2223	48.9938	26.9834
-162.9093	48.9313	26.7033
-162.5973	48.8678	26.3958
-162.2864	48.8031	26.2014
-161.9765	48.7374	26.2910
-161.6677	48.6706	26.6906
-161.3601	48.6027	27.0893
-161.0535	48.5338	27.3497
-160.7481	48.4638	27.3662
-160.4437	48.3928	27.5419
-160.1406	48.3207	27.9286
-159.8386	48.2477	27.8471
-159.5377	48.1736	27.8006
-159.2381	48.0985	27.8623
-158.9396	48.0224	27.7488
-158.6423	47.9453	28.6656
-158.3462	47.8672	30.0003
-158.0513	47.7881	30.8177
-157.7576	47.7081	32.3399
-175.3645	50.6983	35.5672
-175.0228	50.6801	34.8259
-174.6815	50.6607	34.9431
-174.3405	50.6399	35.1977
-174.0000	50.6179	35.4107
-173.6598	50.5946	35.6159
-173.3201	50.5700	35.6907
-172.9809	50.5442	35.4762
-172.6422	50.5170	35.2841
-172.3039	50.4887	34.9174
-171.9663	50.4590	34.7676
-171.6292	50.4281	34.6606
-171.2926	50.3960	34.7180
-170.9567	50.3626	34.6781
-170.6214	50.3279	34.4961
-170.2867	50.2921	34.3105
-169.9528	50.2549	34.1599
-169.6195	50.2166	33.9340
-169.2869	50.1770	33.5839
-168.9550	50.1362	33.1766
-168.6239	50.0942	32.7908
-168.2936	50.0510	32.3985
-167.9640	50.0065	32.1572
-167.6353	49.9609	32.2204
-167.3073	49.9141	31.5741
-166.9803	49.8660	30.8835
-166.6540	49.8168	30.3500
-166.3287	49.7665	29.8948
-166.0042	49.7149	29.4268
-165.6807	49.6622	29.1062
-165.3581	49.6083	28.9780
-165.0365	49.5533	29.0964
-164.7158	49.4971	29.0952
-164.3961	49.4398	28.8881
-164.0773	49.3814	28.4097
-163.7596	49.3218	27.9480
-163.4429	49.2611	27.4313
-163.1273	49.1993	26.9449
-162.8127	49.1364	26.5439
-162.4991	49.0724	26.1088
-162.1867	49.0073	25.9733
-161.8753	48.9411	26.2196
-161.5651	48.8739	26.5564
-161.2559	48.8055	26.8617
-160.9479	48.7361	27.1147
-160.6410	48.6657	27.1766
-160.3353	48.5942	27.2981
-160.0307	48.5217	27.4974
-159.7273	48.4481	27.5734
-159.4251	48.3735	27.5825
-159.1241	48.2980	27.6528
-158.8243	48.2213	27.6087
-158.5257	48.1437	28.3189
-158.2283	48.0651	29.0991
-157.9321	47.9856	29.3860
-157.6372	47.9050	31.2848
-175.6807	50.9316	34.6198
-175.3367	50.9146	34.1785
-174.9929	50.8963	34.3579
-174.6495	50.8767	34.5262
-174.3065	50.8558	34.4095
-173.9640	50.8336	34.3714
-173.6218	50.8102	34.4199
-173.2801	50.7854	34.2756
-172.9389	50.7594	34.2903
-172.5982	50.7321	34.2479
-172.2580	50.7035	34.2007
-171.9184	50.6736	34.2131
-171.5793	50.6425	34.3468
-171.2408	50.6101	34.4329
-170.9030	50.5765	34.2644
-170.5658	50.5416	34.0364
-170.2292	50.5054	33.8505
-169.8933	50.4680	33.7469
-169.5581	50.4294	33.6693
-169.2237	50.3896	33.6457
-168.8899	50.3485	33.6588
-168.5570	50.3061	33.4057
-168.2248	50.2626	33.1346
-167.8934	50.2179	33.0363
-167.5629	50.1719	32.6697
-167.2331	50.1247	31.8721
-166.9043	50.0764	31.2522
-166.5763	50.0268	30.7474
-166.2492	49.9761	30.3459
-165.9230	49.9242	29.9003
-165.5978	49.8711	29.6151
-165.2735	49.8168	29.5910
-164.9501	49.7614	29.5079
-164.6278	49.7049	29.1685
-164.3064	49.6472	28.9387
-163.9860	49.5883	28.6132
-163.6667	49.5283	28.2336
-163.3484	49.4672	27.7478
-163.0312	49.4050	27.2543
-162.7150	49.3416	26.7444
-162.3999	49.2772	26.3029
-162.0859	49.2117	26.2896
-161.7730	49.1450	26.4144
-161.4613	49.0773	26.4843
-161.1506	49.0085	26.7690
-160.8411	48.9387	27.0096
-160.5328	48.8678	27.0775
-160.2256	48.7958	27.1092
-159.9197	48.7228	27.3340
-159.6149	48.6487	27.4595
-159.3113	48.5736	27.5612
-159.0089	48.4976	27.6536
-158.7077	48.4204	27.5580
-158.4078	48.3423	27.9002
-158.1091	48.2632	28.6474
-157.8117	48.1831	29.1551
-157.5155	48.1020	29.9876
-176.0010	51.1642	33.1048
-175.6546	51.1484	33.1884
-175.3084	51.1313	33.4627
-174.9626	51.1128	33.7772
-174.6172	51.0931	33.5317
-174.2722	51.0720	33.4244
-173.9275	51.0497	33.3116
-173.5834	51.0260	33.4587
-173.2396	51.0011	33.4528
-172.8964	50.9749	33.6399
-172.5537	50.9474	33.7292
-172.2115	50.9186	33.9573
-171.8699	50.8885	34.3345
-171.5289	50.8571	34.5902
-171.1884	50.8245	34.5891
-170.8486	50.7906	34.3601
-170.5094	50.7555	34.0854
-170.1709	50.7191	33.8743
-169.8331	50.6814	33.8479
-169.4961	50.6425	34.0722
-169.1597	50.6024	34.3639
-168.8241	50.5610	34.4528
-168.4893	50.5183	34.2565
-168.1552	50.4745	34.0559
-167.8220	50.4294	33.7456
-167.4896	50.3831	33.1040
-167.1581	50.3356	32.4287
-166.8274	50.2869	31.8538
-166.4977	50.2370	31.3827
-166.1688	50.1859	30.9113
-165.8409	50.1337	30.4214
-165.5139	50.0802	30.1315
-165.1879	50.0256	29.9422
-164.8628	49.9698	29.5770
-164.5388	49.9128	29.1965
-164.2157	49.8547	29.1316
-163.8937	49.7954	28.8412
-163.5728	49.7350	28.4395
-163.2528	49.6735	28.0603
-162.9340	49.6108	27.6272
-162.6162	49.5471	27.2059
-162.2996	49.4822	26.7906
-161.9840	49.4162	26.7532
-161.6696	49.3491	26.7090
-161.3563	49.2809	26.6855
-161.0442	49.2117	26.8670
-160.7332	49.1413	27.0593
-160.4234	49.0699	27.1388
-160.1148	48.9975	27.1533
-159.8074	48.9240	27.4960
-159.5012	48.8494	27.6595
-159.1963	48.7739	27.7800
-158.8925	48.6973	27.7437
-158.5900	48.6196	27.7978
-158.2887	48.5410	27.9346
-157.9887	48.4614	28.4365
-157.6900	48.3808	28.7834
-157.3925	48.2992	29.2787
-176.3255	51.3960	31.7272
-175.9766	51.3814	32.0824
-175.6281	51.3654	32.5530
-175.2799	51.3482	33.2817
-174.9320	51.3296	33.2659
-174.5845	51.3097	33.0125
-174.2374	51.2885	32.8673
-173.8907	51.2660	32.8571
-173.5444	51.2422	33.1954
-173.1987	51.2170	33.3798
-172.8534	51.1906	33.5799
-172.5087	51.1629	33.9322
-172.1645	51.1339	34.4754
-171.8208	51.1036	35.0189
-171.4778	51.0720	35.2858
-171.1354	51.0392	35.2529
-170.7936	51.0050	35.0005
-170.4525	50.9696	34.6829
-170.1120	50.9330	34.4669
-169.7723	50.8950	34.6474
-169.4332	50.8558	35.0977
-169.0950	50.8154	35.2912
-168.7575	50.7737	35.3185
-168.4208	50.7308	35.1626
-168.0849	50.6866	34.8486
-167.7498	50.6412	34.4202
-167.4155	50.5946	33.8029
-167.0822	50.5467	33.1025
-166.7497	50.4977	32.5275
-166.4181	50.4474	32.0082
-166.0875	50.3960	31.3642
-165.7578	50.3433	30.7547
-165.4291	50.2895	30.3026
-165.1013	50.2345	29.9121
-164.7745	50.1783	29.5226
-164.4488	50.1209	29.2595
-164.1241	50.0624	29.1739
-163.8004	50.0027	28.8435
-163.4777	49.9419	28.5130
-163.1562	49.8799	28.2897
-162.8357	49.8168	28.0250
-162.5164	49.7526	27.7468
-162.1981	49.6873	27.3723
-161.8810	49.6208	27.2686
-161.5651	49.5533	27.0825
-161.2502	49.4847	27.0017
-160.9366	49.4149	27.1292
-160.6241	49.3441	27.3065
-160.3129	49.2722	27.3527
-160.0028	49.1993	27.3438
-159.6940	49.1253	27.8128
-159.3864	49.0503	28.0255
-159.0800	48.9742	28.1124
-158.7749	48.8971	28.0304
-158.4710	48.8189	28.0758
-158.1684	48.7398	27.8657
-157.8671	48.6596	28.4521
-157.5670	48.5785	28.3482
-157.2683	48.4963	28.9493
179.1186	51.6833	29.7186
179.4711	51.6860	30.5374
179.8237	51.6873	31.9503
-179.8237	51.6873	31.4762
-179.4711	51.6860	31.1008
-179.1186	51.6833	32.3242
-178.7661	51.6793	31.9552
-178.4138	51.6739	32.2904
-176.6542	51.6270	30.8453
-176.3030	51.6136	30.8911
-175.9520	51.5988	31.7651
-175.6013	51.5828	32.9701
-175.2509	51.5654	33.2357
-174.9010	51.5467	33.0818
-174.5513	51.5266	32.8923
-174.2021	51.5053	32.8332
-173.8534	51.4826	33.1983
-173.5051	51.4586	33.5703
-173.1572	51.4333	33.9138
-172.8099	51.4067	34.3080
-172.4631	51.3787	34.8251
-172.1169	51.3495	35.4458
-171.7712	51.3190	35.9809
-171.4261	51.2872	36.3009
-171.0817	51.2541	36.2652
-170.7379	51.2197	35.9404
-170.3948	51.1840	35.6578
-170.0524	51.1471	35.5776
-169.7107	51.1089	35.8423
-169.3697	51.0694	36.2190
-169.0295	51.0287	36.1968
-168.6901	50.9867	36.1103
-168.3514	50.9434	35.8624
-168.0136	50.8989	35.4949
-167.6767	50.8532	34.9407
-167.3406	50.8063	34.2786
-167.0054	50.7581	33.6401
-166.6711	50.7087	33.0254
-166.3377	50.6581	32.3560
-166.0052	50.6062	31.5903
-165.6738	50.5532	30.9198
-165.3432	50.4990	30.4527
-165.0137	50.4436	30.0302
-164.6852	50.3870	29.5612
-164.3578	50.3292	29.2401
-164.0313	50.2703	29.0051
-163.7060	50.2102	28.7464
-163.3817	50.1489	28.5665
-163.0585	50.0866	28.5220
-162.7364	50.0230	28.4815
-162.4154	49.9584	28.3025
-162.0956	49.8926	27.9368
-161.7769	49.8257	27.6114
-161.4593	49.7577	27.3782
-161.1430	49.6885	27.3777
-160.8278	49.6183	27.4967
-160.5139	49.5471	27.6091
-160.2011	49.4747	27.6083
-159.8896	49.4013	27.6821
-159.5793	49.3268	28.0201
-159.2703	49.2512	28.3269
-158.9625	49.1746	28.4180
-158.6560	49.0970	28.4028
-158.3507	49.0183	28.3893
-158.0468	48.9387	28.0265
-157.7441	48.8580	28.1162
-157.4428	48.7763	28.0918
-157.1427	48.6936	28.7138
178.7585	51.8976	29.6758
179.1131	51.9017	30.7485
179.4679	51.9044	31.5333
179.8226	51.9057	32.2452
-179.8226	51.9057	32.4930
-179.4679	51.9044	31.8764
-179.1131	51.9017	32.1074
-178.7585	51.8976	32.3167
-178.4039	51.8922	32.1331
-178.0495	51.8855	32.9395
-176.6335	51.8449	30.4666
-176.2801	51.8314	31.0318
-175.9270	51.8166	32.4209
-175.5742	51.8004	33.6113
-175.2217	51.7829	33.5692
-174.8696	51.7640	33.4298
-174.5178	51.7438	33.5047
-174.1665	51.7223	33.5746
-173.8156	51.6994	34.0135
-173.4652	51.6753	34.4933
-173.1153	51.6498	34.9612
-172.7658	51.6230	35.4202
-172.4170	51.5948	35.9077
-172.0687	51.5654	36.4969
-171.7209	51.5346	37.1083
-171.3738	51.5026	37.4938
-171.0274	51.4692	37.3561
-170.6816	51.4346	36.9497
-170.3364	51.3987	36.7469
-169.9920	51.3615	36.6898
-169.6483	51.3230	36.8668
-169.3054	51.2832	37.0183
-168.9632	51.2422	36.9128
-168.6219	51.1999	36.6695
-168.2813	51.1563	36.2528
-167.9416	51.1115	35.7136
-167.6027	51.0655	35.1031
-167.2648	51.0182	34.4885
-166.9277	50.9696	33.8644
-166.5915	50.9199	33.1566
-166.2563	50.8689	32.4056
-165.9220	50.8167	31.6439
-165.5887	50.7633	31.0459
-165.2564	50.7087	30.6351
-164.9252	50.6529	30.1278
-164.5949	50.5959	29.6835
-164.2657	50.5377	29.3414
-163.9375	50.4784	29.0645
-163.6105	50.4178	28.8261
-163.2845	50.3562	28.7178
-162.9596	50.2933	28.7800
-162.6359	50.2294	28.8681
-162.3133	50.1642	28.6992
-161.9918	50.0980	28.3260
-161.6715	50.0306	27.9977
-161.3525	49.9622	27.8737
-161.0345	49.8926	27.8332
-160.7179	49.8219	27.8501
-160.4024	49.7501	27.8855
-160.0881	49.6773	27.9151
-159.7751	49.6033	27.9235
-159.4634	49.5283	28.3397
-159.1529	49.4523	28.6356
-158.8437	49.3752	28.7717
-158.5358	49.2970	28.6203
-158.2292	49.2178	28.6128
-157.9239	49.1376	28.2193
-157.6199	49.0564	28.3559
-157.3172	48.9742	28.2599
-157.0158	48.8910	28.4681
178.3940	52.1108	30.1228
178.7508	52.1163	31.3865
179.1076	52.1203	32.2721
179.4645	52.1231	32.1358
179.8215	52.1244	32.4435
-179.8215	52.1244	32.3325
-179.4645	52.1231	31.6263
-179.1076	52.1203	31.7994
-178.7508	52.1163	31.7667
-178.3940	52.1108	32.2375
-178.0374	52.1040	32.6896
-176.6126	52.0631	31.1690
-176.2570	52.0495	31.7817
-175.9017	52.0346	33.1710
-175.5467	52.0183	34.0251
-175.1920	52.0006	34.0371
-174.8378	51.9816	34.2534
-174.4839	51.9613	34.5308
-174.1304	51.9396	34.7097
-173.7774	51.9166	35.2030
-173.4248	51.8922	35.6589
-173.0728	51.8665	36.0801
-172.7213	51.8395	36.5102
-172.3703	51.8112	37.0379
-172.0199	51.7815	37.7391
-171.6701	51.7505	38.4111
-171.3209	51.7183	38.6093
-170.9724	51.6847	38.2782
-170.6245	51.6498	37.8195
-170.2774	51.6136	37.5067
-169.9309	51.5761	37.3724
-169.5852	51.5373	37.4309
-169.2403	51.4973	37.4472
-168.8962	51.4559	37.2922
-168.5528	51.4133	36.8559
-168.2103	51.3694	36.2590
-167.8687	51.3243	35.7162
-167.5279	51.2779	35.1671
-167.1880	51.2303	34.4968
-166.8491	51.1814	33.7891
-166.5110	51.1313	33.0727
-166.1739	51.0799	32.3792
-165.8378	51.0273	31.7208
-165.5027	50.9736	31.1719
-165.1686	50.9186	30.7263
-164.8355	50.8624	30.2888
-164.5035	50.8050	29.9820
-164.1725	50.7464	29.6611
-163.8427	50.6866	29.3556
-163.5139	50.6257	29.1554
-163.1862	50.5635	29.1158
-162.8597	50.5003	29.2614
-162.5342	50.4359	29.2653
-162.2100	50.3703	29.0550
-161.8869	50.3036	28.7994
-161.5651	50.2357	28.5449
-161.2444	50.1668	28.4048
-160.9249	50.0967	28.3327
-160.6067	50.0256	28.2251
-160.2897	49.9533	28.1922
-159.9739	49.8799	28.2519
-159.6594	49.8055	28.2718
-159.3462	49.7300	28.6581
-159.0343	49.6534	28.9094
-158.7237	49.5758	29.0136
-158.4143	49.4971	28.7897
-158.1063	49.4174	28.6754
-157.7996	49.3367	28.5501
-157.4943	49.2549	28.5878
-157.1903	49.1722	28.4202
-156.8876	49.0884	28.7454
178.0251	52.3228	31.2501
178.3839	52.3297	31.4748
178.7429	52.3352	32.7693
179.1020	52.3393	32.8640
179.4612	52.3420	32.4954
179.8204	52.3434	32.3396
-179.8204	52.3434	31.8796
-179.4612	52.3420	31.4458
-179.1020	52.3393	31.3407
-178.7429	52.3352	31.7726
-178.3839	52.3297	32.1820
-178.0251	52.3228	33.4463
-176.5914	52.2817	32.2586
-176.2336	52.2679	32.5021
-175.8761	52.2529	33.7468
-175.5189	52.2364	34.4409
-175.1620	52.2187	34.7920
-174.8056	52.1995	35.3718
-174.4495	52.1790	35.8194
-174.0939	52.1572	36.1296
-173.7387	52.1340	36.4653
-173.3840	52.1094	36.7057
-173.0298	52.0836	37.1253
-172.6761	52.0563	37.6669
-172.3230	52.0278	38.3651
-171.9705	51.9979	39.0139
-171.6186	51.9667	39.3674
-171.2673	51.9342	39.2249
-170.9167	51.9003	38.7354
-170.5668	51.8652	38.2275
-170.2176	51.8287	37.7789
-169.8691	51.7909	37.5265
-169.5214	51.7519	37.4416
-169.1744	51.7115	37.3732
-168.8283	51.6699	37.1060
-168.4830	51.6270	36.6729
-168.1385	51.5828	36.1821
-167.7949	51.5373	35.7917
-167.4522	51.4906	35.2617
-167.1104	51.4426	34.5172
-166.7695	51.3934	33.8174
-166.4296	51.3429	33.2276
-166.0906	51.2912	32.6385
-165.7526	51.2382	32.0635
-165.4157	51.1840	31.5610
-165.0798	51.1286	31.1897
-164.7449	51.0720	30.8193
-164.4111	51.0142	30.4534
-164.0783	50.9552	30.0808
-163.7467	50.8950	29.7568
-163.4162	50.8336	29.6374
-163.0868	50.7711	29.6882
-162.7585	50.7074	29.8944
-162.4315	50.6425	29.7180
-162.1056	50.5765	29.5079
-161.7809	50.5093	29.3312
-161.4574	50.4410	29.0763
-161.1351	50.3716	28.9556
-160.8140	50.3010	28.8743
-160.4942	50.2294	28.6276
-160.1757	50.1566	28.5281
-159.8584	50.0827	28.6279
-159.5424	50.0078	28.6499
-159.2277	49.9318	28.8192
-158.9144	49.8547	29.1847
-158.6023	49.7765	29.0301
-158.2916	49.6973	29.0152
-157.9821	49.6171	28.9057
-157.6741	49.5358	28.7819
-157.3674	49.4535	28.7749
-157.0620	49.3702	28.5861
-156.7581	49.2859	28.5025
178.0126	52.5419	31.9366
178.3737	52.5488	32.3990
178.7350	52.5544	33.2391
179.0964	52.5585	32.8920
179.4578	52.5613	32.7598
179.8193	52.5627	32.2631
-179.8193	52.5627	32.0157
-179.4578	52.5613	31.8409
-179.0964	52.5585	32.0155
-178.7350	52.5544	32.4864
-178.3737	52.5488	32.7118
-178.0126	52.5419	33.6317
-176.2099	52.4866	33.5511
-175.8502	52.4715	34.3337
-175.4907	52.4549	35.1548
-175.1317	52.4370	35.9342
-174.7730	52.4177	36.7315
-174.4147	52.3970	37.2400
-174.0569	52.3750	37.4297
-173.6995	52.3517	37.3833
-173.3426	52.3269	37.6100
-172.9862	52.3009	38.0855
-172.6304	52.2734	38.7256
-172.2752	52.2447	39.3430
-171.9205	52.2146	39.5852
-171.5665	52.1831	39.4139
-171.2131	52.1503	39.0821
-170.8604	52.1163	38.6040
-170.5084	52.0808	38.0578
-170.1571	52.0441	37.5036
-169.8065	52.0061	37.1212
-169.4568	51.9667	36.9301
-169.1078	51.9260	36.8659
-168.7596	51.8841	36.7784
-168.4123	51.8409	36.5643
-168.0658	51.7963	36.2572
-167.7202	51.7505	35.9639
-167.3755	51.7035	35.4663
-167.0318	51.6551	34.8891
-166.6890	51.6055	34.4409
-166.3471	51.5547	33.9789
-166.0063	51.5026	33.5196
-165.6664	51.4493	33.0299
-165.3276	51.3947	32.5737
-164.9899	51.3389	32.1589
-164.6532	51.2819	31.6687
-164.3175	51.2237	31.1436
-163.9830	51.1642	30.7159
-163.6496	51.1036	30.3294
-163.3173	51.0418	30.2401
-162.9862	50.9788	30.3407
-162.6563	50.9146	30.4094
-162.3275	50.8493	30.2136
-161.9999	50.7828	30.0322
-161.6736	50.7152	29.8848
-161.3484	50.6464	29.6590
-161.0245	50.5765	29.5331
-160.7019	50.5054	29.4370
-160.3805	50.4333	29.1435
-160.0604	50.3600	29.0173
-159.7416	50.2856	29.1347
-159.4241	50.2102	29.1630
-159.1080	50.1337	29.2325
-158.7931	50.0560	29.4036
-158.4796	49.9774	29.2938
-158.1674	49.8976	29.2813
-157.8566	49.8168	29.1224
-157.5472	49.7350	28.8056
-157.2391	49.6522	28.9940
-156.9324	49.5683	28.5640
-156.6271	49.4834	28.4038
177.6368	52.7529	32.2855
178.0000	52.7613	32.5634
178.3634	52.7683	32.9960
178.7270	52.7739	33.0194
179.0906	52.7780	33.0499
179.4543	52.7808	33.1054
179.8181	52.7822	32.9361
-179.8181	52.7822	32.9713
-179.4543	52.7808	33.2896
-179.0906	52.7780	33.4512
-178.7270	52.7739	34.1524
-178.3634	52.7683	34.6551
-178.0000	52.7613	36.0294
-177.6368	52.7529	37.6523
-176.1859	52.7056	34.7426
-175.8239	52.6903	35.2830
-175.4622	52.6736	36.2421
-175.1009	52.6556	37.4992
-174.7400	52.6361	38.0636
-174.3795	52.6153	38.3155
-174.0194	52.5931	37.9987
-173.6598	52.5696	37.8913
-173.3007	52.5447	38.1436
-172.9422	52.5184	38.5738
-172.5841	52.4908	39.1337
-172.2267	52.4618	39.3990
-171.8699	52.4315	39.0937
-171.5137	52.3998	38.6876
-171.1582	52.3668	38.3821
-170.8033	52.3324	37.9535
-170.4492	52.2967	37.3630
-170.0958	52.2597	36.8049
-169.7432	52.2214	36.5245
-169.3913	52.1818	36.5379
-169.0403	52.1408	36.8417
-168.6901	52.0985	37.0664
-168.3407	52.0550	37.0320
-167.9922	52.0101	36.9104
-167.6446	51.9640	36.6260
-167.2980	51.9166	36.3055
-166.9523	51.8679	36.0615
-166.6075	51.8179	35.7298
-166.2637	51.7667	35.4208
-165.9210	51.7142	35.0844
-165.5792	51.6605	34.5718
-165.2385	51.6055	34.1221
-164.8989	51.5493	33.5539
-164.5604	51.4919	32.8252
-164.2229	51.4333	32.1313
-163.8866	51.3734	31.5195
-163.5514	51.3124	31.1019
-163.2174	51.2501	31.0774
-162.8845	51.1867	31.2294
-162.5528	51.1220	31.1657
-162.2223	51.0562	30.9120
-161.8931	50.9893	30.7198
-161.5651	50.9212	30.5588
-161.2383	50.8519	30.3143
-160.9128	50.7815	30.1910
-160.5885	50.7100	30.0375
-160.2656	50.6373	29.7579
-159.9439	50.5635	29.7325
-159.6236	50.4887	29.8640
-159.3045	50.4127	29.8948
-158.9869	50.3356	29.7603
-158.6705	50.2575	29.9257
-158.3556	50.1783	29.7657
-158.0420	50.0980	29.6270
-157.7297	50.0167	29.6494
-157.4189	49.9343	29.1892
-157.1094	49.8509	29.2142
-156.8014	49.7665	28.6819
-156.4948	49.6810	28.4310
177.2563	52.9627	32.5408
177.6217	52.9726	32.8036
177.9872	52.9810	33.1552
178.3530	52.9880	33.2209
178.7188	52.9936	33.4186
179.0848	52.9979	33.7836
179.4509	53.0007	34.0876
179.8169	53.0021	34.4708
-179.8169	53.0021	34.9308
-179.4509	53.0007	35.4993
-179.0848	52.9979	35.9269
-178.7188	52.9936	36.2550
-178.3530	52.9880	37.4671
-177.9872	52.9810	38.7243
-177.6217	52.9726	39.9586
-176.1616	52.9249	36.2615
-175.7973	52.9094	36.5049
-175.4334	52.8926	37.5803
-175.0698	52.8744	38.8238
-174.7066	52.8549	39.3396
-174.3438	52.8339	38.6116
-173.9815	52.8115	37.8274
-173.6196	52.7878	37.8186
-173.2583	52.7627	38.0191
-172.8975	52.7362	38.5321
-172.5373	52.7084	38.8671
-172.1777	52.6792	38.6884
-171.8186	52.6486	38.2196
-171.4603	52.6167	37.8298
-171.1026	52.5834	37.4737
-170.7456	52.5488	37.0359
-170.3893	52.5129	36.5463
-170.0338	52.4756	36.3136
-169.6790	52.4370	36.6527
-169.3251	52.3970	37.3068
-168.9720	52.3558	38.0092
-168.6197	52.3132	38.5125
-168.2683	52.2693	38.6028
-167.9177	52.2241	38.4741
-167.5681	52.1777	38.3408
-167.2195	52.1299	38.1718
-166.8718	52.0808	37.8749
-166.5250	52.0305	37.6068
-166.1793	51.9789	37.3758
-165.8346	51.9260	37.0796
-165.4910	51.8719	36.5023
-165.1484	51.8166	35.9696
-164.8069	51.7600	35.2662
-164.4664	51.7021	34.2901
-164.1272	51.6431	33.3573
-163.7890	51.5828	32.6453
-163.4520	51.5213	32.2207
-163.1162	51.4586	32.2869
-162.7816	51.3947	32.4499
-162.4482	51.3296	32.2473
-162.1160	51.2633	31.9873
-161.7850	51.1959	31.8107
-161.4553	51.1273	31.5277
-161.1269	51.0576	31.2667
-160.7997	50.9867	31.0776
-160.4738	50.9146	30.8715
-160.1493	50.8415	30.7364
-159.8261	50.7672	30.8568
-159.5042	50.6918	31.0375
-159.1836	50.6153	30.9926
-158.8644	50.5377	30.6806
-158.5466	50.4590	30.6713
-158.2302	50.3793	30.4481
-157.9151	50.2985	30.6109
-157.6015	50.2166	30.7506
-157.2892	50.1337	30.1530
-156.9784	50.0497	29.9446
-156.6690	49.9647	29.2059
-156.3610	49.8787	28.6830
176.8712	53.1712	32.0629
177.2387	53.1826	33.1565
177.6064	53.1925	33.6275
177.9743	53.2010	34.3569
178.3424	53.2080	34.1758
178.7106	53.2137	34.7029
179.0789	53.2179	35.3262
179.4473	53.2208	36.0539
179.8158	53.2222	36.8726
-179.8158	53.2222	37.5164
-179.4473	53.2208	38.2503
-179.0789	53.2179	38.8510
-178.7106	53.2137	39.5305
-178.3424	53.2080	41.0832
-177.9743	53.2010	42.0395
-177.6064	53.1925	42.7035
-176.1370	53.1444	37.3795
-175.7704	53.1289	37.7485
-175.4041	53.1119	38.6981
-175.0382	53.0936	39.8698
-174.6727	53.0738	39.7637
-174.3076	53.0527	38.0205
-173.9430	53.0302	37.2042
-173.5789	53.0063	37.3331
-173.2154	52.9810	37.7771
-172.8523	52.9543	38.2505
-172.4898	52.9263	38.3577
-172.1280	52.8968	38.1718
-171.7668	52.8660	37.8064
-171.4062	52.8339	37.3842
-171.0463	52.8004	37.0621
-170.6871	52.7655	36.6542
-170.3287	52.7293	36.5481
-169.9710	52.6917	37.0356
-169.6141	52.6528	38.1836
-169.2580	52.6126	39.4661
-168.9028	52.5710	40.4675
-168.5484	52.5281	41.0642
-168.1949	52.4839	41.0672
-167.8423	52.4384	40.8809
-167.4907	52.3915	40.7408
-167.1400	52.3434	40.4825
-166.7903	52.2940	40.0963
-166.4416	52.2433	39.8019
-166.0939	52.1913	39.5879
-165.7472	52.1381	39.1572
-165.4016	52.0836	38.5415
-165.0571	52.0278	37.9966
-164.7137	51.9708	37.1026
-164.3714	51.9125	35.9413
-164.0303	51.8530	34.8815
-163.6903	51.7923	34.0678
-163.3515	51.7304	33.7394
-163.0139	51.6672	33.8809
-162.6775	51.6029	33.9747
-162.3423	51.5373	33.8526
-162.0083	51.4706	33.6889
-161.6757	51.4027	33.4884
-161.3443	51.3336	33.1894
-161.0141	51.2633	32.8188
-160.6853	51.1919	32.4375
-160.3578	51.1194	32.2615
-160.0317	51.0457	32.3673
-159.7069	50.9709	32.7072
-159.3834	50.8950	32.7670
-159.0613	50.8180	32.3733
-158.7406	50.7399	31.8056
-158.4213	50.6607	31.9843
-158.1034	50.5804	32.0271
-157.7869	50.4990	32.5292
-157.4718	50.4166	32.5735
-157.1581	50.3331	31.7990
-156.8459	50.2485	30.9069
-156.5351	50.1630	30.3008
-156.2258	50.0764	29.2830
176.8510	53.3913	33.2363
177.2208	53.4027	34.0185
177.5909	53.4126	35.4756
177.9612	53.4212	35.5482
178.3317	53.4283	36.0309
178.7023	53.4340	36.9055
179.0730	53.4383	37.8612
179.4437	53.4412	38.7433
179.8146	53.4426	39.7043
-179.8146	53.4426	40.2239
-179.4437	53.4412	40.8250
-179.0730	53.4383	41.7325
-178.7023	53.4340	42.6916
-178.3317	53.4283	43.9312
-177.9612	53.4212	44.5334
-177.5909	53.4126	44.4944
-175.7431	53.3485	39.1314
-175.3745	53.3315	40.0184
-175.0063	53.3130	40.5017
-174.6384	53.2931	39.7582
-174.2710	53.2718	37.8549
-173.9041	53.2491	37.1119
-173.5377	53.2250	37.4262
-173.1719	53.1995	38.0120
-172.8065	53.1727	38.3617
-172.4418	53.1444	38.6204
-172.0777	53.1147	38.6358
-171.7142	53.0837	38.4041
-171.3514	53.0513	38.1903
-170.9893	53.0175	37.7920
-170.6279	52.9824	37.5973
-170.2673	52.9459	37.9269
-169.9074	52.9080	39.0545
-169.5484	52.8688	40.8422
-169.1901	52.8283	42.5101
-168.8328	52.7864	43.6014
-168.4763	52.7432	43.9138
-168.1207	52.6987	43.7155
-167.7660	52.6528	43.4194
-167.4123	52.6056	43.1365
-167.0596	52.5571	42.8118
-166.7078	52.5074	42.3717
-166.3571	52.4563	42.1010
-166.0074	52.4039	41.7737
-165.6588	52.3503	41.3003
-165.3112	52.2954	40.6611
-164.9648	52.2392	39.8834
-164.6194	52.1818	38.8158
-164.2753	52.1231	37.6178
-163.9322	52.0631	36.4855
-163.5904	52.0020	35.7312
-163.2497	51.9396	35.5581
-162.9103	51.8760	35.6716
-162.5721	51.8112	35.8162
-162.2351	51.7452	35.8498
-161.8995	51.6779	35.9162
-161.5651	51.6096	35.8494
-161.2319	51.5400	35.4383
-160.9001	51.4692	34.9175
-160.5697	51.3973	34.4840
-160.2405	51.3243	34.4447
-159.9127	51.2501	34.9165
-159.5863	51.1748	35.2012
-159.2613	51.0983	34.9254
-158.9376	51.0208	34.1955
-158.6154	50.9421	33.5952
-158.2946	50.8624	33.9534
-157.9752	50.7815	34.4115
-157.6572	50.6996	35.2457
-157.3406	50.6166	35.2432
-157.0256	50.5325	34.2756
-156.7120	50.4474	32.9565
-156.3998	50.3613	31.9653
-156.0891	50.2741	30.8722
176.4585	53.5986	33.2954
176.8305	53.6116	34.3950
177.2028	53.6230	36.5571
177.5752	53.6331	36.9784
177.9479	53.6417	37.7226
178.3208	53.6489	38.8362
178.6938	53.6547	40.0202
179.0669	53.6590	40.8233
179.4401	53.6619	41.6380
179.8134	53.6633	42.2793
-179.8134	53.6633	42.5454
-179.4401	53.6619	42.7557
-179.0669	53.6590	43.8853
-178.6938	53.6547	45.1891
-178.3208	53.6489	46.0207
-177.9479	53.6417	46.3743
-177.5752	53.6331	46.0069
-175.7155	53.5685	40.8500
-175.3445	53.5513	41.2084
-174.9739	53.5327	41.0180
-174.6037	53.5126	40.0059
-174.2340	53.4912	38.6232
-173.8647	53.4683	38.1043
-173.4960	53.4440	38.5936
-173.1278	53.4183	39.2181
-172.7602	53.3913	39.7081
-172.3931	53.3628	40.1585
-172.0267	53.3329	40.5178
-171.6610	53.3016	40.5079
-171.2959	53.2690	40.1676
-170.9316	53.2349	39.6808
-170.5679	53.1995	39.4896
-170.2051	53.1628	40.1933
-169.8430	53.1246	41.7651
-169.4818	53.0851	43.8858
-169.1214	53.0443	45.5707
-168.7619	53.0021	46.3330
-168.4032	52.9585	46.3381
-168.0455	52.9136	46.0496
-167.6887	52.8674	45.6720
-167.3329	52.8199	45.2515
-166.9781	52.7711	44.8386
-166.6243	52.7209	44.4886
-166.2716	52.6695	44.2560
-165.9199	52.6167	43.9146
-165.5692	52.5627	43.3608
-165.2197	52.5074	42.5112
-164.8713	52.4508	41.5192
-164.5240	52.3929	40.4346
-164.1779	52.3338	39.1957
-163.8330	52.2734	38.2040
-163.4893	52.2118	37.5289
-163.1468	52.1490	37.3523
-162.8055	52.0849	37.5301
-162.4655	52.0196	37.7562
-162.1268	51.9531	38.1125
-161.7893	51.8855	38.4779
-161.4531	51.8166	38.4010
-161.1183	51.7465	37.9686
-160.7848	51.6753	37.3895
-160.4527	51.6029	37.0097
-160.1219	51.5293	37.3401
-159.7924	51.4546	38.0076
-159.4644	51.3787	38.0885
-159.1378	51.3018	37.4557
-158.8126	51.2237	36.4130
-158.4888	51.1444	35.9410
-158.1664	51.0641	36.4112
-157.8455	50.9827	37.3464
-157.5261	50.9002	38.2251
-157.2081	50.8167	38.1490
-156.8916	50.7321	37.3698
-156.5765	50.6464	35.8024
-156.2630	50.5597	36.0791
-155.9510	50.4719	42.6978
176.0613	53.8046	33.8954
176.4354	53.8191	34.9988
176.8098	53.8321	36.4613
177.1844	53.8437	38.6842
177.5594	53.8538	39.6992
177.9345	53.8625	40.8986
178.3098	53.8698	42.2186
178.6852	53.8756	43.1138
179.0608	53.8799	43.5380
179.4365	53.8828	44.1509
179.8121	53.8843	44.3691
-179.8121	53.8843	44.3540
-179.4365	53.8828	44.4888
-179.0608	53.8799	45.5586
-178.6852	53.8756	46.7351
-178.3098	53.8698	47.3512
-177.9345	53.8625	47.9852
-177.5594	53.8538	47.3377
-177.1844	53.8437	45.4856
-175.6875	53.7887	43.1171
-175.3141	53.7714	43.1197
-174.9411	53.7526	42.6562
-174.5685	53.7324	41.3042
-174.1964	53.7108	40.2986
-173.8248	53.6878	40.0919
-173.4537	53.6633	40.7566
-173.0832	53.6374	41.5253
-172.7132	53.6101	42.2496
-172.3438	53.5814	43.1221
-171.9751	53.5513	43.6438
-171.6071	53.5198	43.3285
-171.2397	53.4869	42.4987
-170.8731	53.4526	41.7373
-170.5072	53.4169	41.7159
-170.1421	53.3799	42.7272
-169.7778	53.3414	44.5492
-169.4144	53.3016	46.5255
-169.0518	53.2605	47.7805
-168.6901	53.2179	48.2614
-168.3293	53.1741	48.2379
-167.9694	53.1289	47.8872
-167.6105	53.0823	47.5286
-167.2526	53.0344	47.0436
-166.8957	52.9852	46.6437
-166.5398	52.9347	46.4778
-166.1850	52.8828	46.3471
-165.8312	52.8297	45.8869
-165.4786	52.7753	45.0781
-165.1271	52.7195	44.0328
-164.7767	52.6625	42.9211
-164.4275	52.6042	41.7649
-164.0794	52.5447	40.6545
-163.7326	52.4839	39.8364
-163.3870	52.4218	39.4433
-163.0426	52.3585	39.3257
-162.6995	52.2940	39.4217
-162.3576	52.2282	39.7657
-162.0171	52.1613	40.2488
-161.6778	52.0931	40.6079
-161.3399	52.0237	40.5397
[truncated: 14,329 more rows]
