# Supplementary material for: Dynamic infrared aurora on Jupiter
Source: Nat Commun. 2025 May 12;16:3907. doi: 10.1038/s41467-025-58984-z (PMC12069571; doi:10.1038/s41467-025-58984-z)
Supplement: Supplementary file 6 — Source Data [file 41467_2025_58984_MOESM6_ESM.zip › SupplementaryFig4d.txt]

Methane background removal
phi(degrees), Lc_org, Lc_BG, ResidLc (all uW/m2/sr)
239.8	72.169	0.140	72.029
239.5	76.705	0.147	76.559
239.2	78.487	0.154	78.333
239.0	83.294	0.161	83.133
238.8	82.053	0.169	81.884
238.5	86.433	0.177	86.256
238.2	86.781	0.186	86.596
238.0	90.717	0.195	90.522
237.8	91.880	0.204	91.675
237.5	94.554	0.214	94.340
237.2	96.157	0.225	95.932
237.0	97.983	0.236	97.747
236.8	101.867	0.247	101.620
236.5	101.192	0.259	100.933
236.2	104.292	0.272	104.020
236.0	106.190	0.285	105.904
235.8	108.204	0.299	107.905
235.5	110.062	0.314	109.748
235.2	112.985	0.329	112.656
235.0	115.219	0.345	114.874
234.8	117.617	0.362	117.255
234.5	120.631	0.379	120.252
234.2	123.172	0.398	122.774
234.0	125.857	0.417	125.440
233.8	128.289	0.437	127.852
233.5	130.384	0.458	129.925
233.2	133.180	0.480	132.700
233.0	135.831	0.504	135.327
232.8	137.703	0.528	137.175
232.5	139.414	0.553	138.860
232.2	142.244	0.580	141.664
232.0	144.478	0.608	143.870
231.8	146.072	0.637	145.435
231.5	148.347	0.667	147.680
231.2	148.535	0.699	147.835
231.0	147.888	0.733	147.156
230.8	148.648	0.767	147.880
230.5	148.474	0.804	147.671
230.2	147.811	0.842	146.969
230.0	146.490	0.882	145.609
229.8	144.602	0.923	143.679
229.5	146.444	0.967	145.477
229.2	147.079	1.012	146.067
229.0	145.961	1.059	144.902
228.8	147.718	1.109	146.609
228.5	147.331	1.161	146.171
228.2	144.468	1.214	143.254
228.0	145.026	1.271	143.755
227.8	142.275	1.329	140.945
227.5	141.345	1.390	139.955
227.2	141.719	1.454	140.264
227.0	142.518	1.521	140.997
226.8	139.327	1.590	137.737
226.5	137.156	1.662	135.493
226.2	134.982	1.738	133.244
226.0	131.495	1.816	129.679
225.8	130.847	1.898	128.949
225.5	130.857	1.983	128.875
225.2	128.815	2.071	126.744
225.0	121.034	2.163	118.871
224.8	115.517	2.259	113.258
224.5	109.726	2.358	107.368
224.2	107.019	2.462	104.557
224.0	100.434	2.569	97.865
223.8	95.516	2.681	92.835
223.5	91.500	2.797	88.703
223.2	86.339	2.918	83.422
223.0	83.469	3.043	80.427
222.8	81.294	3.173	78.121
222.5	77.868	3.307	74.560
222.2	73.821	3.447	70.374
222.0	70.761	3.592	67.169
221.8	69.670	3.743	65.927
221.5	67.518	3.898	63.619
221.2	67.058	4.060	62.999
221.0	66.360	4.227	62.133
220.8	64.120	4.400	59.720
220.5	64.030	4.579	59.451
220.2	64.252	4.764	59.487
220.0	64.574	4.956	59.618
219.8	64.116	5.154	58.962
219.5	63.527	5.359	58.168
219.2	63.538	5.571	57.968
219.0	63.361	5.789	57.572
218.8	62.198	6.015	56.183
218.5	61.380	6.248	55.132
218.2	61.246	6.488	54.757
218.0	60.563	6.736	53.827
217.8	60.153	6.992	53.161
217.5	60.183	7.255	52.928
217.2	59.998	7.526	52.471
217.0	60.485	7.805	52.679
216.8	60.920	8.093	52.827
216.5	61.244	8.389	52.855
216.2	61.311	8.693	52.618
216.0	61.369	9.006	52.363
215.8	61.613	9.328	52.286
215.5	61.403	9.658	51.745
215.2	61.331	9.997	51.334
215.0	61.395	10.345	51.050
214.8	61.424	10.702	50.722
214.5	62.033	11.068	50.965
214.2	63.008	11.444	51.564
214.0	63.778	11.828	51.950
213.8	64.722	12.222	52.500
213.5	65.778	12.625	53.153
213.2	66.058	13.037	53.021
213.0	67.142	13.459	53.683
212.8	67.839	13.890	53.948
212.5	68.096	14.331	53.766
212.2	68.627	14.781	53.846
212.0	69.725	15.240	54.485
211.8	70.755	15.708	55.047
211.5	70.953	16.186	54.767
211.2	71.245	16.672	54.573
211.0	71.540	17.168	54.372
210.8	72.306	17.673	54.633
210.5	72.472	18.186	54.286
210.2	73.706	18.708	54.998
210.0	74.654	19.239	55.415
209.8	75.344	19.778	55.565
209.5	75.741	20.326	55.415
209.2	76.004	20.881	55.123
209.0	75.813	21.445	54.368
208.8	75.437	22.016	53.421
208.5	74.870	22.594	52.276
208.2	74.995	23.179	51.816
208.0	76.073	23.772	52.301
207.8	77.328	24.371	52.957
207.5	79.216	24.976	54.241
207.2	81.307	25.587	55.720
207.0	82.697	26.203	56.493
206.8	84.521	26.825	57.696
206.5	87.150	27.452	59.698
206.2	89.213	28.083	61.130
206.0	90.636	28.718	61.918
205.8	93.127	29.357	63.770
205.5	94.740	29.998	64.741
205.2	95.983	30.643	65.340
205.0	97.053	31.290	65.763
204.8	97.407	31.938	65.469
204.5	97.789	32.588	65.200
204.2	98.806	33.239	65.568
204.0	100.535	33.890	66.645
203.8	102.863	34.540	68.323
203.5	102.686	35.190	67.497
203.2	101.135	35.838	65.297
203.0	100.433	36.484	63.949
202.8	100.574	37.127	63.447
202.5	100.757	37.767	62.990
202.2	100.653	38.404	62.249
202.0	100.527	39.035	61.491
201.8	99.641	39.662	59.978
201.5	98.467	40.284	58.184
201.2	97.910	40.898	57.011
201.0	97.624	41.506	56.118
200.8	97.087	42.107	54.980
200.5	96.130	42.699	53.431
200.2	95.854	43.283	52.572
200.0	94.458	43.857	50.602
199.8	92.922	44.421	48.501
199.5	91.343	44.974	46.369
199.2	91.165	45.516	45.649
199.0	91.152	46.046	45.106
198.8	91.845	46.563	45.281
198.5	92.645	47.068	45.577
198.2	93.392	47.558	45.834
198.0	94.086	48.035	46.051
197.8	94.698	48.496	46.202
197.5	95.309	48.942	46.366
197.2	94.905	49.372	45.533
197.0	94.019	49.786	44.233
196.8	93.245	50.183	43.062
196.5	92.224	50.562	41.662
196.2	91.375	50.923	40.452
196.0	90.359	51.266	39.093
195.8	89.570	51.590	37.979
195.5	88.227	51.895	36.332
195.2	86.639	52.180	34.459
195.0	84.798	52.446	32.352
194.8	83.972	52.690	31.282
194.5	84.422	52.915	31.508
194.2	84.910	53.118	31.792
194.0	85.318	53.300	32.018
193.8	85.722	53.461	32.261
193.5	86.108	53.600	32.507
193.2	86.476	53.718	32.759
193.0	86.875	53.813	33.062
192.8	87.588	53.886	33.702
192.5	88.370	53.937	34.432
192.2	88.654	53.966	34.688
192.0	87.979	53.973	34.006
191.8	87.818	53.957	33.861
191.5	88.773	53.919	34.854
191.2	90.466	53.859	36.607
191.0	91.616	53.776	37.839
190.8	93.383	53.672	39.711
190.5	94.455	53.546	40.909
190.2	95.508	53.398	42.110
190.0	96.524	53.228	43.296
189.8	98.747	53.038	45.710
189.5	101.984	52.826	49.158
189.2	103.101	52.593	50.508
189.0	103.529	52.340	51.189
188.8	104.414	52.067	52.348
188.5	106.814	51.774	55.040
188.2	108.374	51.461	56.913
188.0	109.234	51.129	58.104
187.8	110.738	50.779	59.959
187.5	110.222	50.411	59.811
187.2	108.037	50.025	58.012
187.0	107.792	49.622	58.170
186.8	109.023	49.202	59.822
186.5	108.080	48.765	59.314
186.2	106.231	48.313	57.918
186.0	107.343	47.846	59.497
185.8	107.152	47.365	59.788
185.5	105.886	46.869	59.017
185.2	105.258	46.360	58.898
185.0	102.539	45.838	56.701
184.8	101.002	45.304	55.698
184.5	98.986	44.758	54.228
184.2	97.179	44.201	52.978
184.0	95.302	43.634	51.668
183.8	93.784	43.057	50.727
183.5	94.309	42.470	51.839
183.2	94.928	41.876	53.052
183.0	94.959	41.273	53.686
182.8	94.759	40.663	54.096
182.5	94.920	40.047	54.873
182.2	95.199	39.424	55.774
182.0	95.506	38.796	56.710
181.8	96.064	38.164	57.900
181.5	96.195	37.527	58.668
181.2	95.035	36.886	58.148
181.0	94.247	36.243	58.004
180.8	91.557	35.597	55.960
180.5	89.626	34.950	54.676
180.2	88.388	34.301	54.087
180.0	86.798	33.652	53.147
179.8	87.233	33.002	54.231
179.5	87.902	32.353	55.549
179.2	86.548	31.705	54.843
179.0	83.004	31.058	51.945
178.8	81.965	30.414	51.551
178.5	79.696	29.771	49.925
178.2	79.120	29.132	49.989
178.0	78.583	28.496	50.087
177.8	78.524	27.863	50.661
177.5	78.457	27.235	51.221
177.2	78.082	26.612	51.470
177.0	74.072	25.993	48.079
176.8	73.290	25.380	47.911
176.5	73.309	24.772	48.537
176.2	73.177	24.171	49.006
176.0	71.277	23.576	47.701
175.8	70.552	22.987	47.565
175.5	69.036	22.406	46.631
175.2	68.436	21.831	46.605
175.0	67.178	21.264	45.914
174.8	66.592	20.705	45.887
174.5	62.524	20.153	42.371
174.2	60.138	19.610	40.528
174.0	58.476	19.075	39.400
173.8	57.465	18.549	38.917
173.5	55.717	18.030	37.687
173.2	54.486	17.521	36.964
173.0	52.274	17.021	35.253
172.8	50.454	16.529	33.925
172.5	48.764	16.047	32.717
172.2	47.698	15.573	32.125
172.0	48.610	15.109	33.500
171.8	48.951	14.654	34.296
171.5	47.553	14.209	33.344
171.2	46.764	13.772	32.992
171.0	46.614	13.345	33.269
170.8	46.617	12.927	33.690
170.5	46.473	12.519	33.954
170.2	46.715	12.120	34.595
170.0	46.938	11.730	35.209
169.8	47.521	11.349	36.172
169.5	48.783	10.977	37.806
169.2	49.376	10.615	38.761
169.0	49.504	10.261	39.243
168.8	49.608	9.917	39.692
168.5	50.364	9.581	40.783
168.2	51.036	9.254	41.782
168.0	52.128	8.936	43.192
167.8	52.711	8.626	44.085
167.5	52.453	8.325	44.128
167.2	52.264	8.032	44.231
167.0	51.407	7.748	43.659
166.8	51.047	7.471	43.576
166.5	51.958	7.203	44.755
166.2	52.320	6.942	45.378
166.0	52.924	6.689	46.235
165.8	53.121	6.444	46.677
165.5	54.456	6.206	48.250
165.2	54.786	5.976	48.810
165.0	56.312	5.752	50.560
164.8	56.487	5.536	50.951
164.5	56.465	5.327	51.138
164.2	56.658	5.124	51.534
164.0	57.383	4.928	52.456
163.8	57.317	4.738	52.579
163.5	57.311	4.554	52.756
163.2	57.905	4.377	53.528
163.0	58.676	4.206	54.470
162.8	59.458	4.040	55.418
162.5	60.636	3.880	56.756
162.2	62.423	3.726	58.697
162.0	64.913	3.577	61.336
161.8	66.346	3.434	62.912
161.5	67.443	3.295	64.148
161.2	71.152	3.161	67.990
161.0	74.040	3.033	71.007
160.8	77.199	2.909	74.290
160.5	78.407	2.789	75.617
160.2	80.546	2.674	77.871
160.0	81.392	2.563	78.829
159.8	80.703	2.457	78.247
159.5	80.599	2.354	78.245
159.2	81.429	2.255	79.173
159.0	81.731	2.160	79.570
158.8	83.822	2.069	81.753
158.5	84.264	1.981	82.283
158.2	87.565	1.897	85.668
158.0	87.806	1.816	85.990
157.8	87.611	1.738	85.872
157.5	86.405	1.663	84.742
157.2	84.499	1.592	82.907
157.0	85.226	1.523	83.703
156.8	86.191	1.457	84.734
156.5	87.723	1.393	86.329
156.2	89.475	1.332	88.143
156.0	89.220	1.274	87.946
155.8	89.392	1.218	88.174
155.5	89.599	1.165	88.434
155.2	89.418	1.113	88.305
155.0	93.084	1.064	92.020
154.8	93.974	1.017	92.957
154.5	94.967	0.972	93.996
154.2	95.055	0.928	94.126
154.0	97.810	0.887	96.923
153.8	97.892	0.847	97.045
153.5	105.764	0.809	104.955
153.2	106.823	0.773	106.050
153.0	112.489	0.738	111.751
152.8	114.813	0.705	114.109
152.5	119.955	0.673	119.282
152.2	122.126	0.643	121.483
152.0	126.095	0.613	125.482
151.8	126.876	0.586	126.290
151.5	126.180	0.559	125.621
151.2	127.329	0.534	126.795
151.0	129.441	0.509	128.932
150.8	139.007	0.486	138.521
150.5	143.326	0.464	142.862
150.2	155.689	0.443	155.246
150.0	161.487	0.422	161.065
149.8	164.105	0.403	163.702
149.5	164.403	0.385	164.018
149.2	148.212	0.367	147.844
149.0	145.576	0.350	145.226
148.8	114.415	0.334	114.080
148.5	112.232	0.319	111.914
148.2	95.375	0.304	95.071
148.0	95.679	0.290	95.389
147.8	96.578	0.277	96.301
147.5	98.498	0.264	98.233
147.2	103.306	0.252	103.054
147.0	108.049	0.240	107.809
146.8	115.786	0.229	115.557
146.5	124.490	0.219	124.271
146.2	134.090	0.209	133.881
146.0	138.159	0.199	137.959
145.8	141.455	0.190	141.265
145.5	140.511	0.181	140.330
145.2	139.875	0.173	139.702
145.0	139.179	0.165	139.014
144.8	138.620	0.158	138.462
144.5	140.343	0.150	140.193
144.2	139.654	0.143	139.510
144.0	135.008	0.137	134.871
143.8	133.695	0.131	133.564
143.5	130.759	0.125	130.634
143.2	129.811	0.119	129.692
143.0	119.470	0.114	119.357
142.8	117.577	0.108	117.468
142.5	110.464	0.104	110.361
142.2	109.594	0.099	109.495
142.0	110.386	0.094	110.291
141.8	91.031	0.090	90.941
