# Supplementary material for: Dynamic infrared aurora on Jupiter
Source: Nat Commun. 2025 May 12;16:3907. doi: 10.1038/s41467-025-58984-z (PMC12069571; doi:10.1038/s41467-025-58984-z)
Supplement: Supplementary file 6 — Source Data [file 41467_2025_58984_MOESM6_ESM.zip › SupplementaryFig5a.txt]

Keogram of radiances in the dark polar region. First row is auroral longitude phi (degrees). Data values are in uW/m2/sr
Datetime					229.759	229.425	229.091	228.757	228.423	228.089	227.755	227.421	227.087	226.753	226.419	226.085	225.751	225.417	225.083	224.750	224.416	224.082	223.748	223.414	223.080	222.746	222.412	222.078	221.744	221.410	221.076	220.742	220.408	220.074	219.740	219.406	219.072	218.738	218.404	218.071	217.737	217.403	217.069	216.735	216.401	216.067	215.733	215.399	215.065
2023-12-25 09:30:02.875000	-0.774	-1.046	-1.067	-1.164	-1.146	-1.045	-0.941	-0.798	-0.631	-0.516	-0.475	-0.510	-0.507	-0.378	-0.327	-0.192	-0.001	0.059	0.127	0.117	0.217	0.357	0.363	0.354	0.370	0.378	0.355	0.314	0.322	0.324	0.306	0.220	0.164	0.085	0.064	0.060	0.060	0.013	0.044	0.028	-0.026	-0.088	-0.183	-0.165	-0.058	0.093	0.325	0.493	0.740
2023-12-25 09:30:05.945000	-0.543	-0.633	-0.671	-0.772	-1.001	-1.025	-1.134	-1.161	-1.001	-0.830	-0.613	-0.605	-0.528	-0.499	-0.279	-0.082	-0.010	-0.031	-0.131	-0.237	-0.177	0.012	0.240	0.409	0.473	0.387	0.276	0.248	0.200	0.145	0.084	-0.160	-0.209	-0.307	-0.358	-0.296	-0.327	-0.454	-0.486	-0.532	-0.494	-0.411	-0.249	0.014	0.247	0.462	0.696	0.821	1.026
2023-12-25 09:30:09.015000	-1.494	-1.579	-1.454	-1.486	-1.539	-1.397	-1.187	-0.919	-0.710	-0.582	-0.567	-0.572	-0.657	-0.790	-0.546	-0.379	-0.369	-0.332	-0.477	-0.530	-0.435	-0.445	-0.485	-0.479	-0.436	-0.525	-0.636	-0.636	-0.489	-0.318	-0.338	-0.495	-0.560	-0.780	-1.022	-1.196	-1.327	-1.364	-1.268	-1.239	-1.229	-1.137	-0.990	-0.712	-0.607	-0.603	-0.569	-0.457	-0.052
2023-12-25 09:30:12.086000	-1.051	-1.273	-1.235	-1.352	-1.207	-1.051	-0.818	-0.686	-0.606	-0.772	-0.972	-1.169	-1.261	-1.209	-1.024	-0.769	-0.563	-0.396	-0.337	-0.338	-0.214	-0.084	0.037	0.178	0.274	0.187	-0.025	-0.061	-0.091	-0.069	-0.268	-0.327	-0.361	-0.388	-0.427	-0.522	-0.550	-0.599	-0.650	-0.840	-0.911	-0.874	-0.764	-0.588	-0.388	-0.111	0.297	0.532	0.767
2023-12-25 09:30:15.156000	-1.260	-1.411	-1.431	-1.592	-1.584	-1.426	-1.471	-1.445	-1.264	-1.103	-0.967	-0.914	-0.776	-0.645	-0.519	-0.575	-0.653	-0.528	-0.539	-0.599	-0.600	-0.797	-0.691	-0.554	-0.393	-0.382	-0.440	-0.447	-0.421	-0.337	-0.475	-0.419	-0.459	-0.469	-0.464	-0.542	-0.517	-0.465	-0.444	-0.610	-0.675	-0.594	-0.297	0.150	0.351	0.405	0.509	0.625	0.832
2023-12-25 09:30:18.226000	-0.856	-0.889	-0.759	-0.813	-1.041	-1.027	-1.086	-1.199	-1.233	-1.423	-1.372	-1.315	-1.066	-0.728	-0.545	-0.450	-0.504	-0.376	-0.341	-0.132	-0.050	-0.084	-0.014	0.032	0.047	0.050	0.055	0.082	0.024	-0.044	-0.258	-0.321	-0.480	-0.644	-0.796	-1.005	-1.061	-0.932	-0.725	-0.591	-0.475	-0.504	-0.523	-0.619	-0.758	-0.842	-0.697	-0.473	-0.068
2023-12-25 09:30:21.296000	-1.196	-1.457	-1.391	-1.518	-1.747	-1.784	-1.829	-1.925	-1.796	-1.834	-1.517	-1.378	-1.096	-0.792	-0.598	-0.385	-0.295	-0.253	-0.304	-0.119	0.112	0.269	0.283	0.413	0.372	0.176	-0.045	-0.066	-0.233	-0.426	-0.471	-0.252	-0.271	-0.168	-0.182	-0.484	-0.540	-0.619	-0.671	-0.838	-0.893	-0.912	-0.858	-0.733	-0.560	-0.354	0.037	0.364	0.818
2023-12-25 09:30:24.366000	-1.959	-2.153	-2.062	-2.321	-2.379	-2.211	-2.294	-2.232	-2.091	-1.921	-1.650	-1.543	-1.375	-1.197	-1.140	-1.159	-1.159	-1.115	-1.152	-0.986	-0.851	-0.745	-0.754	-0.646	-0.563	-0.465	-0.360	-0.264	-0.334	-0.456	-0.555	-0.593	-0.626	-0.627	-0.609	-0.619	-0.610	-0.571	-0.513	-0.492	-0.472	-0.479	-0.510	-0.586	-0.596	-0.545	-0.282	0.021	0.471
2023-12-25 09:30:27.436000	-1.677	-1.973	-1.851	-1.880	-1.790	-1.543	-1.539	-1.578	-1.479	-1.509	-1.272	-1.379	-1.330	-1.216	-1.025	-0.994	-1.054	-0.947	-0.818	-0.686	-0.611	-0.619	-0.581	-0.416	-0.341	-0.437	-0.530	-0.411	-0.329	-0.380	-0.339	-0.428	-0.528	-0.620	-0.729	-0.924	-0.873	-0.794	-0.732	-0.693	-0.588	-0.509	-0.485	-0.420	-0.301	-0.047	0.303	0.588	0.907
2023-12-25 09:30:30.507000	-1.347	-1.730	-1.721	-1.891	-1.952	-1.789	-1.804	-1.833	-1.736	-1.805	-1.676	-1.638	-1.550	-1.358	-1.377	-1.350	-1.200	-0.960	-0.669	-0.479	-0.298	-0.306	-0.429	-0.420	-0.545	-0.815	-1.091	-1.032	-0.906	-0.773	-0.593	-0.423	-0.336	-0.175	-0.195	-0.305	-0.320	-0.310	-0.302	-0.283	-0.236	-0.205	-0.121	-0.037	0.128	0.353	0.635	0.777	0.825
2023-12-25 09:30:33.577000	-0.072	-0.209	-0.227	-0.382	-0.538	-0.474	-0.633	-0.814	-0.860	-1.085	-1.120	-1.182	-1.375	-1.453	-1.553	-1.736	-1.784	-1.610	-1.402	-1.217	-1.048	-0.966	-0.914	-0.874	-0.960	-0.935	-0.746	-0.611	-0.707	-0.861	-0.974	-0.966	-0.965	-0.848	-0.649	-0.423	-0.270	-0.093	-0.029	-0.038	0.032	-0.012	-0.113	-0.155	-0.123	0.098	0.347	0.558	0.652
2023-12-25 09:30:36.647000	0.704	0.841	0.845	0.750	0.464	0.345	0.203	-0.064	-0.161	-0.534	-0.606	-0.670	-0.738	-0.736	-0.740	-0.822	-0.990	-0.959	-0.997	-1.008	-0.918	-1.068	-1.157	-1.117	-1.144	-1.159	-1.101	-0.984	-0.966	-0.949	-0.937	-0.919	-0.922	-0.880	-0.876	-0.923	-0.819	-0.634	-0.494	-0.481	-0.481	-0.505	-0.602	-0.560	-0.487	-0.324	-0.172	-0.077	-0.045
2023-12-25 09:30:39.717000	2.392	2.935	2.972	3.138	2.866	2.593	2.299	1.835	1.357	0.765	0.373	0.305	0.079	-0.224	-0.418	-0.664	-0.925	-1.048	-1.178	-1.209	-1.092	-1.071	-1.206	-1.240	-1.436	-1.483	-1.404	-1.188	-1.027	-0.834	-0.808	-0.913	-0.947	-1.036	-1.165	-1.229	-1.288	-1.213	-1.008	-0.754	-0.545	-0.620	-0.655	-0.716	-0.744	-0.601	-0.353	-0.142	-0.036
2023-12-25 09:30:42.787000	2.771	3.351	3.389	3.781	3.953	3.876	3.890	3.533	3.166	2.619	2.132	1.890	1.487	0.952	0.715	0.280	-0.316	-0.642	-1.182	-1.514	-1.488	-1.479	-1.531	-1.492	-1.474	-1.320	-1.160	-1.111	-1.303	-1.487	-1.732	-1.762	-1.860	-1.818	-1.687	-1.636	-1.374	-1.100	-0.902	-0.782	-0.643	-0.618	-0.676	-0.766	-0.834	-0.772	-0.639	-0.528	-0.424
2023-12-25 09:30:45.857000	3.465	4.129	4.234	4.546	4.749	4.698	4.734	4.523	4.143	3.786	3.322	3.154	2.850	2.371	2.061	1.613	0.981	0.633	0.070	-0.313	-0.409	-0.652	-0.931	-1.085	-1.185	-1.074	-0.924	-0.799	-0.792	-0.762	-0.886	-0.978	-1.118	-1.243	-1.316	-1.363	-1.322	-1.197	-1.058	-0.948	-0.807	-0.720	-0.622	-0.584	-0.661	-0.658	-0.694	-0.748	-0.912
2023-12-25 09:30:48.928000	3.262	3.941	4.050	4.694	4.960	4.991	5.090	4.914	4.809	4.763	4.474	4.510	4.273	3.643	3.377	2.835	2.099	1.662	0.760	0.207	0.077	-0.230	-0.535	-0.726	-1.023	-1.247	-1.401	-1.427	-1.651	-1.907	-1.962	-2.049	-2.139	-2.083	-1.909	-1.783	-1.539	-1.238	-0.956	-0.666	-0.352	-0.316	-0.281	-0.381	-0.451	-0.401	-0.429	-0.542	-0.679
2023-12-25 09:30:51.998000	2.858	3.336	3.423	3.759	3.928	3.931	4.188	4.329	4.209	4.334	4.193	4.399	4.328	4.006	3.731	3.452	2.929	2.494	1.691	1.052	0.959	0.655	0.056	-0.333	-0.748	-0.971	-1.203	-1.275	-1.604	-1.823	-1.937	-1.802	-1.694	-1.540	-1.475	-1.455	-1.452	-1.527	-1.511	-1.516	-1.458	-1.388	-1.267	-1.196	-1.111	-1.036	-1.039	-1.122	-1.201
2023-12-25 09:30:55.068000	2.784	2.976	2.996	3.181	3.371	3.311	3.436	3.634	3.571	3.999	3.910	4.180	4.024	3.484	3.230	2.955	2.702	2.337	1.887	1.398	1.133	0.569	-0.113	-0.527	-0.886	-1.023	-1.084	-0.992	-1.004	-1.013	-1.057	-1.087	-1.118	-1.214	-1.292	-1.352	-1.410	-1.473	-1.489	-1.522	-1.443	-1.356	-1.254	-1.119	-1.055	-0.938	-0.988	-1.069	-1.109
2023-12-25 09:30:58.138000	2.059	2.385	2.398	2.657	3.039	2.985	3.122	3.139	2.970	2.996	2.798	2.889	2.889	2.727	2.619	2.610	2.480	2.344	2.014	1.622	1.463	1.098	0.580	0.303	-0.057	-0.424	-0.923	-1.053	-1.389	-1.631	-1.689	-1.790	-1.790	-1.766	-1.819	-1.889	-1.878	-1.906	-1.834	-1.708	-1.504	-1.379	-1.170	-1.155	-1.122	-1.055	-1.081	-1.221	-1.287
2023-12-25 09:31:01.208000	2.406	2.468	2.346	2.447	2.733	2.623	2.542	2.573	2.348	2.525	2.418	2.518	2.576	2.505	2.352	2.383	2.433	2.353	2.365	2.055	1.909	1.503	0.920	0.600	0.259	-0.043	-0.462	-0.517	-0.729	-0.813	-1.022	-1.052	-1.052	-1.133	-1.349	-1.528	-1.786	-2.040	-2.204	-2.374	-2.368	-2.321	-2.151	-1.924	-1.717	-1.520	-1.482	-1.538	-1.570
2023-12-25 09:31:04.278000	1.462	1.591	1.584	1.877	2.297	2.293	2.265	2.216	2.148	2.278	2.173	2.200	2.145	1.945	1.875	1.803	1.778	1.782	1.763	1.727	1.604	1.473	1.423	1.379	1.364	1.131	0.674	0.389	-0.053	-0.410	-0.705	-0.848	-0.992	-1.158	-1.342	-1.436	-1.610	-1.692	-1.765	-1.827	-1.753	-1.657	-1.762	-1.862	-1.867	-1.831	-1.905	-1.973	-1.942
2023-12-25 09:31:07.349000	0.817	0.988	0.993	1.044	1.093	0.907	0.738	0.782	0.743	0.867	0.880	0.886	0.806	0.772	0.694	0.725	0.916	1.102	1.455	1.693	1.739	1.921	1.888	1.779	1.581	1.297	0.918	0.695	0.253	-0.098	-0.296	-0.393	-0.437	-0.523	-0.610	-0.668	-0.850	-1.076	-1.290	-1.724	-2.136	-2.386	-2.516	-2.611	-2.608	-2.440	-2.285	-2.203	-2.081
2023-12-25 09:31:10.419000	0.299	0.256	0.047	-0.059	0.011	-0.133	-0.211	-0.091	0.038	0.387	0.508	0.609	0.759	0.796	0.834	0.837	1.049	1.045	1.186	1.208	1.123	1.265	1.362	1.301	1.242	1.053	0.812	0.611	0.493	0.415	0.334	0.239	0.177	-0.018	-0.231	-0.410	-0.676	-0.905	-1.041	-1.353	-1.702	-1.891	-2.164	-2.353	-2.453	-2.460	-2.439	-2.338	-2.108
2023-12-25 09:31:13.489000	0.325	0.264	0.133	0.154	0.153	-0.060	-0.162	-0.224	-0.315	-0.343	-0.441	-0.504	-0.643	-0.594	-0.687	-0.566	-0.229	-0.020	0.491	0.863	0.886	1.037	1.162	1.212	1.355	1.479	1.555	1.502	1.481	1.452	1.439	1.336	1.223	0.936	0.677	0.443	0.136	-0.190	-0.393	-0.700	-1.024	-1.194	-1.339	-1.586	-1.801	-1.951	-2.027	-1.996	-1.836
2023-12-25 09:31:16.559000	0.175	0.102	-0.069	-0.314	-0.593	-0.914	-1.040	-1.056	-0.995	-0.999	-1.024	-1.140	-1.314	-1.410	-1.340	-1.148	-0.760	-0.583	-0.051	0.308	0.246	0.335	0.496	0.510	0.602	0.848	1.174	1.188	1.237	1.194	1.198	1.038	0.913	0.767	0.768	0.851	0.811	0.698	0.504	0.243	0.002	-0.190	-0.407	-0.800	-1.124	-1.331	-1.639	-1.929	-2.201
2023-12-25 09:31:19.629000	-0.016	0.058	-0.059	-0.166	-0.202	-0.366	-0.331	-0.328	-0.340	-0.439	-0.551	-0.730	-0.899	-0.840	-0.754	-0.548	-0.322	-0.215	-0.045	0.039	0.009	0.140	0.430	0.545	0.723	0.865	0.958	0.861	0.912	0.916	1.072	1.107	1.121	1.079	1.051	1.063	1.009	0.975	0.933	1.027	1.134	1.133	0.987	0.631	0.349	-0.085	-0.612	-0.946	-1.281
2023-12-25 09:31:22.699000	0.542	0.336	0.176	0.036	-0.235	-0.451	-0.554	-0.538	-0.595	-0.593	-0.634	-0.738	-1.041	-1.123	-1.195	-1.107	-0.904	-0.791	-0.444	-0.259	-0.282	-0.284	-0.129	0.052	0.381	0.749	1.165	1.295	1.509	1.646	1.572	1.358	1.253	1.032	0.951	1.063	1.031	1.087	1.003	1.053	1.080	1.117	1.005	0.869	0.842	0.609	0.240	-0.113	-0.644
2023-12-25 09:31:25.770000	-0.209	-0.285	-0.339	-0.540	-0.662	-0.704	-0.634	-0.503	-0.417	-0.413	-0.505	-0.653	-0.927	-1.026	-1.089	-1.140	-1.048	-1.003	-0.857	-0.735	-0.843	-0.451	0.146	0.407	0.753	0.975	1.111	0.993	1.062	1.095	1.072	0.985	1.011	0.987	1.058	1.357	1.429	1.475	1.325	1.439	1.480	1.548	1.389	1.332	1.324	1.141	0.744	0.440	-0.053
2023-12-25 09:31:28.840000	-0.143	-0.415	-0.570	-0.864	-0.976	-1.077	-1.028	-0.916	-0.886	-0.823	-0.916	-1.034	-1.192	-1.144	-1.193	-1.112	-0.878	-0.848	-0.649	-0.568	-0.633	-0.509	-0.219	-0.079	0.177	0.416	0.626	0.630	0.836	1.059	1.175	1.260	1.370	1.405	1.514	1.675	1.745	1.684	1.395	1.113	0.788	0.709	0.746	1.035	1.234	1.245	1.231	1.269	1.147
2023-12-25 09:31:31.910000	0.302	0.003	-0.216	-0.526	-0.603	-0.555	-0.402	-0.318	-0.230	-0.282	-0.357	-0.436	-0.380	-0.259	-0.154	0.041	0.143	0.063	-0.040	-0.188	-0.327	-0.299	-0.037	0.162	0.451	0.719	0.883	0.900	1.009	1.143	1.126	1.001	1.012	0.920	0.878	0.952	0.923	0.890	0.777	0.800	0.677	0.771	0.838	1.076	1.203	1.146	1.069	1.018	0.907
2023-12-25 09:31:34.980000	0.280	0.026	-0.162	-0.576	-0.881	-0.904	-0.932	-0.865	-0.788	-0.713	-0.726	-0.740	-0.688	-0.602	-0.588	-0.600	-0.544	-0.552	-0.482	-0.512	-0.581	-0.477	-0.253	-0.205	-0.065	0.204	0.372	0.317	0.397	0.481	0.540	0.629	0.699	0.779	0.963	1.150	1.287	1.324	1.281	1.272	1.235	1.152	1.034	0.969	0.959	0.956	1.003	1.086	1.212
2023-12-25 09:31:38.050000	0.069	-0.206	-0.282	-0.575	-0.731	-0.757	-0.795	-0.754	-0.686	-0.603	-0.548	-0.660	-0.651	-0.651	-0.439	-0.313	-0.234	-0.291	-0.288	-0.395	-0.454	-0.442	-0.408	-0.485	-0.511	-0.382	-0.264	-0.249	-0.081	0.101	0.231	0.394	0.492	0.693	0.887	0.988	1.087	1.081	1.117	1.198	1.226	1.250	1.291	1.208	1.068	0.856	0.889	1.019	1.213
2023-12-25 09:31:41.120000	0.703	0.509	0.438	0.154	0.031	0.055	0.139	0.232	0.137	0.015	-0.134	-0.158	-0.061	0.149	0.183	0.279	0.280	0.172	-0.012	-0.184	-0.153	-0.024	0.089	0.103	0.114	0.039	0.015	0.094	0.451	0.794	0.937	0.984	0.979	0.920	0.869	0.752	0.803	0.863	1.011	1.301	1.470	1.537	1.541	1.471	1.266	0.988	0.899	0.999	1.259
2023-12-25 09:31:44.191000	0.085	-0.212	-0.293	-0.482	-0.633	-0.676	-0.965	-1.106	-1.170	-1.194	-1.165	-1.182	-1.031	-0.844	-0.798	-0.822	-0.776	-0.705	-0.532	-0.299	-0.319	-0.359	-0.346	-0.393	-0.373	-0.448	-0.453	-0.408	-0.105	0.171	0.254	0.246	0.301	0.386	0.469	0.666	0.746	0.885	1.009	1.259	1.527	1.535	1.352	0.984	0.778	0.651	0.663	0.687	0.780
2023-12-25 09:31:47.261000	-0.358	-0.347	-0.159	-0.073	0.055	0.130	0.094	0.020	0.023	-0.140	-0.214	-0.438	-0.530	-0.473	-0.379	-0.263	-0.288	-0.306	-0.383	-0.232	-0.222	-0.141	0.128	0.247	0.340	0.166	0.068	0.040	0.124	0.180	0.279	0.490	0.656	0.889	1.041	1.161	1.174	1.095	0.986	0.904	0.736	0.639	0.616	0.798	0.850	0.861	0.890	0.986	1.132
2023-12-25 09:31:50.331000	-0.333	-0.210	-0.069	0.031	0.071	0.033	0.054	-0.010	-0.155	-0.363	-0.401	-0.380	-0.193	0.005	0.067	0.119	-0.004	-0.170	-0.418	-0.425	-0.416	-0.353	-0.154	-0.035	0.117	0.139	0.296	0.419	0.731	0.955	1.020	0.965	0.985	0.949	0.926	0.927	0.875	0.848	0.860	0.934	1.042	1.035	1.036	0.931	0.876	0.823	0.799	0.756	0.830
2023-12-25 09:31:53.401000	-0.739	-0.647	-0.554	-0.480	-0.512	-0.482	-0.645	-0.763	-0.723	-0.699	-0.532	-0.574	-0.527	-0.530	-0.465	-0.556	-0.658	-0.549	-0.426	-0.232	-0.175	-0.036	0.064	0.073	0.066	0.038	0.019	-0.044	-0.130	-0.215	-0.243	-0.219	-0.102	0.075	0.255	0.378	0.528	0.691	0.907	1.184	1.360	1.366	1.332	1.114	0.978	0.805	0.765	0.737	0.749
2023-12-25 09:31:56.471000	-0.542	-0.451	-0.406	-0.242	-0.138	-0.064	0.121	0.113	0.174	0.083	0.083	0.079	0.084	0.074	-0.034	-0.233	-0.435	-0.491	-0.568	-0.451	-0.298	-0.031	0.236	0.338	0.388	0.365	0.420	0.384	0.306	0.193	0.128	0.236	0.242	0.373	0.583	0.631	0.900	1.136	1.286	1.404	1.401	1.370	1.430	1.651	1.770	1.775	1.811	1.876	1.840
2023-12-25 09:31:59.541000	-0.432	-0.378	-0.379	-0.224	-0.110	-0.100	-0.003	-0.075	-0.121	-0.183	-0.146	-0.057	-0.020	-0.036	-0.069	-0.126	-0.204	-0.283	-0.371	-0.285	-0.189	0.014	0.119	0.137	0.090	0.019	-0.118	-0.154	-0.144	-0.094	-0.110	-0.112	-0.093	0.004	0.159	0.196	0.355	0.532	0.720	1.019	1.350	1.557	1.866	2.003	2.030	1.908	1.785	1.717	1.587
2023-12-25 09:32:02.612000	-0.175	-0.340	-0.503	-0.693	-0.806	-0.849	-0.811	-0.815	-0.817	-0.843	-0.798	-0.657	-0.565	-0.512	-0.427	-0.392	-0.355	-0.249	-0.186	0.013	0.159	0.150	0.046	-0.033	-0.193	-0.391	-0.568	-0.636	-0.817	-0.960	-1.001	-0.849	-0.769	-0.548	-0.295	-0.151	0.176	0.533	0.711	0.780	0.761	0.723	0.729	0.919	1.093	1.338	1.630	1.849	1.900
2023-12-25 09:32:05.682000	-0.579	-0.608	-0.678	-0.639	-0.495	-0.401	-0.202	-0.180	-0.247	-0.333	-0.249	-0.072	0.080	0.224	0.165	0.059	-0.104	-0.158	-0.295	-0.301	-0.281	-0.377	-0.403	-0.411	-0.471	-0.530	-0.509	-0.449	-0.433	-0.462	-0.481	-0.467	-0.516	-0.466	-0.450	-0.415	-0.299	-0.051	0.095	0.227	0.400	0.482	0.599	0.864	1.209	1.563	1.860	2.014	1.969
2023-12-25 09:32:08.752000	-0.318	-0.334	-0.259	-0.208	-0.215	-0.244	-0.289	-0.325	-0.488	-0.581	-0.497	-0.457	-0.376	-0.270	-0.237	-0.221	-0.311	-0.395	-0.494	-0.636	-0.517	-0.487	-0.792	-1.015	-1.242	-1.180	-0.989	-0.852	-0.753	-0.699	-0.584	-0.426	-0.363	-0.204	-0.167	-0.255	-0.237	-0.307	-0.370	-0.518	-0.538	-0.420	-0.068	0.457	0.913	1.235	1.475	1.592	1.587
2023-12-25 09:32:11.822000	-0.906	-0.752	-0.667	-0.447	-0.365	-0.329	-0.319	-0.412	-0.529	-0.725	-0.694	-0.604	-0.432	-0.361	-0.261	-0.327	-0.457	-0.400	-0.436	-0.429	-0.265	-0.281	-0.509	-0.649	-0.769	-0.790	-0.754	-0.679	-0.687	-0.734	-0.682	-0.714	-0.796	-0.815	-0.892	-1.019	-1.029	-1.033	-0.992	-0.890	-0.729	-0.589	-0.343	-0.018	0.173	0.303	0.508	0.646	0.725
2023-12-25 09:32:14.892000	-0.340	-0.344	-0.367	-0.091	0.184	0.435	0.549	0.553	0.563	0.532	0.468	0.464	0.402	0.331	0.149	0.047	0.021	0.095	0.191	0.131	0.114	-0.141	-0.374	-0.486	-0.570	-0.562	-0.597	-0.594	-0.688	-0.760	-0.740	-0.713	-0.750	-0.718	-0.670	-0.765	-0.668	-0.615	-0.508	-0.325	-0.123	0.045	0.345	0.771	0.977	1.100	1.158	1.171	1.082
2023-12-25 09:32:17.962000	-0.462	-0.504	-0.357	-0.181	-0.019	0.100	0.083	0.023	0.017	-0.027	0.001	0.060	0.171	0.190	0.291	0.279	0.196	0.217	0.092	0.027	0.110	0.025	-0.231	-0.329	-0.379	-0.358	-0.402	-0.385	-0.370	-0.333	-0.304	-0.348	-0.426	-0.493	-0.600	-0.666	-0.779	-0.861	-0.827	-0.682	-0.443	-0.291	-0.080	0.319	0.604	0.912	1.048	1.098	1.135
2023-12-25 09:32:21.033000	-0.430	-0.370	-0.387	-0.270	-0.249	-0.170	-0.228	-0.266	-0.213	-0.118	-0.022	0.101	0.116	0.068	0.050	-0.006	0.032	0.167	0.212	0.222	0.091	-0.204	-0.184	0.013	0.203	0.215	0.093	0.090	-0.046	-0.198	-0.330	-0.497	-0.635	-0.853	-0.958	-1.006	-0.988	-0.983	-0.839	-0.619	-0.409	-0.476	-0.427	-0.390	-0.394	-0.248	0.025	0.202	0.332
2023-12-25 09:32:24.103000	0.661	0.365	0.239	-0.064	-0.164	-0.091	-0.064	0.032	0.060	0.109	0.159	0.262	0.380	0.493	0.453	0.523	0.552	0.527	0.426	0.284	0.193	-0.034	-0.275	-0.310	-0.369	-0.302	-0.211	-0.097	-0.013	0.052	-0.008	-0.081	-0.138	-0.279	-0.452	-0.573	-0.646	-0.745	-0.666	-0.580	-0.426	-0.311	-0.267	-0.256	-0.107	0.230	0.522	0.663	0.843
2023-12-25 09:32:27.173000	-0.263	-0.250	-0.217	-0.178	-0.313	-0.261	-0.388	-0.538	-0.419	-0.545	-0.407	-0.472	-0.377	-0.233	-0.309	-0.494	-0.619	-0.508	-0.455	-0.355	-0.229	-0.133	-0.237	-0.177	-0.196	-0.197	-0.208	-0.096	-0.107	-0.148	-0.256	-0.403	-0.462	-0.540	-0.641	-0.689	-0.834	-1.041	-1.110	-1.177	-1.191	-1.199	-1.188	-1.192	-1.111	-1.033	-0.956	-0.923	-0.687
2023-12-25 09:32:30.243000	0.599	0.603	0.454	0.282	-0.023	-0.063	-0.319	-0.497	-0.359	-0.355	-0.271	-0.339	-0.348	-0.411	-0.443	-0.410	-0.325	-0.328	-0.272	-0.138	-0.038	-0.013	-0.067	0.005	-0.049	-0.169	-0.383	-0.446	-0.725	-0.944	-1.102	-1.094	-1.006	-0.929	-0.918	-0.954	-0.925	-1.013	-1.094	-1.415	-1.729	-1.830	-1.870	-1.735	-1.672	-1.643	-1.596	-1.554	-1.480
2023-12-25 09:32:33.313000	0.404	0.408	0.432	0.312	0.132	0.093	0.150	0.259	0.308	0.377	0.352	0.409	0.327	0.120	0.019	-0.130	-0.249	-0.249	-0.278	-0.284	-0.229	-0.251	-0.294	-0.295	-0.400	-0.547	-0.716	-0.765	-0.882	-0.935	-1.026	-1.051	-1.001	-0.989	-1.056	-1.066	-1.303	-1.463	-1.501	-1.502	-1.332	-1.110	-1.016	-1.031	-1.153	-1.286	-1.573	-1.689	-1.384
2023-12-25 09:32:36.383000	-0.018	0.041	0.023	0.159	0.055	0.065	0.016	-0.001	0.079	0.126	0.119	0.138	-0.050	-0.301	-0.488	-0.693	-0.695	-0.615	-0.491	-0.410	-0.404	-0.430	-0.492	-0.580	-0.711	-0.755	-0.679	-0.682	-0.816	-0.933	-0.852	-0.743	-0.604	-0.484	-0.451	-0.406	-0.444	-0.453	-0.430	-0.538	-0.660	-0.800	-0.955	-1.137	-1.290	-1.508	-1.678	-1.723	-1.537
2023-12-25 09:32:39.453000	-0.056	0.099	0.157	0.132	0.054	-0.004	-0.123	-0.170	-0.118	-0.022	-0.007	0.074	0.011	-0.146	-0.036	0.087	0.132	0.116	-0.117	-0.230	-0.309	-0.414	-0.511	-0.546	-0.614	-0.733	-0.808	-0.825	-0.903	-0.936	-0.962	-0.888	-0.903	-0.963	-1.077	-1.180	-1.244	-1.278	-1.243	-1.425	-1.559	-1.610	-1.598	-1.540	-1.591	-1.700	-1.813	-1.838	-1.804
2023-12-25 09:32:42.524000	-0.260	-0.146	-0.034	0.212	0.188	0.170	0.229	0.233	0.263	0.141	-0.010	-0.120	-0.426	-0.606	-0.679	-0.658	-0.628	-0.607	-0.782	-1.044	-1.167	-1.295	-1.264	-1.213	-1.199	-1.101	-0.882	-0.788	-0.890	-1.049	-0.980	-0.905	-0.871	-0.839	-0.870	-0.934	-1.006	-1.088	-1.045	-1.004	-0.935	-0.871	-0.763	-0.880	-1.195	-1.600	-1.958	-2.168	-2.269
2023-12-25 09:32:45.594000	0.165	0.039	0.011	0.143	0.164	0.277	0.169	0.026	0.102	-0.127	-0.247	-0.336	-0.489	-0.478	-0.367	-0.090	0.159	0.214	0.101	-0.021	-0.051	-0.112	-0.370	-0.535	-0.711	-0.876	-1.142	-1.238	-1.383	-1.442	-1.294	-1.141	-0.918	-0.615	-0.438	-0.345	-0.342	-0.390	-0.499	-0.720	-0.923	-1.010	-1.007	-1.095	-1.168	-1.291	-1.377	-1.526	-1.897
2023-12-25 09:32:48.664000	-0.096	-0.113	-0.081	-0.209	-0.309	-0.346	-0.482	-0.510	-0.452	-0.452	-0.402	-0.491	-0.530	-0.424	-0.367	-0.269	-0.167	0.013	0.088	-0.058	-0.110	-0.458	-0.596	-0.533	-0.520	-0.777	-1.162	-1.280	-1.504	-1.644	-1.957	-2.087	-2.121	-2.056	-1.863	-1.691	-1.490	-1.266	-1.235	-1.458	-1.663	-1.721	-1.717	-1.549	-1.458	-1.395	-1.364	-1.472	-1.870
2023-12-25 09:32:51.734000	0.411	0.125	0.083	0.014	-0.031	0.020	0.043	0.141	0.108	0.076	0.028	0.052	0.008	0.064	0.017	0.046	-0.005	-0.063	-0.308	-0.595	-0.582	-0.644	-0.627	-0.534	-0.486	-0.474	-0.630	-0.728	-0.989	-1.241	-1.396	-1.570	-1.583	-1.577	-1.570	-1.436	-1.348	-1.112	-0.924	-0.624	-0.212	-0.003	0.078	0.018	-0.035	-0.034	-0.122	-0.308	-0.726
2023-12-25 09:32:54.804000	0.326	0.205	0.165	0.057	0.070	0.094	0.182	0.332	0.302	0.336	0.240	0.313	0.267	0.296	0.261	0.269	0.234	0.306	0.198	0.030	-0.009	-0.187	-0.327	-0.353	-0.418	-0.680	-1.074	-1.188	-1.246	-1.226	-1.366	-1.505	-1.577	-1.626	-1.576	-1.500	-1.540	-1.520	-1.504	-1.342	-1.018	-0.817	-0.462	-0.180	0.122	0.439	0.819	0.993	1.009
2023-12-25 09:32:57.874000	-0.140	-0.011	0.042	0.139	0.196	0.294	0.329	0.346	0.467	0.503	0.431	0.263	0.085	-0.058	-0.160	-0.278	-0.404	-0.451	-0.659	-0.762	-0.700	-0.679	-0.586	-0.509	-0.498	-0.510	-0.496	-0.445	-0.514	-0.611	-0.718	-0.879	-1.030	-1.280	-1.510	-1.599	-1.511	-1.339	-1.179	-0.930	-0.635	-0.382	-0.125	0.186	0.516	0.872	1.252	1.459	1.593
2023-12-25 09:33:00.945000	-0.005	0.154	0.250	0.502	0.550	0.633	0.586	0.462	0.529	0.401	0.183	0.056	-0.162	-0.271	-0.227	-0.193	-0.255	-0.389	-0.890	-1.194	-1.172	-1.092	-1.038	-0.928	-0.760	-0.417	-0.214	-0.162	-0.290	-0.441	-0.526	-0.636	-0.809	-1.028	-1.179	-1.225	-1.221	-1.137	-1.109	-0.977	-0.727	-0.483	-0.139	0.141	0.296	0.417	0.630	0.792	1.001
2023-12-25 09:33:04.015000	0.312	0.416	0.431	0.270	0.114	0.058	0.077	0.031	0.060	-0.144	-0.371	-0.567	-0.786	-0.819	-0.827	-0.794	-0.626	-0.594	-0.528	-0.683	-0.768	-0.879	-1.014	-1.142	-1.234	-1.199	-1.058	-0.949	-0.678	-0.397	-0.142	-0.088	0.082	0.133	0.011	0.051	-0.144	-0.337	-0.486	-0.489	-0.494	-0.430	-0.334	-0.284	-0.151	0.019	0.600	1.040	1.509
2023-12-25 09:33:07.085000	0.220	0.190	0.242	0.305	0.252	0.312	0.256	0.242	0.315	0.393	0.392	0.301	0.079	-0.046	-0.248	-0.482	-0.550	-0.668	-0.732	-0.854	-0.911	-0.937	-0.933	-0.863	-0.749	-0.640	-0.642	-0.551	-0.290	-0.034	0.101	0.140	0.338	0.612	0.846	1.147	1.220	1.251	1.152	1.082	1.071	1.021	0.778	0.534	0.542	0.522	0.627	0.726	1.034
2023-12-25 09:33:10.155000	-0.089	-0.028	0.099	0.243	0.434	0.429	0.352	0.169	-0.001	-0.231	-0.386	-0.462	-0.465	-0.343	-0.308	-0.309	-0.414	-0.433	-0.608	-0.874	-0.932	-1.133	-1.368	-1.479	-1.493	-1.411	-1.340	-1.253	-0.919	-0.550	-0.386	-0.201	-0.026	0.340	0.737	1.046	1.271	1.374	1.300	1.203	1.037	0.842	0.493	0.201	0.107	-0.002	0.156	0.295	0.503
2023-12-25 09:33:13.225000	0.412	0.236	0.170	0.020	-0.204	-0.272	-0.151	-0.091	-0.084	-0.257	-0.388	-0.477	-0.590	-0.570	-0.608	-0.571	-0.481	-0.538	-0.423	-0.342	-0.294	-0.132	-0.114	-0.231	-0.431	-0.789	-1.175	-1.221	-0.860	-0.433	0.033	0.399	0.813	1.326	1.692	1.905	1.974	1.880	1.803	1.925	1.990	1.969	1.724	1.429	1.286	1.212	1.263	1.332	1.412
2023-12-25 09:33:16.295000	-0.041	-0.082	-0.006	0.147	0.350	0.427	0.510	0.534	0.503	0.477	0.372	0.254	0.115	0.061	0.019	-0.033	-0.113	-0.269	-0.341	-0.254	-0.227	0.050	0.298	0.362	0.308	0.054	-0.298	-0.458	-0.432	-0.314	-0.083	0.251	0.488	0.916	1.383	1.632	1.976	2.180	2.267	2.467	2.596	2.576	2.441	2.251	2.215	2.108	1.872	1.671	1.532
2023-12-25 09:33:19.366000	-0.299	-0.271	-0.270	-0.431	-0.493	-0.550	-0.679	-0.826	-0.962	-1.209	-1.245	-1.296	-1.019	-0.697	-0.436	-0.151	0.102	0.197	0.484	0.719	0.763	1.057	1.297	1.233	1.152	1.129	1.143	1.023	1.024	1.074	1.204	1.344	1.328	1.293	1.381	1.309	1.649	1.906	2.165	2.427	2.376	2.299	2.203	2.044	1.905	1.692	1.549	1.469	1.275
2023-12-25 09:33:22.436000	-0.430	-0.499	-0.557	-0.710	-0.845	-0.904	-0.934	-0.936	-1.014	-1.103	-1.016	-0.946	-0.736	-0.485	-0.399	-0.229	0.094	0.079	0.509	0.954	0.996	1.468	1.889	1.961	2.052	2.120	2.283	2.223	2.286	2.293	2.293	2.243	2.044	1.783	1.689	1.574	1.671	1.881	2.146	2.462	2.605	2.644	2.671	2.674	2.642	2.546	2.384	2.256	1.967
2023-12-25 09:33:25.506000	-0.729	-0.859	-0.898	-0.952	-0.595	-0.446	-0.598	-0.728	-0.782	-0.736	-0.609	-0.650	-0.411	-0.148	0.020	0.209	0.382	0.342	0.561	0.858	0.787	1.145	1.539	1.670	1.849	2.003	2.256	2.268	2.435	2.541	2.493	2.254	2.058	1.744	1.530	1.448	1.396	1.522	1.729	2.095	2.218	2.206	2.136	2.028	1.982	1.842	1.674	1.551	1.445
2023-12-25 09:33:28.576000	-0.487	-0.492	-0.592	-0.624	-0.706	-0.663	-0.625	-0.478	-0.460	-0.257	-0.025	0.005	0.231	0.360	0.324	0.259	0.260	0.283	0.713	1.137	1.150	1.410	1.752	1.904	2.171	2.429	2.676	2.693	2.776	2.784	2.567	2.261	2.048	1.745	1.651	1.518	1.474	1.549	1.614	1.640	1.522	1.533	1.530	1.658	1.677	1.545	1.295	1.139	1.012
2023-12-25 09:33:31.646000	-0.434	-0.540	-0.561	-0.434	-0.163	-0.050	0.096	0.242	0.211	0.322	0.357	0.367	0.377	0.383	0.411	0.426	0.357	0.223	0.266	0.573	0.623	1.063	1.466	1.525	1.695	2.006	2.500	2.555	2.714	2.730	2.773	2.600	2.445	2.139	1.794	1.609	1.356	1.370	1.404	1.482	1.434	1.451	1.336	1.387	1.488	1.726	1.866	1.958	2.004
2023-12-25 09:33:34.716000	0.002	-0.280	-0.427	-0.727	-0.858	-0.906	-0.758	-0.458	-0.361	-0.028	0.210	0.319	0.540	0.669	0.674	0.689	0.721	0.615	0.820	0.968	0.829	0.938	1.270	1.430	1.686	1.948	2.160	2.138	2.262	2.265	2.424	2.263	2.267	2.109	1.843	1.646	1.330	1.161	1.107	1.145	1.068	1.127	1.135	1.094	0.976	0.761	0.510	0.315	0.195
2023-12-25 09:33:37.787000	-0.380	-0.240	-0.150	-0.256	-0.101	-0.058	0.338	0.688	0.638	0.818	1.019	1.085	1.231	1.262	1.209	1.078	0.941	0.865	1.101	1.429	1.447	1.808	2.110	2.158	2.198	2.301	2.365	2.212	2.048	1.834	1.994	2.025	2.086	1.986	1.715	1.539	1.267	1.096	1.070	1.112	1.155	1.284	1.458	1.569	1.664	1.587	1.436	1.344	1.235
2023-12-25 09:33:40.857000	-1.024	-0.806	-0.662	-0.496	-0.298	-0.327	-0.342	-0.329	-0.345	-0.145	-0.003	0.155	0.353	0.437	0.611	0.720	0.748	0.687	0.654	0.845	0.837	1.046	1.415	1.573	1.811	2.024	2.369	2.416	2.535	2.485	2.534	2.465	2.327	2.084	1.792	1.656	1.520	1.455	1.302	1.054	0.742	0.591	0.543	0.593	0.747	0.874	0.935	0.965	0.865
2023-12-25 09:33:43.927000	-1.138	-0.777	-0.563	-0.319	-0.267	-0.306	-0.310	-0.335	-0.313	-0.189	-0.038	0.027	0.223	0.253	0.311	0.362	0.478	0.431	0.619	0.815	0.848	0.830	0.808	0.805	0.883	1.015	1.177	1.276	1.567	1.766	1.882	1.782	1.717	1.493	1.176	0.988	0.735	0.508	0.311	0.051	-0.215	-0.229	-0.157	-0.116	-0.134	-0.245	-0.419	-0.623	-0.985
2023-12-25 09:33:46.997000	-0.692	-0.494	-0.402	-0.325	-0.155	-0.063	0.049	0.105	0.041	0.045	0.088	0.112	0.160	0.233	0.218	0.221	0.279	0.391	0.689	0.977	1.072	1.147	1.151	1.110	1.066	1.164	1.346	1.368	1.326	1.324	1.236	1.232	1.221	1.158	1.133	1.217	1.063	0.940	0.566	0.095	-0.338	-0.610	-0.816	-0.959	-0.945	-0.749	-0.503	-0.309	-0.143
2023-12-25 09:33:50.067000	-0.506	-0.423	-0.412	-0.419	-0.523	-0.577	-0.646	-0.563	-0.585	-0.339	-0.107	0.181	0.492	0.613	0.559	0.482	0.385	0.391	0.457	0.581	0.682	0.596	0.528	0.457	0.554	0.833	1.333	1.501	1.790	1.986	1.876	1.706	1.541	1.356	1.310	1.375	1.374	1.324	0.967	0.443	-0.114	-0.455	-0.817	-1.056	-1.165	-1.171	-1.086	-1.008	-1.004
2023-12-25 09:33:53.137000	-0.763	-0.745	-0.620	-0.523	-0.429	-0.365	-0.420	-0.523	-0.539	-0.588	-0.421	-0.297	-0.069	0.150	0.165	0.290	0.484	0.633	0.917	1.038	0.978	0.822	0.607	0.452	0.458	0.583	0.723	0.752	0.965	1.174	1.241	1.220	1.195	1.123	0.991	0.926	0.638	0.311	-0.069	-0.373	-0.674	-0.857	-1.214	-1.584	-1.768	-1.759	-1.500	-1.331	-1.300
2023-12-25 09:33:56.208000	-0.698	-0.899	-0.945	-1.027	-0.754	-0.622	-0.527	-0.397	-0.281	-0.085	0.076	0.209	0.357	0.478	0.452	0.537	0.683	0.790	1.046	1.201	1.082	0.895	0.704	0.593	0.575	0.568	0.517	0.475	0.461	0.498	0.428	0.606	0.708	0.881	1.082	1.227	1.278	1.194	0.892	0.606	0.344	0.069	-0.254	-0.517	-0.685	-0.739	-0.722	-0.709	-0.789
2023-12-25 09:33:59.278000	-0.988	-0.899	-0.824	-0.642	-0.359	-0.261	-0.335	-0.404	-0.294	-0.096	0.086	0.155	0.315	0.347	0.446	0.447	0.282	0.259	0.057	0.045	0.067	0.173	0.146	0.129	0.173	0.152	0.032	0.006	0.132	0.254	0.333	0.301	0.414	0.516	0.625	0.728	0.819	0.801	0.765	0.827	0.855	0.809	0.673	0.451	0.231	-0.137	-0.663	-1.028	-1.415
2023-12-25 09:34:02.348000	-1.405	-1.258	-1.054	-0.709	-0.693	-0.700	-0.753	-0.647	-0.489	-0.258	-0.124	0.026	0.118	0.138	0.142	0.229	0.305	0.326	0.359	0.185	0.046	-0.362	-0.600	-0.629	-0.535	-0.388	-0.223	-0.131	-0.104	-0.109	-0.114	0.078	0.270	0.566	0.887	1.040	1.271	1.208	1.103	0.942	0.697	0.487	0.218	-0.043	-0.273	-0.543	-0.948	-1.304	-1.823
2023-12-25 09:34:05.418000	-0.916	-1.006	-1.040	-1.152	-1.241	-1.275	-1.384	-1.325	-1.200	-0.967	-0.744	-0.554	-0.336	-0.287	-0.136	0.005	0.099	0.129	0.100	-0.001	-0.013	-0.206	-0.454	-0.577	-0.635	-0.480	-0.343	-0.262	-0.267	-0.242	-0.130	0.005	0.118	0.333	0.618	0.728	1.020	1.170	1.361	1.577	1.675	1.524	1.406	1.158	0.823	0.447	-0.196	-0.671	-1.233
2023-12-25 09:34:08.488000	-1.009	-1.125	-1.153	-1.358	-1.480	-1.473	-1.488	-1.431	-1.336	-1.156	-0.807	-0.591	-0.298	-0.148	0.005	0.094	-0.001	0.070	-0.077	-0.326	-0.365	-0.577	-0.788	-0.840	-0.947	-1.048	-1.092	-1.023	-0.952	-0.859	-0.667	-0.498	-0.243	0.169	0.581	0.874	1.085	1.214	1.347	1.529	1.608	1.511	1.401	1.088	0.717	0.085	-0.708	-1.171	-1.572
2023-12-25 09:34:11.558000	-1.019	-1.035	-0.912	-0.974	-1.194	-1.206	-1.217	-0.954	-0.632	-0.134	0.157	0.418	0.438	0.316	0.293	0.297	0.383	0.425	0.412	0.368	0.429	0.258	0.107	0.047	-0.046	-0.193	-0.210	-0.252	-0.479	-0.689	-0.572	-0.170	0.047	0.508	0.856	1.005	1.284	1.442	1.563	1.762	1.863	1.790	1.702	1.606	1.517	1.345	0.973	0.683	0.172
2023-12-25 09:34:14.629000	-0.959	-1.138	-1.173	-1.192	-1.278	-1.302	-1.497	-1.587	-1.411	-1.203	-1.050	-0.981	-0.965	-1.069	-0.917	-0.885	-0.738	-0.547	-0.560	-0.640	-0.714	-0.799	-0.697	-0.594	-0.560	-0.647	-0.851	-0.850	-0.836	-0.779	-0.741	-0.540	-0.472	-0.258	-0.035	-0.057	-0.019	-0.000	0.092	0.215	0.390	0.485	0.745	0.964	1.095	1.216	0.977	0.726	0.430
2023-12-25 09:34:17.699000	-1.105	-1.266	-1.280	-1.333	-1.217	-1.061	-0.742	-0.426	-0.270	-0.116	-0.005	0.037	0.094	0.061	0.163	0.263	0.237	0.203	0.049	-0.217	-0.248	-0.535	-0.762	-0.852	-1.061	-1.343	-1.424	-1.308	-1.158	-0.990	-0.835	-0.511	-0.245	0.106	0.329	0.404	0.576	0.728	0.862	0.906	0.935	0.998	1.087	1.173	1.129	0.954	0.577	0.349	0.294
2023-12-25 09:34:20.769000	-0.667	-0.814	-0.907	-1.116	-1.513	-1.539	-1.451	-1.265	-1.058	-0.936	-0.730	-0.658	-0.563	-0.506	-0.466	-0.446	-0.421	-0.318	-0.349	-0.482	-0.451	-0.543	-0.335	-0.099	0.009	-0.068	-0.208	-0.321	-0.768	-1.179	-1.311	-1.231	-1.214	-1.015	-0.812	-0.774	-0.525	-0.308	-0.069	0.082	0.228	0.362	0.570	0.728	0.757	0.783	0.732	0.722	0.838
2023-12-25 09:34:23.839000	-1.375	-1.705	-1.744	-1.933	-2.039	-2.013	-1.990	-1.916	-1.857	-1.746	-1.591	-1.478	-1.293	-1.210	-0.974	-0.774	-0.705	-0.627	-0.843	-1.323	-1.463	-1.901	-2.210	-2.304	-2.368	-2.226	-2.037	-1.826	-1.625	-1.425	-1.359	-1.202	-1.234	-1.253	-1.238	-1.319	-1.146	-1.047	-0.920	-0.930	-0.831	-0.629	-0.313	-0.002	0.048	0.154	0.217	0.317	0.507
2023-12-25 09:34:26.909000	-0.134	-0.533	-0.662	-1.085	-1.285	-1.249	-1.367	-1.536	-1.498	-1.617	-1.509	-1.520	-1.351	-1.131	-0.770	-0.367	-0.179	-0.076	-0.167	-0.392	-0.321	-0.466	-0.742	-0.756	-0.915	-1.047	-1.250	-1.197	-1.365	-1.486	-1.526	-1.455	-1.443	-1.389	-1.378	-1.329	-1.158	-0.858	-0.556	-0.259	0.060	0.264	0.422	0.511	0.457	0.403	0.522	0.765	1.144
2023-12-25 09:34:29.979000	1.145	0.746	0.599	0.171	-0.340	-0.522	-0.852	-1.139	-1.215	-1.417	-1.499	-1.496	-1.555	-1.398	-1.380	-1.258	-1.196	-0.967	-0.951	-1.113	-0.980	-1.100	-1.410	-1.494	-1.662	-1.775	-1.973	-2.016	-2.365	-2.657	-2.730	-2.696	-2.694	-2.524	-2.328	-2.150	-1.892	-1.588	-1.369	-1.191	-0.912	-0.695	-0.419	-0.165	-0.080	0.009	0.273	0.539	0.805
2023-12-25 09:34:33.050000	1.840	1.673	1.599	1.328	1.014	0.749	0.352	0.093	-0.085	-0.209	-0.576	-0.720	-0.994	-1.067	-0.997	-0.870	-0.803	-0.765	-0.929	-1.147	-0.985	-1.107	-1.434	-1.508	-1.687	-1.737	-1.745	-1.631	-1.702	-1.747	-1.763	-1.638	-1.685	-1.687	-1.670	-1.658	-1.521	-1.347	-1.191	-1.063	-0.835	-0.564	-0.287	-0.087	0.038	0.227	0.533	0.783	1.073
2023-12-25 09:34:36.120000	2.935	2.942	2.857	2.754	2.461	2.252	2.047	1.699	1.376	0.869	0.404	0.153	-0.053	-0.298	-0.328	-0.415	-0.554	-0.632	-0.842	-0.983	-0.899	-0.905	-0.957	-0.859	-0.995	-1.302	-1.770	-1.829	-2.054	-2.188	-2.281	-2.341	-2.378	-2.286	-2.128	-2.012	-1.918	-1.842	-1.743	-1.751	-1.650	-1.560	-1.346	-1.219	-1.047	-0.749	-0.193	0.190	0.706
2023-12-25 09:34:39.190000	2.500	2.814	2.872	2.950	2.944	2.769	2.708	2.495	2.182	1.806	1.233	0.971	0.554	0.238	0.063	-0.098	-0.281	-0.449	-0.798	-1.119	-1.081	-1.165	-1.482	-1.668	-1.948	-2.289	-2.664	-2.682	-2.781	-2.787	-2.768	-2.658	-2.539	-2.347	-2.282	-2.264	-2.178	-2.116	-1.964	-1.848	-1.649	-1.544	-1.366	-1.360	-1.375	-1.278	-0.969	-0.728	-0.308
2023-12-25 09:34:42.260000	2.412	2.772	2.797	2.820	2.976	2.879	3.071	3.137	2.961	2.845	2.297	2.084	1.601	1.024	0.689	0.177	-0.217	-0.480	-0.950	-1.185	-1.183	-1.114	-1.029	-0.841	-0.885	-1.030	-1.383	-1.392	-1.629	-1.786	-2.049	-2.107	-2.230	-2.345	-2.429	-2.489	-2.636	-2.784	-2.795	-2.717	-2.498	-2.230	-1.920	-1.767	-1.592	-1.333	-0.856	-0.597	-0.343
2023-12-25 09:34:45.330000	2.235	2.595	2.714	3.001	3.256	3.252	3.420	3.388	3.286	3.231	2.804	2.698	2.257	1.670	1.359	0.891	0.417	0.105	-0.521	-0.979	-1.108	-1.246	-1.510	-1.673	-1.886	-2.072	-2.323	-2.256	-2.213	-2.121	-2.091	-2.018	-2.023	-2.132	-2.386	-2.619	-2.913	-3.254	-3.347	-3.388	-3.225	-3.077	-2.801	-2.516	-2.284	-1.912	-1.476	-1.233	-0.948
2023-12-25 09:34:48.400000	2.202	2.536	2.494	2.793	3.255	3.232	3.224	3.031	2.878	2.634	2.256	1.986	1.681	1.575	1.368	1.159	0.742	0.519	0.023	-0.482	-0.588	-0.916	-1.184	-1.203	-1.267	-1.410	-1.619	-1.487	-1.406	-1.308	-1.411	-1.359	-1.421	-1.681	-2.152	-2.511	-2.907	-3.260	-3.324	-3.241	-2.955	-2.695	-2.468	-2.317	-2.267	-2.314	-2.281	-2.239	-2.037
2023-12-25 09:34:51.471000	2.364	2.445	2.208	2.448	2.820	2.900	3.139	3.186	3.174	3.041	2.747	2.578	2.229	1.969	1.653	1.249	0.660	0.294	-0.360	-0.835	-0.968	-1.287	-1.597	-1.800	-2.067	-2.226	-2.254	-2.200	-2.172	-2.137	-1.979	-1.901	-1.909	-1.878	-1.943	-1.996	-2.144	-2.349	-2.485	-2.720	-2.827	-2.820	-2.892	-2.789	-2.707	-2.546	-2.204	-1.958	-1.738
2023-12-25 09:34:54.541000	1.812	2.082	2.031	2.032	2.068	2.006	2.044	2.002	2.039	2.127	2.029	1.804	1.563	1.305	1.298	1.074	0.582	0.194	-0.456	-0.928	-1.095	-1.367	-1.521	-1.649	-1.848	-2.206	-2.415	-2.442	-2.382	-2.278	-2.069	-1.881	-1.830	-1.718	-1.752	-1.812	-1.814	-1.914	-1.996	-2.217	-2.318	-2.501	-2.778	-2.968	-3.052	-2.992	-2.796	-2.567	-2.181
2023-12-25 09:34:57.611000	1.365	1.605	1.542	1.720	1.947	1.977	2.213	2.372	2.284	2.231	2.058	1.980	1.848	1.693	1.497	1.150	0.713	0.403	0.015	-0.213	-0.311	-0.439	-0.620	-0.802	-0.957	-1.160	-1.357	-1.415	-1.323	-1.168	-1.129	-1.201	-1.206	-1.262	-1.322	-1.279	-1.173	-1.039	-0.980	-1.063	-1.131	-1.372	-1.718	-1.955	-2.017	-2.020	-1.949	-1.922	-1.962
2023-12-25 09:35:00.681000	1.031	1.120	1.057	1.328	1.397	1.363	1.377	1.330	1.301	1.279	1.268	1.295	1.213	1.178	0.958	0.729	0.548	0.321	0.196	0.148	0.094	0.137	0.054	-0.180	-0.358	-0.505	-0.547	-0.720	-0.898	-0.998	-1.007	-1.035	-0.891	-0.706	-0.516	-0.340	-0.245	-0.089	0.023	-0.084	-0.381	-0.641	-1.027	-1.323	-1.428	-1.426	-1.373	-1.389	-1.561
2023-12-25 09:35:03.751000	0.299	0.301	0.328	0.247	0.360	0.387	0.633	0.866	0.750	0.825	0.887	1.018	1.175	1.266	1.142	0.982	0.830	0.771	0.859	0.951	0.970	1.040	1.087	1.012	0.923	0.806	0.774	0.625	0.433	0.240	0.080	-0.043	-0.147	-0.284	-0.330	-0.389	-0.391	-0.258	-0.146	-0.069	-0.102	-0.192	-0.398	-0.632	-0.798	-1.047	-1.409	-1.727	-2.085
2023-12-25 09:35:06.821000	-0.037	0.044	0.024	0.401	0.464	0.414	0.316	0.185	0.138	0.085	0.268	0.375	0.683	1.064	1.052	1.137	1.266	1.333	1.660	1.906	1.898	1.979	1.898	1.708	1.650	1.625	1.653	1.522	1.470	1.393	1.420	1.319	1.259	1.047	0.921	0.825	0.711	0.742	0.803	0.936	0.951	0.936	0.881	0.872	0.808	0.697	0.336	0.005	-0.505
2023-12-25 09:35:09.892000	-0.360	-0.382	-0.392	-0.106	0.066	0.056	-0.227	-0.563	-0.568	-0.626	-0.380	-0.550	-0.324	-0.026	0.103	0.264	0.418	0.493	0.890	1.269	1.282	1.575	1.777	1.714	1.740	1.675	1.675	1.481	1.412	1.285	1.295	1.228	1.130	0.957	0.839	0.720	0.623	0.684	0.642	0.608	0.416	0.508	0.536	0.705	0.793	0.780	0.628	0.468	0.199
2023-12-25 09:35:12.962000	-0.240	-0.333	-0.490	-0.712	-1.033	-1.106	-1.042	-0.899	-0.906	-0.871	-0.756	-0.678	-0.559	-0.442	-0.401	-0.327	-0.028	0.172	0.706	1.284	1.348	1.728	1.923	1.829	1.877	2.088	2.399	2.245	2.244	2.150	2.270	1.932	1.638	1.355	1.320	1.317	1.428	1.692	1.733	1.758	1.670	1.639	1.609	1.695	1.680	1.689	1.475	1.305	1.086
2023-12-25 09:35:16.032000	0.014	0.046	-0.017	-0.186	-0.672	-0.847	-1.019	-1.081	-0.986	-0.871	-0.624	-0.640	-0.542	-0.460	-0.445	-0.390	-0.137	0.007	0.523	1.106	1.195	1.677	2.079	2.172	2.522	2.926	3.397	3.363	3.660	3.863	3.905	3.564	3.311	2.828	2.506	2.310	2.084	1.958	1.814	1.742	1.596	1.731	1.992	2.291	2.511	2.593	2.485	2.397	2.222
2023-12-25 09:35:19.102000	-0.224	-0.345	-0.410	-0.307	-0.317	-0.297	-0.467	-0.626	-0.758	-0.916	-0.783	-0.743	-0.603	-0.553	-0.560	-0.513	-0.344	-0.233	0.192	0.706	0.778	1.284	1.854	1.997	2.479	3.015	3.619	3.577	3.743	3.754	3.466	2.874	2.638	2.254	1.973	1.828	1.707	1.749	1.730	1.692	1.525	1.627	1.833	2.063	2.195	2.214	2.118	2.065	2.081
2023-12-25 09:35:22.172000	-0.578	-0.787	-0.962	-0.908	-0.828	-0.793	-0.847	-0.953	-1.114	-1.282	-1.185	-1.086	-0.928	-0.815	-0.756	-0.592	-0.235	-0.090	0.449	0.956	1.005	1.261	1.697	1.886	2.226	2.741	3.381	3.450	3.649	3.730	3.790	3.568	3.539	3.246	3.012	2.974	2.762	2.682	2.592	2.532	2.338	2.288	2.273	2.103	2.020	1.883	1.803	1.846	2.015
2023-12-25 09:35:25.242000	-0.557	-0.546	-0.495	-0.562	-0.491	-0.524	-0.575	-0.534	-0.491	-0.314	-0.246	-0.192	-0.283	-0.337	-0.375	-0.419	-0.294	-0.311	-0.097	0.243	0.211	0.485	0.959	1.097	1.406	1.846	2.384	2.479	2.906	3.253	3.328	3.237	3.266	3.172	3.113	3.066	2.961	2.838	2.573	2.354	2.025	1.934	1.840	1.666	1.563	1.352	1.306	1.354	1.516
2023-12-25 09:35:28.313000	-0.905	-0.891	-0.864	-0.680	-0.479	-0.445	-0.615	-0.785	-0.836	-0.926	-0.896	-0.869	-0.846	-0.841	-0.867	-0.910	-0.719	-0.632	-0.356	0.031	-0.040	0.191	0.566	0.717	1.049	1.363	1.629	1.627	1.913	2.171	2.287	2.324	2.407	2.512	2.665	2.895	3.035	3.207	3.036	2.859	2.567	2.286	1.907	1.582	1.457	1.359	1.409	1.544	1.758
2023-12-25 09:35:31.383000	-0.307	-0.383	-0.444	-0.602	-0.707	-0.737	-0.765	-0.589	-0.486	-0.319	-0.347	-0.369	-0.531	-0.650	-0.732	-0.806	-0.635	-0.649	-0.471	-0.104	-0.157	0.055	0.313	0.413	0.602	1.046	1.456	1.535	1.935	2.360	2.698	2.827	2.974	2.992	3.004	3.077	2.976	2.830	2.440	2.051	1.617	1.418	1.107	0.928	0.942	0.916	1.008	1.064	1.013
2023-12-25 09:35:34.453000	-0.272	-0.256	-0.235	-0.422	-0.648	-0.712	-0.823	-0.886	-0.942	-1.122	-1.108	-1.064	-1.020	-0.890	-0.976	-1.038	-0.945	-0.916	-0.863	-0.805	-1.001	-0.938	-0.536	-0.329	0.107	0.623	1.159	1.328	1.870	2.338	2.427	2.454	2.522	2.685	2.945	3.109	3.047	2.884	2.636	2.463	2.263	2.090	1.807	1.466	1.238	0.935	0.621	0.420	0.246
2023-12-25 09:35:37.523000	-0.556	-0.726	-0.770	-0.958	-0.975	-0.894	-0.899	-0.908	-1.003	-1.142	-1.136	-1.167	-1.079	-1.012	-0.947	-0.787	-0.637	-0.545	-0.357	-0.206	-0.221	-0.136	-0.090	-0.110	0.072	0.361	0.716	0.909	1.327	1.663	1.686	1.821	1.912	1.914	1.853	1.851	1.801	1.650	1.485	1.447	1.448	1.362	1.220	1.043	1.023	1.008	0.880	0.724	0.428
2023-12-25 09:35:40.593000	0.102	0.234	0.125	-0.031	-0.268	-0.431	-0.644	-0.701	-0.798	-0.773	-0.722	-0.669	-0.587	-0.561	-0.530	-0.441	-0.324	-0.310	-0.210	-0.205	-0.265	-0.126	0.148	0.324	0.553	0.808	0.910	0.917	0.958	0.974	0.963	1.114	1.414	1.651	1.791	1.889	1.816	1.656	1.555	1.573	1.541	1.414	1.231	0.978	0.840	0.669	0.449	0.270	0.066
2023-12-25 09:35:43.663000	-0.549	-0.552	-0.519	-0.602	-0.422	-0.358	-0.244	-0.227	-0.406	-0.596	-0.708	-0.681	-0.697	-0.653	-0.643	-0.472	-0.314	-0.251	-0.143	-0.221	-0.262	-0.395	-0.445	-0.427	-0.304	-0.071	0.242	0.448	0.757	1.008	1.260	1.524	1.721	1.959	2.114	2.136	2.081	1.924	1.998	2.145	2.121	1.882	1.639	1.210	0.963	0.651	0.339	0.085	-0.145
2023-12-25 09:35:46.734000	-0.508	-0.277	-0.314	-0.404	-0.652	-0.669	-0.429	-0.085	0.032	0.196	0.171	0.179	0.064	0.038	0.028	0.163	0.318	0.446	0.564	0.439	0.470	0.276	0.006	-0.068	-0.107	-0.097	-0.126	-0.064	0.028	0.128	0.168	0.180	0.197	0.408	0.669	0.694	1.000	1.112	1.229	1.359	1.362	1.166	0.971	0.779	0.604	0.444	0.150	-0.098	-0.394
2023-12-25 09:35:49.804000	-0.156	0.027	0.067	0.009	-0.058	-0.000	0.126	0.194	0.181	0.103	0.141	0.138	0.231	0.111	0.137	0.090	-0.019	-0.034	-0.189	-0.259	-0.198	-0.177	0.047	0.318	0.504	0.506	0.412	0.383	0.284	0.199	0.372	0.670	0.774	1.023	1.214	1.248	1.204	1.132	1.144	1.219	1.268	1.140	1.030	0.922	0.796	0.575	0.146	-0.104	-0.245
2023-12-25 09:35:52.874000	-0.534	-0.652	-0.635	-0.610	-0.611	-0.529	-0.460	-0.363	-0.309	-0.312	-0.345	-0.408	-0.477	-0.471	-0.335	-0.230	-0.177	-0.158	-0.242	-0.321	-0.281	-0.362	-0.374	-0.296	-0.201	-0.031	0.184	0.339	0.434	0.472	0.565	0.694	0.762	0.860	0.758	0.607	0.431	0.305	0.276	0.243	0.249	0.270	0.287	0.324	0.275	0.074	-0.472	-0.942	-1.406
2023-12-25 09:35:55.944000	-0.314	-0.266	-0.327	-0.479	-0.648	-0.650	-0.566	-0.435	-0.333	-0.222	-0.160	-0.217	-0.217	-0.274	-0.342	-0.437	-0.509	-0.432	-0.494	-0.686	-0.651	-0.784	-0.680	-0.478	-0.342	-0.338	-0.349	-0.309	-0.353	-0.416	-0.608	-0.568	-0.514	-0.233	0.035	0.187	0.357	0.575	0.684	0.730	0.834	0.720	0.517	0.284	0.147	0.073	-0.228	-0.435	-0.631
2023-12-25 09:35:59.014000	0.912	0.776	0.678	0.110	-0.164	-0.225	-0.138	0.040	0.092	0.215	-0.106	-0.127	-0.510	-0.724	-0.680	-0.599	-0.507	-0.338	-0.289	-0.038	0.189	0.332	0.347	0.338	0.298	0.253	0.230	0.166	-0.203	-0.517	-0.585	-0.261	-0.112	0.239	0.417	0.387	0.273	0.135	0.043	-0.099	-0.168	-0.183	-0.076	0.007	0.039	-0.015	-0.262	-0.477	-0.676
2023-12-25 09:36:02.084000	0.240	0.157	0.135	0.155	0.182	0.147	0.071	0.034	0.124	0.202	0.170	-0.068	-0.208	-0.190	-0.198	-0.134	-0.053	0.085	0.195	0.145	0.232	0.149	0.068	0.182	0.144	-0.040	-0.359	-0.462	-0.706	-0.829	-0.822	-0.811	-0.685	-0.523	-0.407	-0.268	-0.252	-0.183	-0.187	-0.253	-0.302	-0.221	-0.125	-0.043	-0.087	-0.170	-0.206	-0.213	-0.202
2023-12-25 09:36:05.155000	-0.118	-0.329	-0.226	-0.260	-0.069	0.165	0.532	0.807	0.906	0.921	0.687	0.571	0.333	0.179	0.079	0.057	-0.003	0.091	-0.009	-0.168	-0.066	-0.216	-0.331	-0.222	-0.242	-0.358	-0.488	-0.465	-0.645	-0.828	-1.035	-1.081	-1.227	-1.167	-0.973	-0.926	-0.684	-0.546	-0.425	-0.327	-0.172	-0.102	0.113	0.271	0.349	0.502	0.667	0.839	1.060
2023-12-25 09:36:08.225000	-0.045	0.127	0.239	0.345	0.217	0.235	0.157	0.092	0.247	0.293	0.211	0.203	0.063	-0.005	0.114	0.192	0.222	0.350	0.301	0.349	0.510	0.491	0.351	0.377	0.191	-0.153	-0.535	-0.478	-0.660	-0.856	-1.012	-0.930	-1.027	-1.132	-1.249	-1.322	-1.258	-1.274	-1.313	-1.311	-1.158	-0.889	-0.561	-0.218	-0.119	0.002	0.150	0.346	0.627
2023-12-25 09:36:11.295000	-0.371	-0.532	-0.373	-0.004	0.437	0.618	0.480	0.194	0.280	0.314	0.533	0.471	0.639	0.467	0.500	0.305	-0.027	-0.241	-0.616	-0.729	-0.624	-0.406	-0.198	0.143	0.159	0.061	-0.220	-0.245	-0.526	-0.755	-0.797	-0.793	-0.819	-0.981	-1.152	-1.087	-1.079	-0.956	-0.899	-0.856	-0.738	-0.587	-0.431	-0.237	-0.083	0.240	0.781	1.229	1.740
2023-12-25 09:36:14.365000	0.583	0.493	0.462	0.448	0.327	0.351	0.320	0.359	0.587	0.741	0.659	0.782	0.590	0.512	0.462	0.397	0.232	0.139	-0.227	-0.424	-0.323	-0.253	-0.288	-0.139	-0.148	-0.173	-0.248	-0.174	-0.375	-0.577	-0.836	-0.930	-1.070	-1.293	-1.503	-1.590	-1.356	-1.175	-1.040	-0.988	-0.803	-0.645	-0.476	-0.361	-0.272	-0.094	0.179	0.426	0.789
2023-12-25 09:36:17.435000	0.781	0.891	0.900	1.067	1.237	1.303	1.284	1.103	1.123	1.015	0.953	0.923	0.859	0.763	0.703	0.566	0.280	0.225	-0.074	-0.245	-0.166	-0.210	-0.257	-0.193	-0.348	-0.664	-1.009	-0.954	-0.976	-0.919	-0.785	-0.572	-0.594	-0.773	-0.924	-0.926	-0.819	-0.767	-0.798	-0.922	-0.917	-0.880	-0.800	-0.731	-0.671	-0.415	0.133	0.497	0.925
2023-12-25 09:36:20.505000	1.002	0.818	0.952	0.954	1.144	1.218	1.318	1.169	1.048	0.744	0.390	0.126	-0.084	-0.131	0.004	0.068	-0.008	-0.063	-0.320	-0.528	-0.528	-0.528	-0.601	-0.561	-0.709	-0.814	-1.059	-1.099	-1.412	-1.615	-1.725	-1.807	-1.903	-2.029	-2.015	-2.025	-1.809	-1.669	-1.464	-1.286	-1.034	-0.908	-0.639	-0.495	-0.443	-0.289	0.106	0.340	0.614
2023-12-25 09:36:23.576000	0.531	0.507	0.580	0.705	0.864	0.934	1.018	0.999	0.918	0.656	0.449	0.380	0.405	0.523	0.486	0.425	0.206	0.171	-0.135	-0.490	-0.509	-0.705	-0.954	-1.004	-1.156	-1.340	-1.583	-1.570	-1.681	-1.775	-1.759	-1.829	-1.869	-1.979	-2.071	-2.030	-1.938	-1.869	-1.762	-1.536	-1.143	-0.953	-0.804	-0.722	-0.643	-0.466	-0.154	0.103	0.479
2023-12-25 09:36:26.646000	0.322	0.333	0.449	0.600	0.643	0.707	0.831	0.849	0.820	0.686	0.596	0.651	0.661	0.521	0.379	0.143	-0.095	-0.110	-0.344	-0.544	-0.529	-0.674	-0.854	-0.928	-1.150	-1.336	-1.553	-1.484	-1.586	-1.656	-1.690	-1.751	-1.762	-1.782	-1.808	-1.776	-1.896	-2.024	-2.003	-1.842	-1.567	-1.391	-1.179	-0.932	-0.646	-0.312	0.163	0.376	0.493
2023-12-25 09:36:29.716000	0.442	0.624	0.687	0.836	0.620	0.590	0.472	0.270	0.254	0.095	-0.004	-0.128	-0.252	-0.207	-0.175	-0.176	-0.266	-0.340	-0.561	-0.896	-0.972	-1.250	-1.617	-1.802	-2.115	-2.364	-2.647	-2.628	-2.693	-2.678	-2.604	-2.652	-2.516	-2.252	-2.083	-2.012	-2.006	-2.037	-1.860	-1.642	-1.395	-1.229	-1.201	-1.159	-1.057	-0.983	-0.898	-0.807	-0.702
2023-12-25 09:36:32.786000	1.184	1.025	0.868	0.796	0.574	0.482	0.269	0.097	0.170	0.158	0.269	0.229	0.240	0.278	0.154	-0.042	-0.356	-0.489	-0.755	-0.976	-0.904	-1.028	-1.190	-1.267	-1.434	-1.694	-1.834	-1.848	-2.029	-2.195	-2.186	-2.205	-2.112	-1.957	-1.927	-1.887	-1.853	-1.820	-1.765	-1.717	-1.620	-1.521	-1.509	-1.402	-1.308	-1.146	-0.907	-0.702	-0.404
2023-12-25 09:36:35.856000	0.495	0.429	0.319	0.314	0.121	0.127	0.001	-0.108	0.102	0.072	-0.042	-0.310	-0.730	-0.807	-1.009	-1.188	-1.288	-1.234	-1.238	-1.338	-1.255	-1.435	-1.677	-1.827	-2.152	-2.721	-3.198	-3.188	-3.134	-3.014	-3.002	-3.060	-3.116	-3.030	-2.953	-2.942	-2.736	-2.499	-2.220	-2.064	-1.982	-1.938	-1.899	-1.754	-1.637	-1.452	-1.209	-1.089	-1.064
2023-12-25 09:36:38.926000	0.071	0.137	0.126	0.236	0.160	0.138	-0.162	-0.569	-0.817	-1.234	-1.444	-1.595	-1.797	-1.743	-1.818	-1.933	-1.975	-1.926	-1.893	-1.859	-1.880	-1.918	-1.797	-1.784	-1.809	-1.869	-1.950	-2.033	-2.337	-2.656	-2.847	-3.039	-3.091	-2.959	-2.795	-2.788	-2.579	-2.389	-2.081	-1.879	-1.740	-1.740	-1.734	-1.708	-1.695	-1.652	-1.652	-1.676	-1.633
2023-12-25 09:36:41.997000	-0.128	-0.242	-0.154	-0.100	-0.108	-0.125	-0.386	-0.704	-0.819	-1.239	-1.520	-1.652	-1.915	-2.004	-2.200	-2.331	-2.262	-2.120	-1.917	-1.590	-1.390	-1.193	-1.130	-1.089	-1.062	-0.910	-0.756	-0.654	-0.758	-1.001	-1.363	-1.779	-2.030	-2.153	-2.241	-2.333	-2.355	-2.209	-1.911	-1.650	-1.488	-1.596	-1.599	-1.555	-1.475	-1.372	-1.139	-1.085	-1.019
2023-12-25 09:36:45.067000	-0.192	-0.182	-0.186	-0.236	-0.523	-0.496	-0.702	-0.937	-0.958	-1.324	-1.486	-1.592	-1.906	-2.034	-2.408	-2.701	-2.725	-2.661	-2.508	-2.179	-2.130	-1.799	-1.391	-1.225	-0.975	-0.630	-0.292	-0.202	-0.121	-0.134	-0.332	-0.726	-0.975	-1.164	-1.389	-1.532	-1.838	-1.993	-1.960	-1.880	-1.756	-1.715	-1.599	-1.365	-1.167	-0.993	-0.927	-1.029	-1.291
2023-12-25 09:36:48.137000	-0.335	-0.232	-0.145	-0.077	-0.275	-0.302	-0.501	-0.764	-0.942	-1.314	-1.496	-1.523	-1.660	-1.791	-2.019	-2.209	-2.127	-2.052	-1.953	-1.743	-1.728	-1.446	-1.010	-0.797	-0.395	0.360	1.230	1.595	1.915	1.991	1.763	1.433	1.239	0.825	0.319	-0.022	-0.444	-0.743	-0.834	-0.839	-0.822	-0.784	-0.726	-0.707	-0.720	-0.927	-1.250	-1.533	-1.811
2023-12-25 09:36:51.207000	0.084	0.086	0.225	0.207	0.117	0.015	-0.430	-0.803	-0.890	-1.178	-1.449	-1.790	-2.180	-2.277	-2.410	-2.529	-2.527	-2.602	-2.573	-2.380	-2.359	-2.128	-1.705	-1.532	-1.108	-0.352	0.661	1.167	1.998	2.559	2.750	2.756	2.588	2.195	1.625	1.263	0.882	0.581	0.305	0.012	-0.213	-0.406	-0.573	-0.647	-0.674	-0.572	-0.466	-0.427	-0.479
2023-12-25 09:36:54.277000	-0.354	-0.475	-0.548	-0.753	-1.134	-1.308	-1.786	-2.068	-2.094	-2.186	-2.032	-2.106	-2.049	-2.075	-2.214	-2.468	-2.470	-2.464	-2.306	-1.981	-2.051	-1.612	-0.855	-0.521	0.030	0.787	1.764	2.072	2.582	2.889	3.038	3.177	3.100	2.791	2.349	2.072	1.723	1.411	1.010	0.610	0.294	0.205	0.019	-0.234	-0.493	-0.794	-1.155	-1.286	-1.354
2023-12-25 09:36:57.347000	-1.687	-1.792	-1.782	-1.741	-1.503	-1.397	-1.485	-1.391	-1.255	-1.045	-0.931	-1.054	-1.065	-1.095	-1.155	-1.208	-1.110	-1.049	-0.792	-0.503	-0.525	-0.351	-0.156	-0.114	0.138	0.675	1.386	1.657	2.389	2.960	3.541	3.900	4.021	3.841	3.598	3.559	3.293	3.044	2.573	1.964	1.326	0.928	0.386	-0.196	-0.517	-0.712	-0.794	-0.701	-0.581
2023-12-25 09:37:00.418000	-0.779	-0.715	-0.745	-0.595	-0.712	-0.797	-1.177	-1.356	-1.383	-1.305	-0.995	-0.903	-0.651	-0.487	-0.511	-0.499	-0.306	-0.346	-0.013	0.325	0.194	0.426	0.911	1.091	1.444	1.791	2.158	2.054	2.255	2.441	2.839	3.183	3.383	3.615	3.796	3.871	3.773	3.552	3.161	2.644	2.169	1.859	1.532	1.144	0.864	0.613	0.260	0.044	-0.100
2023-12-25 09:37:03.488000	-1.270	-1.395	-1.565	-1.623	-1.542	-1.476	-1.277	-1.054	-0.920	-0.658	-0.337	-0.477	-0.261	-0.052	0.190	0.560	1.042	1.123	1.774	2.187	2.095	2.121	2.022	1.823	1.773	1.796	1.956	1.867	2.115	2.387	2.743	2.894	3.028	3.219	3.626	3.936	3.964	3.847	3.392	2.855	2.386	2.106	1.686	1.262	0.961	0.620	0.217	0.036	-0.088
2023-12-25 09:37:06.558000	-0.425	-0.449	-0.550	-0.753	-0.663	-0.693	-0.403	-0.028	-0.038	0.357	0.607	0.729	0.898	1.179	1.284	1.591	2.069	2.177	2.817	3.189	3.042	3.074	3.104	2.918	2.869	2.691	2.505	2.089	1.890	1.849	2.085	2.137	2.292	2.407	2.648	2.919	3.014	3.066	2.843	2.616	2.345	2.293	2.061	1.887	1.760	1.687	1.457	1.362	1.231
2023-12-25 09:37:09.628000	-0.517	-0.366	-0.350	-0.352	-0.239	-0.356	-0.248	-0.027	-0.112	0.245	0.595	1.009	1.467	1.629	1.825	2.156	2.661	2.755	3.373	3.867	3.889	4.034	4.014	3.854	3.718	3.403	3.138	2.727	2.421	2.286	2.273	2.237	2.325	2.335	2.514	2.684	2.899	3.004	2.836	2.693	2.535	2.459	2.195	1.952	1.790	1.499	1.111	0.864	0.646
2023-12-25 09:37:12.698000	-0.827	-0.668	-0.638	-0.642	-0.316	-0.302	0.067	0.384	0.325	0.656	0.857	0.929	1.192	1.433	1.822	2.319	2.728	2.808	3.247	3.484	3.382	3.402	3.378	3.201	3.144	2.973	2.829	2.463	2.194	2.045	1.985	1.890	1.946	2.151	2.502	2.690	2.662	2.557	2.280	2.008	1.713	1.549	1.262	1.011	0.938	0.908	0.843	0.830	0.896
2023-12-25 09:37:15.768000	-0.721	-0.672	-0.666	-0.688	-0.520	-0.458	-0.197	0.185	0.298	0.808	1.311	1.812	2.302	2.468	2.490	2.637	2.876	3.058	3.441	3.735	3.755	3.840	3.808	3.662	3.537	3.115	2.720	2.344	1.990	1.767	1.473	1.232	1.157	0.956	0.911	0.900	0.866	0.913	1.158	1.484	1.626	1.713	1.609	1.340	1.136	0.903	0.638	0.533	0.486
2023-12-25 09:37:18.839000	-1.265	-1.292	-1.401	-1.243	-0.800	-0.671	-0.422	-0.124	0.035	0.505	0.914	1.266	1.732	1.945	2.264	2.632	2.841	2.879	3.087	3.236	3.282	3.344	3.200	3.086	2.917	2.456	1.919	1.508	1.215	1.119	1.175	1.115	1.108	1.115	1.235	1.268	1.084	0.852	0.780	0.745	0.627	0.483	0.345	0.154	0.014	-0.088	-0.135	-0.208	-0.290
2023-12-25 09:37:21.909000	-0.664	-0.481	-0.435	-0.493	-0.387	-0.427	-0.175	0.115	0.091	0.372	0.517	0.648	0.887	1.199	1.431	1.752	1.948	1.996	2.146	2.011	1.877	1.720	1.817	1.814	1.893	1.672	1.286	0.913	0.403	-0.033	-0.556	-0.893	-0.991	-0.982	-0.889	-0.995	-1.014	-1.090	-0.846	-0.567	-0.333	-0.214	-0.000	0.105	0.141	0.091	-0.099	-0.299	-0.437
2023-12-25 09:37:24.979000	-1.464	-1.485	-1.482	-1.611	-1.376	-1.304	-1.066	-0.720	-0.790	-0.523	-0.332	0.057	0.442	0.741	1.000	1.376	1.690	1.889	2.192	2.247	2.285	2.168	1.960	1.877	1.752	1.423	0.985	0.674	0.310	0.057	-0.205	-0.496	-0.682	-1.002	-1.183	-1.331	-1.360	-1.275	-0.964	-0.692	-0.573	-0.536	-0.602	-0.675	-0.712	-0.713	-0.695	-0.652	-0.695
2023-12-25 09:37:28.049000	-1.104	-1.067	-1.033	-1.135	-1.049	-1.087	-1.069	-0.983	-1.117	-0.994	-0.741	-0.451	0.093	0.402	0.880	1.354	1.612	1.694	1.831	1.863	1.870	1.941	1.983	2.051	2.053	1.668	0.999	0.474	-0.163	-0.617	-0.828	-0.988	-1.036	-1.103	-1.204	-1.307	-1.423	-1.483	-1.530	-1.668	-1.727	-1.707	-1.643	-1.535	-1.498	-1.462	-1.374	-1.296	-1.133
2023-12-25 09:37:31.119000	-1.076	-1.046	-0.875	-0.839	-0.703	-0.594	-0.310	-0.018	-0.034	0.003	0.003	0.032	0.271	0.442	0.678	1.024	1.294	1.418	1.540	1.367	1.265	1.088	0.857	0.755	0.691	0.363	-0.069	-0.365	-0.722	-1.045	-1.320	-1.461	-1.519	-1.464	-1.397	-1.495	-1.538	-1.551	-1.521	-1.575	-1.545	-1.585	-1.546	-1.502	-1.347	-1.240	-1.216	-1.252	-1.169
2023-12-25 09:37:34.189000	-1.358	-1.291	-1.209	-1.138	-1.205	-1.170	-1.241	-1.261	-1.221	-1.160	-0.880	-0.851	-0.513	-0.271	-0.065	0.170	0.382	0.486	0.605	0.502	0.436	0.374	0.369	0.429	0.407	0.075	-0.241	-0.314	-0.330	-0.395	-0.624	-0.923	-1.125	-1.448	-1.841	-2.068	-2.278	-2.195	-2.026	-1.931	-1.868	-1.783	-1.690	-1.591	-1.582	-1.471	-1.337	-1.218	-1.061
2023-12-25 09:37:37.260000	-0.501	-0.743	-0.740	-0.817	-0.817	-0.853	-0.929	-0.992	-0.860	-0.867	-0.805	-0.909	-0.785	-0.534	-0.307	-0.066	0.076	0.100	0.192	0.351	0.393	0.521	0.477	0.498	0.413	0.056	-0.432	-0.603	-0.848	-1.090	-1.267	-1.424	-1.516	-1.696	-1.931	-2.071	-2.269	-2.333	-2.349	-2.418	-2.445	-2.452	-2.319	-2.144	-1.980	-1.823	-1.483	-1.237	-0.915
2023-12-25 09:37:40.330000	-0.624	-0.702	-0.714	-0.886	-0.934	-0.991	-0.874	-0.665	-0.482	-0.334	-0.408	-0.412	-0.504	-0.446	-0.472	-0.357	-0.163	-0.103	-0.003	0.053	0.086	0.152	0.197	0.246	0.216	-0.079	-0.417	-0.521	-0.668	-0.814	-1.000	-1.201	-1.348	-1.669	-2.132	-2.320	-2.502	-2.554	-2.655	-2.760	-2.866	-2.875	-2.852	-2.655	-2.484	-2.294	-1.853	-1.575	-1.351
2023-12-25 09:37:43.400000	-1.173	-1.029	-0.954	-0.866	-0.844	-0.815	-0.836	-0.827	-0.733	-0.675	-0.571	-0.470	-0.343	-0.335	-0.249	-0.244	-0.346	-0.434	-0.578	-0.472	-0.319	-0.090	0.350	0.691	0.760	0.518	0.206	0.189	0.043	-0.164	-0.440	-0.636	-0.757	-1.207	-1.754	-1.952	-2.038	-2.041	-2.104	-2.288	-2.452	-2.477	-2.592	-2.584	-2.656	-2.716	-2.455	-2.176	-1.907
2023-12-25 09:37:46.470000	-0.712	-0.926	-0.933	-0.922	-0.791	-0.719	-0.579	-0.596	-0.607	-0.817	-1.022	-1.162	-1.213	-1.013	-0.626	-0.223	-0.052	0.012	0.016	0.041	0.071	0.071	0.027	-0.012	-0.102	-0.234	-0.337	-0.349	-0.443	-0.533	-0.469	-0.324	-0.296	-0.360	-0.383	-0.330	-0.340	-0.558	-0.981	-1.506	-1.816	-2.037	-2.316	-2.498	-2.545	-2.602	-2.493	-2.358	-2.133
2023-12-25 09:37:49.540000	-0.496	-0.465	-0.484	-0.346	-0.300	-0.255	-0.184	-0.145	-0.103	-0.092	-0.136	-0.117	-0.176	-0.381	-0.428	-0.403	-0.283	-0.251	-0.245	-0.347	-0.316	-0.450	-0.719	-0.987	-1.290	-1.571	-1.596	-1.433	-1.218	-1.049	-0.902	-0.672	-0.612	-0.621	-0.679	-0.634	-0.580	-0.598	-0.790	-1.058	-1.231	-1.362	-1.667	-1.957	-2.266	-2.536	-2.631	-2.593	-2.502
2023-12-25 09:37:52.610000	-0.522	-0.558	-0.485	-0.340	-0.273	-0.260	-0.330	-0.460	-0.530	-0.691	-0.756	-0.753	-0.764	-0.740	-0.684	-0.691	-0.836	-0.965	-1.210	-1.409	-1.410	-1.385	-1.458	-1.487	-1.606	-1.503	-1.329	-1.202	-1.165	-1.125	-0.903	-0.609	-0.421	-0.250	-0.065	0.057	0.207	0.239	0.130	-0.118	-0.291	-0.432	-0.520	-0.691	-0.890	-1.036	-1.262	-1.445	-1.645
2023-12-25 09:37:55.681000	-0.294	-0.233	-0.115	0.019	-0.042	-0.065	-0.261	-0.526	-0.647	-0.883	-0.987	-1.069	-1.170	-1.145	-1.113	-1.104	-1.108	-1.043	-1.172	-1.409	-1.418	-1.580	-1.905	-2.099	-2.290	-2.226	-2.034	-1.788	-1.419	-1.007	-0.644	-0.425	-0.310	-0.248	-0.189	-0.110	-0.123	-0.039	0.144	0.434	0.696	0.853	1.027	0.945	0.852	0.718	0.321	-0.002	-0.316
2023-12-25 09:37:58.751000	0.250	0.271	0.325	0.306	0.367	0.368	0.257	0.170	0.129	0.168	0.164	0.285	0.275	0.011	-0.124	-0.428	-0.810	-1.031	-1.337	-1.301	-1.090	-0.965	-1.035	-1.010	-1.148	-1.115	-1.203	-1.119	-1.091	-0.946	-0.723	-0.570	-0.439	-0.210	-0.019	0.092	0.164	0.275	0.397	0.558	0.633	0.657	0.795	0.858	0.822	0.884	0.996	1.049	0.938
2023-12-25 09:38:01.821000	-0.464	-0.353	-0.196	-0.053	0.003	0.060	0.152	0.136	0.196	0.103	0.141	0.300	0.467	0.510	0.493	0.314	-0.106	-0.231	-0.730	-1.076	-1.023	-1.034	-1.044	-0.933	-1.000	-1.034	-1.192	-1.177	-1.081	-0.823	-0.458	-0.306	-0.186	-0.028	0.186	0.420	0.658	0.846	1.043	1.378	1.606	1.704	1.867	1.928	1.962	2.056	1.944	1.846	1.699
2023-12-25 09:38:04.891000	0.065	0.143	0.209	0.266	0.185	0.270	0.384	0.358	0.415	0.352	0.317	0.191	0.089	0.021	-0.021	-0.135	-0.313	-0.306	-0.452	-0.487	-0.286	-0.441	-0.754	-1.032	-1.265	-1.391	-1.462	-1.296	-1.072	-0.862	-0.783	-0.817	-0.738	-0.483	-0.126	0.097	0.424	0.663	0.899	1.294	1.734	1.916	2.104	2.153	2.218	2.323	2.233	2.191	2.148
2023-12-25 09:38:07.961000	0.305	0.331	0.298	0.472	0.646	0.737	0.808	0.673	0.730	0.569	0.434	0.370	0.231	0.266	0.200	0.207	0.176	0.217	0.123	-0.000	0.104	-0.083	-0.482	-0.681	-0.862	-0.888	-1.061	-1.087	-1.297	-1.434	-1.365	-1.173	-1.017	-0.428	0.241	0.578	0.952	1.168	1.294	1.440	1.530	1.511	1.510	1.531	1.611	1.884	2.166	2.424	2.646
2023-12-25 09:38:11.031000	0.331	0.393	0.461	0.391	0.287	0.296	0.418	0.492	0.656	0.683	0.631	0.665	0.489	0.429	0.226	0.120	0.064	0.196	0.150	0.026	0.018	-0.236	-0.782	-1.170	-1.431	-1.450	-1.390	-1.256	-1.163	-1.093	-1.064	-1.073	-1.037	-0.894	-0.617	-0.439	-0.196	0.018	0.247	0.503	0.734	0.874	1.045	1.250	1.470	1.824	2.035	2.149	2.213
2023-12-25 09:38:14.102000	0.619	0.625	0.607	0.658	0.703	0.812	0.967	1.031	1.114	1.165	1.090	1.074	0.895	0.743	0.612	0.473	0.339	0.362	0.207	0.045	0.079	0.007	-0.133	-0.097	-0.178	-0.294	-0.630	-0.745	-1.085	-1.360	-1.433	-1.226	-1.015	-0.515	-0.110	0.028	0.197	0.332	0.495	0.746	0.987	1.204	1.486	1.780	2.062	2.373	2.517	2.570	2.572
2023-12-25 09:38:17.172000	1.013	1.043	1.033	1.003	0.963	1.013	1.087	1.204	1.412	1.578	1.527	1.651	1.459	1.200	1.050	0.832	0.460	0.403	0.018	-0.236	-0.181	-0.298	-0.452	-0.408	-0.364	-0.199	-0.194	-0.205	-0.477	-0.698	-0.857	-0.784	-0.719	-0.536	-0.434	-0.419	-0.288	-0.184	0.022	0.401	0.737	0.925	1.109	1.412	1.687	1.968	2.162	2.264	2.329
2023-12-25 09:38:20.242000	0.682	0.618	0.519	0.495	0.529	0.513	0.749	0.933	0.867	0.957	0.935	1.257	1.293	1.105	0.871	0.524	0.124	-0.027	-0.390	-0.633	-0.752	-0.846	-0.981	-0.975	-1.036	-0.954	-0.913	-0.852	-0.848	-0.891	-0.780	-0.637	-0.594	-0.453	-0.336	-0.295	-0.287	-0.329	-0.290	-0.135	-0.108	-0.098	-0.031	0.162	0.358	0.527	0.730	0.833	0.931
2023-12-25 09:38:23.312000	1.025	1.075	0.981	0.817	0.503	0.323	0.306	0.398	0.445	0.609	0.730	0.809	0.881	0.815	0.647	0.510	0.329	0.208	0.115	-0.132	-0.164	-0.522	-0.908	-1.130	-1.282	-1.411	-1.485	-1.362	-1.300	-1.230	-1.340	-1.300	-1.279	-1.276	-1.255	-1.249	-0.983	-0.790	-0.557	-0.307	-0.036	0.111	0.263	0.461	0.514	0.535	0.557	0.592	0.657
2023-12-25 09:38:26.382000	1.462	1.393	1.357	1.418	1.350	1.361	1.012	0.654	0.485	0.296	0.351	0.361	0.357	0.270	0.115	-0.195	-0.296	-0.224	-0.211	-0.127	-0.131	-0.068	0.012	0.090	0.111	0.109	0.205	0.292	0.331	0.215	-0.015	-0.221	-0.420	-0.621	-0.752	-0.901	-0.891	-0.857	-0.608	-0.297	-0.036	0.124	0.291	0.430	0.566	0.514	0.359	0.169	0.107
2023-12-25 09:38:29.452000	-0.147	-0.304	-0.239	-0.332	-0.246	-0.226	-0.158	-0.054	0.003	0.109	0.312	0.051	0.187	0.150	0.200	0.002	-0.285	-0.458	-0.546	-0.526	-0.646	-0.604	-0.305	-0.163	0.181	0.748	1.315	1.505	1.562	1.451	0.949	0.455	0.024	-0.368	-0.595	-0.689	-0.742	-0.733	-0.701	-0.796	-0.902	-0.809	-0.530	-0.095	0.125	0.332	0.447	0.440	0.341
2023-12-25 09:38:32.523000	1.202	1.449	1.473	1.595	1.480	1.289	1.136	1.161	1.140	1.290	1.275	1.364	1.371	1.147	1.073	0.876	0.616	0.404	0.160	-0.029	-0.241	-0.395	-0.339	-0.213	-0.079	0.251	0.560	0.805	1.100	1.256	1.353	1.543	1.460	1.110	0.521	0.154	-0.214	-0.465	-0.679	-1.002	-1.143	-1.040	-0.932	-0.786	-0.758	-0.744	-0.664	-0.606	-0.551
2023-12-25 09:38:35.593000	1.157	1.245	1.156	1.255	1.102	1.062	1.130	1.140	1.110	0.925	0.730	0.686	0.435	0.351	0.338	0.365	0.486	0.439	0.442	0.356	0.183	0.099	0.208	0.322	0.513	0.717	0.914	0.936	1.111	1.199	1.446	1.489	1.348	0.971	0.620	0.396	0.282	0.055	-0.212	-0.533	-0.699	-0.751	-0.619	-0.434	-0.337	-0.363	-0.357	-0.461	-0.718
2023-12-25 09:38:38.663000	0.713	0.638	0.624	0.444	0.645	0.764	0.941	1.079	0.898	0.871	0.589	0.296	-0.038	-0.153	-0.049	0.169	0.404	0.371	0.606	0.666	0.535	0.386	0.359	0.180	0.232	0.321	0.674	0.839	1.083	1.250	1.157	1.285	1.279	1.342	1.262	1.108	0.657	0.335	0.122	-0.098	-0.296	-0.451	-0.601	-0.804	-0.969	-1.152	-1.239	-1.252	-1.365
2023-12-25 09:40:51.434000	0.009	-0.648	-0.803	-1.416	-2.090	-2.157	-2.731	-2.992	-3.105	-3.160	-3.012	-2.964	-2.965	-2.873	-2.960	-3.070	-2.965	-3.011	-2.800	-2.386	-2.209	-1.538	-0.767	-0.153	0.137	0.382	0.451	0.471	0.307	0.107	-0.086	0.163	0.423	0.886	0.903	0.673	0.410	0.294	0.310	0.675	1.016	1.161	1.019	0.540	0.169	-0.115	-0.635	-1.024	-1.459
2023-12-25 09:40:54.505000	-1.728	-1.881	-1.827	-2.092	-2.451	-2.561	-2.882	-3.011	-2.966	-3.071	-3.207	-3.159	-3.316	-3.335	-3.496	-3.516	-3.180	-2.918	-2.591	-2.018	-1.860	-1.510	-1.142	-0.899	-0.799	-0.729	-0.485	-0.292	-0.053	0.103	0.249	0.325	0.274	0.023	-0.236	-0.434	-0.500	-0.513	-0.449	-0.203	0.008	0.186	0.305	0.312	0.238	0.063	-0.278	-0.531	-0.867
2023-12-25 09:40:57.575000	-1.676	-1.833	-1.746	-1.915	-2.093	-2.221	-2.903	-3.324	-3.374	-3.285	-2.932	-3.043	-2.668	-2.270	-1.975	-1.931	-1.829	-1.725	-1.638	-1.434	-1.336	-1.039	-0.616	-0.407	-0.275	-0.271	-0.148	-0.117	-0.108	-0.126	-0.157	-0.221	-0.385	-0.618	-0.709	-0.755	-0.617	-0.576	-0.545	-0.427	-0.255	-0.190	-0.107	0.026	0.169	0.260	0.333	0.371	0.355
2023-12-25 09:41:00.645000	-1.789	-1.982	-2.014	-1.974	-1.810	-1.661	-1.598	-1.679	-1.794	-1.979	-1.828	-1.550	-1.344	-1.448	-1.573	-1.648	-1.565	-1.475	-1.460	-1.138	-0.984	-0.871	-0.830	-0.830	-0.796	-0.789	-0.701	-0.632	-0.624	-0.603	-0.733	-0.961	-1.044	-1.124	-1.127	-1.104	-0.778	-0.466	-0.275	-0.429	-0.602	-0.656	-0.588	-0.298	-0.070	0.283	0.659	0.989	1.310
2023-12-25 09:41:03.715000	-0.207	-0.520	-0.660	-0.839	-0.928	-0.890	-1.195	-1.332	-1.325	-1.112	-0.815	-0.692	-0.558	-0.526	-0.348	-0.183	-0.105	-0.139	-0.253	-0.420	-0.389	-0.449	-0.692	-0.837	-0.926	-0.919	-0.945	-0.919	-0.911	-0.786	-0.685	-0.576	-0.486	-0.399	-0.378	-0.392	-0.493	-0.628	-0.637	-0.440	-0.201	-0.070	0.167	0.378	0.531	0.610	0.691	0.843	1.300
2023-12-25 09:41:06.785000	-1.451	-1.388	-1.228	-1.320	-1.374	-1.463	-1.548	-1.576	-1.559	-1.460	-1.299	-1.134	-0.714	-0.203	0.290	0.785	0.937	1.046	1.151	1.148	1.231	0.987	0.488	0.138	-0.137	-0.363	-0.665	-0.854	-1.073	-1.087	-0.947	-1.099	-1.158	-1.413	-1.527	-1.418	-1.325	-1.134	-1.028	-1.078	-1.187	-1.150	-1.064	-0.898	-0.763	-0.625	-0.244	0.036	0.286
2023-12-25 09:41:09.855000	-1.262	-1.361	-1.311	-1.277	-1.020	-0.959	-0.864	-0.607	-0.230	0.191	0.479	0.576	0.776	1.152	1.160	1.246	1.289	1.303	1.301	1.199	1.264	1.120	0.866	0.662	0.513	0.305	0.003	-0.167	-0.472	-0.729	-1.069	-1.609	-1.963	-2.359	-2.449	-2.394	-2.037	-1.646	-1.324	-1.070	-0.901	-0.803	-0.722	-0.487	-0.262	-0.009	0.368	0.742	1.109
2023-12-25 09:41:12.926000	-2.245	-1.825	-1.636	-1.037	-0.446	-0.272	-0.025	0.069	0.035	0.197	0.616	0.839	1.432	1.704	1.852	1.972	2.012	2.104	2.257	2.235	2.330	2.097	1.527	1.121	0.862	0.577	0.382	0.272	0.146	-0.008	-0.310	-0.824	-0.993	-1.078	-0.982	-0.949	-1.138	-1.288	-1.442	-1.807	-1.999	-1.953	-1.808	-1.445	-1.129	-0.826	-0.431	-0.201	-0.137
2023-12-25 09:41:15.996000	-1.781	-1.531	-1.359	-0.833	-0.232	0.038	0.467	0.801	0.875	1.085	1.298	1.629	2.047	2.467	2.747	3.152	3.199	3.121	3.166	2.961	2.907	2.611	2.163	1.887	1.620	1.288	0.886	0.602	0.399	0.289	0.260	-0.124	-0.408	-0.856	-1.246	-1.496	-1.734	-1.893	-1.912	-1.819	-1.560	-1.263	-0.947	-0.622	-0.401	-0.290	-0.125	-0.015	0.106
2023-12-25 09:41:19.066000	-1.082	-0.533	-0.250	0.260	0.729	0.688	1.117	1.543	1.663	2.069	2.268	2.516	2.831	3.152	3.320	3.465	3.298	3.071	3.123	3.068	2.945	2.886	2.694	2.578	2.339	1.997	1.486	1.219	0.761	0.356	-0.092	-0.462	-0.684	-0.888	-0.976	-1.150	-1.332	-1.428	-1.429	-1.583	-1.595	-1.466	-1.353	-1.169	-1.014	-0.876	-0.646	-0.555	-0.460
2023-12-25 09:41:22.136000	-1.673	-1.138	-0.919	-0.295	0.363	0.624	1.254	1.805	1.881	2.162	2.164	2.183	2.262	2.335	2.571	2.695	2.599	2.464	2.485	2.299	2.151	2.064	1.995	1.924	1.781	1.483	1.175	0.981	0.699	0.345	-0.000	-0.347	-0.546	-0.697	-0.729	-0.788	-0.928	-1.063	-1.127	-1.291	-1.443	-1.432	-1.334	-1.091	-0.942	-0.723	-0.426	-0.233	-0.148
2023-12-25 09:41:25.206000	-0.789	-0.136	0.057	0.643	1.233	1.379	1.961	2.430	2.367	2.684	2.667	2.750	2.751	2.764	2.901	3.059	3.021	2.834	2.849	2.559	2.341	2.087	1.946	1.841	1.755	1.640	1.540	1.417	1.172	0.850	0.497	-0.098	-0.509	-0.992	-1.308	-1.415	-1.373	-1.268	-1.112	-0.945	-0.857	-0.820	-0.887	-0.987	-1.024	-0.939	-0.710	-0.574	-0.476
2023-12-25 09:41:28.276000	-1.261	-0.640	-0.513	0.017	0.626	0.725	1.361	1.919	1.991	2.345	2.322	2.454	2.367	2.226	2.169	2.205	2.185	2.135	2.266	2.210	2.105	2.006	1.863	1.719	1.488	1.242	0.945	0.733	0.341	-0.042	-0.412	-0.829	-1.051	-1.362	-1.520	-1.531	-1.371	-1.201	-1.110	-1.171	-1.299	-1.385	-1.507	-1.515	-1.472	-1.353	-1.196	-1.113	-0.985
2023-12-25 09:41:31.347000	-0.551	-0.030	0.075	0.550	1.015	1.196	1.837	2.238	2.176	2.376	2.424	2.531	2.527	2.208	1.963	1.753	1.608	1.554	1.526	1.394	1.319	1.191	1.058	0.866	0.756	0.639	0.532	0.438	0.283	0.147	0.064	0.027	0.030	0.075	0.152	0.144	-0.056	-0.266	-0.425	-0.792	-1.035	-1.180	-1.332	-1.399	-1.436	-1.348	-1.305	-1.326	-1.426
2023-12-25 09:41:34.417000	-0.473	-0.242	-0.298	-0.141	0.127	0.234	0.741	1.256	1.638	2.112	2.262	2.286	2.230	1.915	1.690	1.346	1.059	0.942	0.874	0.837	0.737	0.542	0.280	0.060	-0.039	-0.049	-0.068	-0.116	-0.114	-0.107	0.107	0.182	0.185	0.056	0.003	0.041	0.051	0.128	0.133	-0.009	-0.209	-0.404	-0.793	-1.291	-1.645	-1.853	-1.989	-2.083	-2.122
2023-12-25 09:41:37.487000	0.076	0.126	0.165	0.139	0.235	0.377	0.833	1.132	1.253	1.319	1.311	1.329	1.253	1.091	0.993	0.909	0.781	0.804	0.633	0.482	0.420	0.336	0.034	-0.225	-0.516	-0.725	-0.942	-0.944	-0.862	-0.686	-0.340	0.196	0.609	1.115	1.404	1.504	1.269	0.921	0.510	-0.006	-0.433	-0.664	-0.966	-1.263	-1.473	-1.706	-2.000	-2.204	-2.306
2023-12-25 09:41:40.557000	0.516	0.565	0.613	0.512	0.522	0.521	0.870	1.131	1.319	1.498	1.573	1.671	1.731	1.624	1.553	1.369	1.046	0.874	0.458	-0.001	-0.224	-0.529	-0.842	-1.118	-1.223	-1.148	-1.044	-0.976	-0.813	-0.629	-0.248	0.391	0.839	1.511	2.054	2.296	2.342	2.226	2.088	1.993	1.919	1.725	1.372	0.813	0.297	-0.144	-0.862	-1.309	-1.704
2023-12-25 09:41:43.627000	1.067	1.058	0.904	0.725	0.588	0.578	0.625	0.670	0.800	0.786	0.729	0.525	0.395	0.264	0.230	0.122	0.101	0.102	-0.072	-0.262	-0.421	-0.568	-0.846	-1.075	-1.204	-1.131	-0.933	-0.805	-0.550	-0.361	-0.134	0.258	0.569	1.131	1.659	2.063	2.551	2.797	2.846	3.003	2.934	2.709	2.367	1.756	1.259	0.740	0.003	-0.417	-0.746
2023-12-25 09:41:46.697000	2.895	2.919	2.684	2.447	2.265	2.004	1.846	1.648	1.510	1.380	1.035	0.748	0.188	0.062	-0.043	-0.007	-0.083	-0.143	-0.412	-0.698	-0.743	-0.928	-1.121	-1.319	-1.392	-1.363	-1.302	-1.290	-1.166	-1.004	-0.638	0.008	0.490	1.227	1.919	2.357	2.831	2.909	2.865	2.924	2.964	2.831	2.746	2.583	2.460	2.128	1.468	1.038	0.625
2023-12-25 09:41:49.768000	2.328	2.400	2.137	1.956	1.818	1.599	1.501	1.387	1.332	1.249	1.079	1.066	0.805	0.384	0.096	-0.255	-0.558	-0.738	-1.159	-1.385	-1.525	-1.593	-1.515	-1.561	-1.429	-1.240	-1.013	-1.032	-0.877	-0.695	-0.372	0.107	0.398	0.775	1.168	1.424	1.865	2.159	2.415	2.756	3.025	3.006	3.076	3.033	2.883	2.604	1.992	1.572	1.046
2023-12-25 09:41:52.838000	2.431	2.363	2.132	1.936	1.681	1.468	1.155	0.893	0.871	0.696	0.314	-0.158	-0.789	-1.168	-1.326	-1.590	-1.745	-1.773	-1.872	-1.737	-1.661	-1.521	-1.248	-1.090	-1.048	-1.007	-0.922	-0.889	-0.698	-0.512	-0.208	0.176	0.388	0.635	0.847	1.044	1.174	1.295	1.393	1.703	1.888	1.961	2.067	2.140	2.167	2.050	1.827	1.700	1.517
2023-12-25 09:41:55.908000	2.475	2.323	2.009	1.937	1.922	1.793	1.755	1.612	1.385	1.059	0.496	0.158	-0.442	-0.826	-1.083	-1.408	-1.602	-1.655	-1.663	-1.501	-1.366	-1.319	-1.264	-1.234	-1.184	-1.173	-1.193	-1.302	-1.263	-1.137	-0.774	-0.395	-0.136	0.114	0.393	0.637	0.764	0.782	0.792	1.020	1.270	1.498	1.784	1.995	2.091	2.048	1.955	1.947	1.952
2023-12-25 09:41:58.978000	1.060	0.720	0.654	0.451	0.321	0.279	0.150	-0.013	-0.154	-0.401	-0.562	-0.533	-0.681	-0.965	-1.092	-1.302	-1.469	-1.669	-1.988	-2.127	-2.227	-2.239	-2.158	-2.044	-1.820	-1.534	-1.201	-1.051	-0.749	-0.402	-0.216	-0.158	-0.159	-0.216	-0.365	-0.376	-0.364	-0.238	-0.138	0.103	0.372	0.574	0.831	1.089	1.161	1.134	1.072	1.074	1.050
2023-12-25 09:42:02.048000	1.652	1.511	1.510	1.437	1.311	1.285	1.255	0.975	0.586	0.066	-0.489	-0.790	-1.230	-1.428	-1.532	-1.611	-1.492	-1.424	-1.254	-1.103	-1.056	-1.111	-1.083	-0.954	-0.794	-0.626	-0.378	-0.208	-0.035	0.097	0.039	-0.150	-0.224	-0.307	-0.233	-0.068	-0.049	0.098	0.302	0.660	0.935	0.992	1.110	1.286	1.424	1.544	1.724	1.903	2.067
2023-12-25 09:42:05.118000	1.477	1.166	0.974	0.932	0.773	0.683	0.406	0.116	-0.132	-0.448	-0.651	-0.748	-0.917	-1.106	-1.313	-1.535	-1.567	-1.594	-1.630	-1.570	-1.503	-1.607	-1.555	-1.470	-1.157	-0.884	-0.583	-0.423	-0.246	-0.111	-0.046	0.056	0.164	0.199	0.132	0.096	-0.009	-0.016	0.043	0.100	0.186	0.262	0.448	0.602	0.760	0.851	1.073	1.229	1.385
2023-12-25 09:42:08.189000	0.726	0.726	0.805	0.722	0.573	0.479	0.313	0.060	-0.049	-0.417	-0.628	-0.778	-0.971	-1.227	-1.459	-1.626	-1.586	-1.571	-1.596	-1.561	-1.555	-1.505	-1.267	-1.059	-0.855	-0.692	-0.495	-0.314	-0.081	0.047	0.059	0.045	0.059	0.010	-0.083	-0.150	-0.210	-0.150	-0.060	-0.014	0.045	0.051	0.163	0.375	0.532	0.739	1.040	1.233	1.359
2023-12-25 09:42:11.259000	0.553	0.618	0.811	0.866	0.805	0.798	0.717	0.467	0.239	-0.200	-0.520	-0.681	-0.958	-1.227	-1.465	-1.658	-1.621	-1.600	-1.482	-1.226	-1.086	-0.771	-0.240	0.115	0.311	0.373	0.368	0.353	0.342	0.263	0.277	0.424	0.538	0.491	0.303	0.104	-0.224	-0.391	-0.331	-0.163	0.042	0.117	0.127	0.090	0.077	0.192	0.473	0.713	0.996
2023-12-25 09:42:14.329000	-0.123	-0.132	-0.065	0.116	0.086	0.063	-0.242	-0.593	-0.821	-1.153	-1.132	-1.090	-1.059	-1.168	-1.270	-1.469	-1.604	-1.775	-1.873	-1.742	-1.647	-1.406	-1.076	-0.803	-0.696	-0.655	-0.629	-0.546	-0.400	-0.270	-0.129	0.114	0.236	0.231	0.078	0.037	-0.125	-0.239	-0.430	-0.713	-0.800	-0.699	-0.581	-0.539	-0.505	-0.463	-0.298	-0.263	-0.231
2023-12-25 09:42:17.399000	0.396	0.219	0.170	0.080	0.004	0.032	-0.105	-0.262	-0.406	-0.608	-0.708	-0.772	-0.887	-0.879	-1.021	-1.000	-0.738	-0.694	-0.624	-0.678	-0.868	-0.994	-1.098	-1.127	-1.052	-0.975	-0.860	-0.802	-0.583	-0.395	-0.228	-0.257	-0.319	-0.466	-0.526	-0.538	-0.374	-0.292	-0.224	-0.262	-0.362	-0.500	-0.543	-0.573	-0.519	-0.389	-0.071	0.174	0.473
2023-12-25 09:42:20.469000	0.154	-0.096	-0.015	-0.130	-0.217	-0.243	-0.400	-0.575	-0.672	-0.822	-0.778	-0.729	-0.632	-0.604	-0.510	-0.418	-0.276	-0.301	-0.363	-0.269	-0.328	-0.191	0.009	0.172	0.287	0.290	0.214	0.106	0.025	0.010	0.047	0.092	0.063	-0.089	-0.209	-0.146	-0.311	-0.477	-0.736	-1.060	-1.241	-1.368	-1.545	-1.637	-1.619	-1.486	-1.261	-1.131	-0.977
2023-12-25 09:42:23.539000	0.466	0.470	0.377	0.402	0.332	0.325	0.142	-0.060	-0.272	-0.434	-0.422	-0.290	-0.122	-0.176	-0.178	-0.188	-0.034	0.079	0.155	0.266	0.276	0.282	0.198	0.101	-0.019	-0.166	-0.215	-0.157	-0.064	-0.010	0.103	0.195	0.150	0.073	-0.082	-0.216	-0.292	-0.404	-0.557	-0.686	-0.787	-0.785	-0.790	-0.791	-0.744	-0.636	-0.470	-0.389	-0.275
2023-12-25 09:42:26.610000	0.330	0.265	0.201	0.084	-0.126	-0.282	-0.604	-0.826	-0.899	-0.972	-0.966	-1.006	-0.912	-0.585	-0.539	-0.292	0.049	0.250	0.386	0.328	0.266	0.275	0.338	0.280	0.322	0.277	0.194	0.066	-0.091	-0.270	-0.344	-0.469	-0.674	-0.914	-0.990	-1.089	-1.088	-1.146	-1.171	-1.150	-1.099	-1.072	-1.148	-1.288	-1.276	-1.233	-1.050	-0.916	-0.692
2023-12-25 09:42:29.680000	-0.061	0.009	0.114	0.148	0.098	0.118	0.061	-0.080	-0.110	-0.344	-0.439	-0.576	-0.530	-0.446	-0.304	-0.219	-0.306	-0.392	-0.464	-0.359	-0.173	0.228	0.620	0.861	0.842	0.750	0.575	0.526	0.366	0.198	-0.081	-0.267	-0.473	-0.593	-0.695	-0.870	-0.990	-1.144	-1.271	-1.444	-1.473	-1.395	-1.335	-1.255	-1.260	-1.209	-1.128	-1.060	-0.982
2023-12-25 09:42:32.750000	0.426	0.314	0.246	0.131	-0.157	-0.214	-0.651	-0.964	-1.020	-0.999	-0.712	-0.457	-0.095	0.191	0.376	0.550	0.457	0.409	0.207	-0.062	-0.102	-0.161	-0.178	-0.212	-0.082	0.109	0.344	0.513	0.627	0.699	0.549	0.186	-0.129	-0.557	-0.831	-1.019	-1.130	-1.083	-0.965	-1.017	-1.121	-1.243	-1.443	-1.556	-1.563	-1.528	-1.361	-1.316	-1.325
2023-12-25 09:42:35.820000	0.014	-0.038	-0.095	-0.275	-0.621	-0.699	-1.110	-1.324	-1.279	-1.234	-1.073	-1.148	-1.022	-0.638	-0.369	-0.037	0.127	0.182	0.273	0.233	0.258	0.235	0.146	0.088	0.083	0.133	0.238	0.291	0.276	0.233	0.008	-0.285	-0.516	-0.709	-0.725	-0.729	-0.805	-0.919	-1.007	-1.281	-1.540	-1.724	-1.810	-1.832	-1.823	-1.740	-1.607	-1.553	-1.540
2023-12-25 09:42:38.890000	0.275	0.189	0.223	-0.056	-0.328	-0.437	-0.720	-0.786	-0.549	-0.379	-0.197	-0.322	-0.140	-0.039	0.239	0.396	0.354	0.358	0.517	0.792	0.954	1.013	0.935	0.929	0.927	1.027	1.106	1.264	1.355	1.410	1.344	1.251	1.139	0.918	0.601	0.345	-0.001	-0.313	-0.572	-1.023	-1.413	-1.546	-1.676	-1.715	-1.765	-1.674	-1.505	-1.375	-1.280
2023-12-25 09:42:41.961000	0.194	0.135	0.232	-0.020	-0.166	-0.245	-0.325	-0.326	-0.254	-0.162	-0.074	0.069	0.225	0.225	0.372	0.444	0.429	0.541	0.755	1.029	1.193	1.306	1.263	1.247	1.250	1.232	1.123	1.044	0.887	0.756	0.621	0.427	0.284	0.093	-0.161	-0.283	-0.589	-0.740	-0.882	-1.138	-1.323	-1.446	-1.683	-1.826	-1.929	-1.968	-2.009	-2.020	-1.895
2023-12-25 09:42:45.031000	-0.177	0.070	0.277	0.288	0.187	0.065	0.014	-0.018	-0.087	-0.034	-0.026	0.013	0.041	0.009	-0.073	-0.297	-0.468	-0.480	-0.360	-0.064	0.171	0.375	0.503	0.602	0.626	0.618	0.735	0.942	1.115	1.179	1.012	0.950	0.775	0.655	0.346	-0.031	-0.337	-0.652	-0.936	-1.362	-1.540	-1.457	-1.290	-1.137	-1.089	-1.066	-1.156	-1.226	-1.248
2023-12-25 09:42:48.101000	0.240	0.025	-0.050	-0.083	-0.207	-0.283	-0.383	-0.279	-0.093	0.085	0.196	0.164	0.268	0.466	0.442	0.307	0.102	0.116	0.219	0.315	0.427	0.518	0.606	0.732	0.840	0.918	0.975	1.108	1.153	1.131	0.855	0.533	0.305	0.032	-0.196	-0.313	-0.388	-0.369	-0.411	-0.594	-0.850	-0.962	-1.071	-1.083	-1.003	-0.920	-0.804	-0.740	-0.677
2023-12-25 09:42:51.171000	0.236	0.137	0.147	0.160	0.111	0.113	0.158	0.256	0.412	0.487	0.484	0.489	0.459	0.397	0.330	0.332	0.409	0.592	0.711	0.684	0.662	0.569	0.427	0.440	0.417	0.427	0.476	0.613	0.638	0.595	0.443	0.505	0.567	0.790	0.722	0.530	0.251	-0.141	-0.468	-0.837	-1.202	-1.438	-1.626	-1.691	-1.704	-1.560	-1.368	-1.223	-1.146
2023-12-25 09:42:54.241000	0.240	0.261	0.267	0.182	-0.119	-0.222	-0.398	-0.380	-0.286	-0.110	-0.003	0.109	0.149	0.342	0.299	0.341	0.398	0.522	0.678	0.611	0.568	0.550	0.509	0.477	0.437	0.434	0.573	0.739	0.836	0.849	0.818	0.896	0.876	0.847	0.725	0.565	0.501	0.206	-0.139	-0.581	-0.903	-0.996	-1.188	-1.386	-1.564	-1.621	-1.613	-1.609	-1.647
2023-12-25 09:42:57.311000	0.413	0.447	0.401	0.439	0.252	0.330	0.230	0.184	0.127	-0.060	-0.254	-0.391	-0.487	-0.283	-0.161	0.141	0.422	0.653	1.088	1.214	1.259	1.279	1.210	1.170	1.015	0.922	0.925	0.958	0.835	0.631	0.581	0.630	0.711	0.801	0.763	0.722	0.683	0.535	0.417	0.365	0.167	-0.041	-0.285	-0.631	-0.917	-1.228	-1.471	-1.562	-1.596
2023-12-25 09:43:00.382000	-0.533	-0.506	-0.310	-0.393	-0.481	-0.546	-0.514	-0.588	-0.511	-0.570	-0.484	-0.380	-0.354	-0.372	-0.498	-0.498	-0.310	-0.095	0.078	0.104	0.143	0.119	0.009	-0.024	-0.127	-0.096	-0.017	0.114	0.132	0.059	0.107	0.254	0.358	0.574	0.797	0.948	1.098	0.968	0.731	0.501	0.486	0.406	0.164	-0.228	-0.574	-0.912	-1.288	-1.455	-1.589
2023-12-25 09:43:03.452000	-0.076	-0.153	-0.154	-0.364	-0.483	-0.348	-0.138	-0.052	-0.067	-0.119	-0.028	0.115	0.194	0.284	0.123	-0.088	-0.325	-0.362	-0.453	-0.452	-0.301	-0.142	-0.092	-0.109	-0.286	-0.416	-0.538	-0.673	-0.768	-0.795	-0.556	-0.493	-0.461	-0.428	-0.196	0.141	0.687	1.203	1.505	1.793	1.971	1.964	1.826	1.578	1.322	0.939	0.389	0.028	-0.284
2023-12-25 09:43:06.522000	-0.634	-0.833	-0.756	-0.961	-1.140	-1.140	-1.243	-1.314	-1.217	-1.211	-1.012	-0.960	-0.815	-0.559	-0.490	-0.398	-0.376	-0.309	-0.455	-0.739	-0.735	-0.856	-0.910	-0.895	-0.954	-0.856	-0.709	-0.568	-0.449	-0.366	-0.304	-0.199	-0.100	0.017	0.242	0.647	1.159	1.742	2.152	2.886	3.425	3.583	3.649	3.642	3.661	3.650	3.426	3.265	2.930
2023-12-25 09:43:09.592000	-0.540	-0.881	-0.970	-1.457	-1.788	-1.762	-1.741	-1.638	-1.408	-1.247	-1.004	-1.027	-0.921	-0.700	-0.671	-0.592	-0.523	-0.361	-0.384	-0.515	-0.433	-0.572	-0.844	-1.008	-1.309	-1.525	-1.872	-2.027	-2.277	-2.390	-2.210	-1.900	-1.536	-0.994	-0.420	0.024	0.540	0.989	1.415	2.169	2.884	3.342	3.772	4.096	4.374	4.642	4.743	4.766	4.611
2023-12-25 09:43:12.662000	-0.126	-0.325	-0.313	-0.660	-0.826	-0.632	-0.549	-0.568	-0.574	-0.736	-0.830	-0.916	-0.846	-0.570	-0.159	0.149	0.024	-0.022	-0.347	-0.693	-0.690	-0.885	-1.079	-1.186	-1.353	-1.428	-1.577	-1.697	-1.797	-1.724	-1.461	-1.226	-1.036	-0.872	-0.758	-0.675	-0.291	0.334	1.059	2.072	2.952	3.504	4.008	4.507	4.891	5.268	5.464	5.461	5.226
2023-12-25 09:43:15.732000	-0.952	-1.035	-1.034	-1.153	-1.209	-1.076	-1.123	-1.271	-1.375	-1.531	-1.662	-1.670	-1.758	-1.602	-1.303	-1.002	-0.793	-0.598	-0.728	-1.117	-1.188	-1.439	-1.723	-1.924	-2.029	-1.967	-1.809	-1.701	-1.673	-1.667	-1.777	-1.797	-1.608	-1.206	-0.650	-0.280	0.236	0.776	1.282	1.967	2.643	3.048	3.579	4.134	4.536	4.941	5.268	5.405	5.446
2023-12-25 09:43:18.803000	-1.417	-1.458	-1.594	-1.467	-1.550	-1.350	-1.523	-1.692	-1.672	-1.692	-1.588	-1.622	-1.657	-1.603	-1.454	-1.400	-1.470	-1.423	-1.601	-1.673	-1.547	-1.583	-1.677	-1.660	-1.827	-1.866	-1.981	-2.018	-2.166	-2.252	-2.142	-2.097	-1.889	-1.501	-1.058	-0.839	-0.533	-0.144	0.373	0.974	1.511	1.894	2.513	3.042	3.417	3.667	3.796	3.795	3.845
2023-12-25 09:43:21.873000	-2.739	-2.778	-2.731	-2.389	-1.972	-1.648	-1.486	-1.502	-1.416	-1.531	-1.554	-1.599	-1.755	-1.900	-1.823	-1.709	-1.484	-1.318	-1.478	-1.754	-1.813	-1.842	-1.920	-1.846	-1.812	-1.650	-1.532	-1.426	-1.333	-1.289	-1.349	-1.393	-1.299	-1.018	-0.564	-0.179	0.295	0.747	1.054	1.361	1.658	1.850	2.065	2.343	2.630	2.998	3.366	3.578	3.758
2023-12-25 09:43:24.943000	-2.483	-2.757	-2.839	-2.715	-2.444	-2.161	-1.831	-1.410	-1.031	-0.727	-0.681	-0.774	-1.193	-1.578	-1.832	-2.064	-2.129	-2.100	-2.125	-2.077	-1.976	-1.836	-1.633	-1.394	-1.252	-1.111	-1.079	-1.085	-1.215	-1.322	-1.273	-1.105	-0.858	-0.391	-0.041	0.183	0.344	0.498	0.616	0.751	0.814	0.948	1.228	1.528	1.720	1.955	2.310	2.607	3.017
2023-12-25 09:43:28.013000	-2.825	-2.946	-2.797	-2.634	-2.513	-2.298	-2.231	-2.047	-1.829	-1.609	-1.373	-1.321	-1.347	-1.363	-1.476	-1.692	-1.958	-2.065	-2.143	-2.046	-1.920	-1.691	-1.314	-0.954	-0.649	-0.415	-0.307	-0.201	-0.352	-0.522	-0.788	-0.943	-1.030	-1.111	-1.183	-1.150	-1.049	-0.802	-0.603	-0.407	-0.065	0.320	0.712	1.148	1.406	1.598	1.742	1.812	1.922
2023-12-25 09:43:31.083000	-1.981	-2.232	-2.189	-2.061	-1.579	-1.259	-0.670	-0.057	0.284	0.562	0.546	0.608	0.400	0.031	-0.257	-0.572	-0.731	-0.812	-1.038	-1.233	-1.375	-1.459	-1.311	-1.163	-0.741	-0.368	0.063	0.306	0.566	0.708	0.664	0.628	0.603	0.516	0.308	0.101	-0.107	-0.178	-0.163	-0.223	-0.266	-0.177	0.027	0.397	0.639	0.930	1.386	1.660	1.863
2023-12-25 09:43:34.153000	-1.075	-1.425	-1.475	-1.539	-1.362	-1.331	-1.035	-0.629	-0.320	0.023	0.255	0.347	0.605	0.735	0.803	0.618	0.214	0.000	-0.316	-0.529	-0.740	-0.927	-0.799	-0.672	-0.373	-0.131	0.150	0.276	0.563	0.790	1.053	1.158	1.140	0.902	0.411	0.033	-0.458	-0.684	-0.701	-0.641	-0.624	-0.608	-0.493	-0.160	-0.022	0.079	0.139	0.148	0.198
2023-12-25 09:43:37.224000	-0.551	-0.774	-0.998	-1.252	-1.376	-1.478	-1.509	-1.271	-1.043	-0.571	-0.187	0.002	0.356	0.596	0.811	1.084	1.233	1.248	1.232	1.084	0.904	0.722	0.621	0.481	0.492	0.520	0.695	0.783	1.080	1.304	1.405	1.440	1.285	1.034	0.792	0.619	0.484	0.330	0.120	-0.110	-0.325	-0.512	-0.741	-0.752	-0.743	-0.755	-0.740	-0.773	-0.812
2023-12-25 09:43:40.294000	1.082	0.868	0.559	0.419	0.304	0.107	0.058	0.169	0.244	0.417	0.608	0.682	0.996	1.235	1.395	1.686	1.874	1.828	1.961	2.064	2.000	1.925	1.881	1.824	1.843	1.818	1.910	1.911	2.159	2.385	2.596	2.754	2.731	2.542	2.243	2.031	1.665	1.269	0.952	0.671	0.268	0.017	-0.157	-0.179	-0.258	-0.281	-0.289	-0.258	-0.298
2023-12-25 09:43:43.364000	2.130	1.806	1.507	1.077	0.780	0.514	0.365	0.286	0.129	0.002	-0.045	-0.221	-0.029	0.541	0.876	1.504	1.980	2.084	2.456	2.672	2.541	2.356	2.182	2.046	2.013	1.889	1.786	1.623	1.669	1.771	1.972	2.255	2.385	2.421	2.238	2.013	1.611	1.173	0.858	0.553	0.296	0.114	-0.113	-0.346	-0.595	-0.896	-1.158	-1.234	-1.177
2023-12-25 09:43:46.434000	2.985	2.990	2.838	2.683	2.527	2.221	2.087	1.906	1.653	1.478	1.341	1.353	1.343	1.327	1.398	1.588	1.787	1.671	1.896	2.238	2.214	2.243	2.453	2.653	2.929	3.032	3.039	2.895	2.790	2.764	2.706	2.727	2.712	2.599	2.513	2.468	2.268	1.957	1.524	0.946	0.415	0.035	-0.400	-0.827	-1.130	-1.459	-1.580	-1.607	-1.569
2023-12-25 09:43:49.504000	3.492	3.723	3.719	3.883	3.918	3.646	3.374	2.861	2.233	1.608	1.192	1.114	1.102	1.216	1.292	1.415	1.510	1.418	1.610	1.917	1.851	1.923	2.126	2.282	2.555	2.652	2.714	2.632	2.691	2.736	2.762	2.877	2.976	3.017	2.927	2.785	2.278	1.725	1.317	0.969	0.571	0.336	0.266	0.095	-0.153	-0.367	-0.580	-0.680	-0.770
2023-12-25 09:43:52.574000	3.407	3.799	3.755	3.868	3.790	3.435	3.150	2.760	2.352	2.024	1.800	1.691	1.636	1.451	1.375	1.390	1.635	1.623	1.770	1.906	1.703	1.746	1.936	2.063	2.256	2.321	2.324	2.240	2.410	2.547	2.838	3.124	3.205	3.047	2.692	2.404	1.799	1.304	0.976	0.678	0.334	0.093	-0.217	-0.798	-1.214	-1.631	-1.748	-1.775	-1.691
2023-12-25 09:43:55.645000	2.785	3.191	3.268	3.510	3.688	3.437	3.280	2.860	2.488	2.090	1.901	1.744	1.803	1.626	1.729	1.691	1.610	1.443	1.610	1.926	1.940	2.268	2.536	2.573	2.541	2.414	2.277	2.155	2.214	2.274	2.343	2.392	2.288	1.961	1.674	1.589	1.353	1.101	0.826	0.628	0.418	0.239	-0.007	-0.495	-0.788	-1.003	-1.033	-1.039	-1.104
2023-12-25 09:43:58.715000	2.988	3.217	3.141	3.192	3.234	3.037	2.913	2.736	2.471	2.268	1.908	1.797	1.634	1.562	1.392	1.479	1.630	1.652	1.922	2.290	2.411	2.590	2.651	2.510	2.470	2.358	2.453	2.526	2.778	2.981	2.956	2.906	2.594	2.142	1.869	1.716	1.508	1.345	1.112	0.773	0.461	0.298	0.149	-0.191	-0.478	-0.751	-1.077	-1.280	-1.429
2023-12-25 09:44:01.785000	2.815	3.196	3.180	3.429	3.625	3.552	3.536	3.402	3.126	2.944	2.715	2.605	2.331	1.839	1.352	1.047	1.200	1.181	1.367	1.654	1.649	1.990	2.253	2.315	2.460	2.542	2.632	2.630	2.655	2.629	2.407	2.184	1.867	1.353	1.046	0.998	0.964	0.981	0.810	0.650	0.578	0.458	0.235	-0.104	-0.295	-0.565	-0.833	-0.989	-1.053
2023-12-25 09:44:04.855000	2.334	2.440	2.523	2.724	3.176	3.205	3.462	3.489	3.407	3.169	2.702	2.360	1.937	1.514	1.260	1.137	1.163	1.028	1.070	1.337	1.286	1.509	1.706	1.743	1.844	1.903	1.962	1.907	1.966	2.066	2.121	2.039	1.840	1.573	1.472	1.401	1.140	0.705	0.297	0.058	-0.109	-0.211	-0.282	-0.414	-0.393	-0.460	-0.723	-1.001	-1.302
2023-12-25 09:44:07.925000	2.058	2.433	2.565	2.864	3.110	2.958	2.886	2.764	2.593	2.557	2.203	2.149	1.827	1.300	0.932	0.681	0.732	0.666	0.866	0.950	0.981	1.113	1.197	1.257	1.390	1.443	1.465	1.423	1.341	1.299	1.162	1.033	0.855	0.765	0.717	0.611	0.508	0.318	0.102	-0.107	-0.363	-0.628	-0.919	-1.062	-1.075	-1.019	-1.087	-1.160	-1.247
2023-12-25 09:44:10.995000	2.629	2.929	2.937	2.985	2.875	2.771	2.560	2.340	2.101	2.037	1.965	1.871	1.701	1.350	1.123	0.897	0.724	0.571	0.630	0.751	0.789	1.064	1.211	1.191	1.287	1.333	1.347	1.240	1.173	1.075	0.826	0.571	0.387	0.335	0.374	0.345	0.153	-0.210	-0.527	-0.686	-0.795	-0.838	-0.926	-0.994	-0.983	-0.997	-1.029	-1.081	-1.217
2023-12-25 09:44:14.066000	2.113	2.348	2.285	2.280	2.175	1.985	1.854	1.835	1.913	1.928	1.701	1.567	1.524	1.505	1.474	1.431	1.361	1.182	1.245	1.240	1.235	1.314	1.378	1.406	1.492	1.484	1.427	1.345	1.203	1.030	0.757	0.395	0.154	-0.070	-0.333	-0.583	-0.812	-0.831	-0.688	-0.664	-0.737	-0.838	-0.914	-0.966	-0.975	-1.073	-1.303	-1.551	-1.682
2023-12-25 09:44:17.136000	1.282	1.467	1.460	1.558	1.548	1.442	1.329	1.275	1.111	1.188	1.235	1.285	1.306	1.329	1.440	1.592	1.517	1.420	1.475	1.379	1.370	1.242	0.970	0.753	0.631	0.561	0.528	0.574	0.582	0.509	0.207	-0.137	-0.321	-0.553	-0.812	-0.943	-0.991	-0.865	-0.693	-0.591	-0.554	-0.665	-0.786	-0.781	-0.768	-0.820	-1.037	-1.241	-1.401
2023-12-25 09:44:20.206000	1.592	1.733	1.656	1.742	1.686	1.646	1.681	1.805	1.793	1.901	1.825	1.917	1.857	1.836	1.699	1.666	1.653	1.540	1.428	1.356	1.321	1.362	1.387	1.460	1.558	1.631	1.661	1.664	1.536	1.301	0.944	0.566	0.254	-0.065	-0.228	-0.379	-0.429	-0.562	-0.697	-0.917	-1.048	-1.023	-0.903	-0.757	-0.677	-0.750	-1.063	-1.437	-1.760
2023-12-25 09:44:23.276000	0.598	0.919	1.000	1.202	1.378	1.368	1.529	1.709	1.776	1.929	1.952	1.871	1.901	1.730	1.823	1.777	1.655	1.504	1.323	1.041	0.899	0.909	0.864	0.826	0.736	0.605	0.373	0.309	0.155	-0.010	-0.137	-0.241	-0.328	-0.433	-0.752	-1.146	-1.378	-1.473	-1.362	-1.384	-1.405	-1.383	-1.190	-0.922	-0.759	-0.650	-0.665	-0.747	-0.844
2023-12-25 09:44:26.346000	0.015	0.007	0.177	0.323	0.535	0.602	0.824	0.988	0.966	1.146	1.291	1.490	1.783	1.817	1.877	1.718	1.243	1.046	0.840	0.699	0.714	0.647	0.503	0.403	0.174	-0.004	-0.140	-0.133	-0.157	-0.207	-0.239	-0.428	-0.593	-0.875	-1.012	-1.131	-1.190	-1.336	-1.409	-1.593	-1.772	-1.746	-1.720	-1.592	-1.428	-1.196	-0.991	-0.891	-0.905
2023-12-25 09:44:29.417000	0.788	0.923	0.994	0.953	0.828	0.777	0.938	1.235	1.438	1.669	1.533	1.635	1.764	1.801	1.773	1.620	1.409	1.369	1.237	0.998	0.981	0.784	0.680	0.684	0.632	0.485	0.216	0.050	-0.380	-0.735	-1.013	-1.110	-1.099	-1.044	-0.985	-1.094	-1.048	-1.105	-1.218	-1.673	-1.926	-1.957	-1.902	-1.698	-1.535	-1.255	-0.912	-0.646	-0.420
2023-12-25 09:44:32.487000	0.031	0.076	0.017	-0.052	-0.110	-0.083	0.072	0.290	0.434	0.730	1.019	1.195	1.400	1.432	1.397	1.226	0.896	0.861	0.592	0.400	0.356	0.295	0.253	0.161	-0.020	-0.128	-0.212	-0.184	-0.330	-0.481	-0.833	-1.035	-1.173	-1.337	-1.394	-1.367	-1.313	-1.168	-1.123	-1.195	-1.191	-1.120	-1.098	-1.133	-1.154	-1.175	-1.166	-1.166	-1.211
2023-12-25 09:44:35.557000	-0.667	-0.565	-0.499	-0.362	-0.226	-0.095	0.047	0.060	-0.039	-0.135	-0.312	-0.181	-0.215	-0.148	-0.246	-0.277	-0.175	-0.069	-0.004	0.053	0.052	-0.123	-0.330	-0.364	-0.660	-0.865	-1.167	-1.311	-1.687	-1.977	-2.035	-2.095	-2.066	-2.078	-2.008	-1.903	-1.669	-1.491	-1.358	-1.174	-0.940	-0.794	-0.596	-0.438	-0.329	-0.355	-0.435	-0.519	-0.619
2023-12-25 09:44:38.627000	-0.755	-0.681	-0.626	-0.572	-0.582	-0.602	-0.587	-0.591	-0.432	-0.320	-0.117	-0.116	-0.144	-0.157	-0.103	-0.065	-0.073	0.029	-0.025	-0.170	-0.269	-0.599	-0.832	-0.949	-1.143	-1.286	-1.443	-1.521	-1.740	-1.803	-1.735	-1.625	-1.511	-1.429	-1.385	-1.354	-1.407	-1.471	-1.493	-1.287	-0.886	-0.657	-0.420	-0.258	-0.192	-0.227	-0.273	-0.277	-0.352
2023-12-25 09:44:41.697000	-1.100	-1.156	-1.200	-1.130	-1.042	-0.923	-0.845	-0.953	-0.970	-0.966	-0.761	-0.544	-0.447	-0.508	-0.672	-0.889	-1.036	-0.954	-0.988	-1.118	-1.050	-1.032	-1.097	-1.148	-1.314	-1.420	-1.551	-1.583	-1.845	-2.075	-2.237	-2.353	-2.468	-2.418	-2.278	-2.220	-1.809	-1.428	-1.134	-0.813	-0.589	-0.453	-0.265	-0.166	-0.150	-0.178	-0.234	-0.289	-0.478
2023-12-25 09:44:44.767000	-0.536	-0.741	-0.783	-0.998	-0.981	-0.894	-0.746	-0.616	-0.373	-0.310	-0.311	-0.304	-0.365	-0.472	-0.506	-0.702	-0.981	-0.983	-1.146	-1.249	-1.236	-1.499	-1.758	-1.928	-2.073	-2.172	-2.283	-2.391	-2.513	-2.537	-2.405	-2.370	-2.207	-1.909	-1.559	-1.316	-1.049	-0.836	-0.603	-0.263	0.043	0.162	0.342	0.603	0.742	1.013	1.428	1.812	2.037
2023-12-25 09:44:47.838000	-0.872	-1.034	-1.143	-1.308	-1.311	-1.274	-1.126	-0.960	-0.677	-0.501	-0.326	-0.249	-0.207	-0.142	-0.263	-0.538	-0.852	-0.874	-1.118	-1.340	-1.224	-1.298	-1.511	-1.610	-1.749	-1.794	-1.902	-1.934	-2.141	-2.298	-2.314	-2.350	-2.215	-2.053	-1.794	-1.432	-0.941	-0.376	0.068	0.459	0.706	0.790	0.753	0.776	0.805	0.957	1.146	1.345	1.543
2023-12-25 09:44:50.908000	-0.954	-1.256	-1.332	-1.497	-1.467	-1.284	-1.060	-0.885	-0.726	-0.762	-0.912	-1.027	-1.313	-1.424	-1.466	-1.469	-1.466	-1.386	-1.699	-1.996	-1.978	-2.081	-2.242	-2.278	-2.467	-2.482	-2.605	-2.573	-2.669	-2.771	-2.745	-2.704	-2.529	-2.140	-1.716	-1.349	-0.817	-0.321	-0.026	0.245	0.438	0.559	0.767	1.034	1.261	1.464	1.696	1.809	1.790
2023-12-25 09:44:53.978000	-1.439	-1.596	-1.581	-1.606	-1.601	-1.469	-1.373	-1.345	-1.181	-1.175	-1.043	-0.989	-1.020	-1.147	-1.204	-1.560	-1.872	-1.868	-2.092	-2.061	-1.994	-2.035	-2.113	-2.097	-2.195	-2.226	-2.278	-2.277	-2.266	-2.224	-2.097	-1.947	-1.731	-1.324	-0.853	-0.429	-0.126	0.163	0.363	0.727	1.024	1.261	1.439	1.717	1.950	2.165	2.309	2.370	2.420
2023-12-25 09:44:57.048000	-1.485	-1.677	-1.672	-1.769	-1.788	-1.601	-1.492	-1.432	-1.282	-1.285	-1.396	-1.417	-1.717	-1.912	-2.043	-2.185	-2.146	-2.032	-2.206	-2.377	-2.339	-2.388	-2.528	-2.545	-2.780	-2.998	-3.256	-3.278	-3.220	-3.122	-2.611	-2.230	-1.821	-1.374	-1.188	-1.002	-0.659	-0.134	0.313	0.727	1.063	1.255	1.528	1.761	1.844	1.852	1.632	1.436	1.323
2023-12-25 09:45:00.118000	-1.325	-1.700	-1.582	-1.572	-1.717	-1.609	-1.669	-1.706	-1.499	-1.508	-1.464	-1.405	-1.469	-1.586	-1.537	-1.625	-1.640	-1.528	-1.870	-2.194	-2.408	-2.662	-2.673	-2.591	-2.359	-2.067	-1.663	-1.414	-0.955	-0.582	-0.292	-0.116	0.099	0.365	0.598	0.809	0.915	1.089	1.123	1.162	1.187	1.201	1.305	1.365	1.362	1.344	1.264	1.229	1.229
2023-12-25 09:45:03.188000	-1.421	-1.527	-1.655	-1.733	-1.867	-1.754	-1.696	-1.543	-1.355	-1.266	-1.373	-1.310	-1.511	-1.655	-1.725	-1.789	-1.729	-1.593	-1.655	-1.715	-1.764	-1.787	-1.771	-1.773	-1.667	-1.592	-1.444	-1.378	-1.089	-0.803	-0.535	-0.023	0.369	0.983	1.255	1.313	1.522	1.683	1.791	1.853	1.729	1.609	1.553	1.552	1.540	1.477	1.277	1.142	1.097
2023-12-25 09:45:06.259000	-0.687	-0.903	-1.015	-1.247	-1.433	-1.320	-1.344	-1.259	-1.210	-1.243	-1.438	-1.559	-1.948	-2.027	-2.164	-2.021	-1.645	-1.440	-1.428	-1.521	-1.599	-1.596	-1.477	-1.403	-1.291	-1.154	-0.898	-0.754	-0.413	-0.107	0.164	0.442	0.691	1.046	1.279	1.439	1.536	1.635	1.699	1.873	1.960	1.889	1.752	1.612	1.528	1.381	1.180	1.136	1.236
2023-12-25 09:45:09.329000	-1.402	-1.395	-1.296	-1.204	-1.401	-1.310	-1.578	-1.770	-1.766	-1.908	-1.761	-1.976	-1.953	-1.724	-1.572	-1.482	-1.447	-1.312	-1.100	-0.989	-1.039	-1.104	-0.960	-0.847	-0.514	-0.156	0.260	0.433	0.670	0.852	0.800	0.898	0.964	1.193	1.403	1.446	1.456	1.474	1.471	1.596	1.504	1.423	1.257	1.074	1.066	0.939	0.849	0.755	0.761
2023-12-25 09:45:12.399000	-1.732	-1.685	-1.532	-1.443	-1.540	-1.493	-1.638	-1.715	-1.738	-1.816	-1.782	-1.848	-1.793	-1.613	-1.497	-1.354	-1.342	-1.199	-0.959	-0.685	-0.596	-0.558	-0.388	-0.222	0.025	0.240	0.465	0.572	0.825	1.065	1.207	1.412	1.548	1.736	1.816	1.799	1.617	1.351	1.298	1.525	1.604	1.629	1.586	1.689	1.846	1.801	1.526	1.282	1.040
2023-12-25 09:45:15.469000	-1.055	-0.962	-0.702	-0.548	-0.669	-0.616	-0.838	-1.048	-1.154	-1.324	-1.288	-1.171	-0.940	-0.740	-0.708	-0.822	-0.864	-0.805	-0.626	-0.400	-0.289	-0.121	0.087	0.275	0.537	0.716	0.930	1.002	1.205	1.382	1.472	1.592	1.694	1.848	1.951	2.012	1.976	2.031	2.175	2.383	2.343	2.140	1.762	1.519	1.431	1.354	1.230	1.200	1.261
2023-12-25 09:45:18.539000	-1.604	-1.506	-1.354	-1.304	-1.394	-1.324	-1.389	-1.405	-1.301	-1.336	-1.219	-1.329	-1.304	-1.151	-0.905	-0.707	-0.659	-0.636	-0.521	-0.366	-0.325	-0.241	-0.100	-0.020	0.069	0.214	0.412	0.501	0.858	1.195	1.464	1.641	1.808	1.928	1.944	2.084	2.027	1.982	1.885	1.892	1.808	1.817	1.849	1.702	1.534	1.270	0.870	0.524	0.255
2023-12-25 09:45:21.609000	-2.277	-2.085	-1.872	-1.597	-1.469	-1.358	-1.443	-1.599	-1.866	-2.094	-2.200	-2.118	-2.004	-1.733	-1.626	-1.405	-0.976	-0.843	-0.613	-0.385	-0.270	0.132	0.468	0.693	0.846	0.997	1.094	1.136	1.351	1.531	1.727	1.920	2.087	2.212	2.127	2.020	1.861	1.686	1.612	1.592	1.572	1.498	1.365	1.225	1.095	0.975	0.751	0.629	0.520
2023-12-25 09:45:24.680000	-2.009	-1.976	-2.003	-1.955	-1.950	-1.760	-1.717	-1.776	-1.779	-1.885	-1.761	-1.763	-1.751	-1.522	-1.515	-1.349	-1.078	-0.941	-0.568	-0.179	-0.034	0.241	0.393	0.339	0.274	0.180	0.183	0.164	0.298	0.436	0.494	0.621	0.658	0.839	1.046	1.159	1.368	1.509	1.426	1.137	0.853	0.673	0.549	0.342	0.197	0.030	0.018	-0.015	0.031
2023-12-25 09:45:27.750000	-2.670	-2.768	-2.789	-2.799	-2.711	-2.558	-2.507	-2.552	-2.488	-2.465	-2.122	-2.075	-1.925	-1.662	-1.544	-1.439	-1.209	-1.044	-0.697	-0.242	-0.086	0.249	0.525	0.661	0.779	0.867	0.916	0.954	1.038	1.095	1.095	0.979	0.852	0.649	0.586	0.612	0.608	0.722	0.710	0.623	0.597	0.579	0.604	0.559	0.413	0.172	-0.040	-0.136	-0.163
2023-12-25 09:45:30.820000	-2.493	-2.573	-2.484	-2.275	-2.098	-1.928	-1.938	-1.972	-1.966	-2.011	-1.910	-1.913	-1.719	-1.487	-1.192	-0.990	-0.901	-0.871	-0.836	-0.511	-0.480	-0.206	0.163	0.384	0.671	0.836	0.832	0.789	0.838	0.893	0.903	0.960	1.013	0.935	0.792	0.673	0.568	0.577	0.624	0.543	0.427	0.247	0.015	-0.140	-0.254	-0.314	-0.306	-0.235	-0.181
2023-12-25 09:45:33.890000	-1.780	-2.048	-2.095	-2.053	-2.105	-2.146	-2.199	-2.312	-2.203	-2.220	-1.987	-1.842	-1.605	-1.375	-1.212	-1.008	-0.915	-0.880	-0.779	-0.449	-0.424	-0.341	-0.172	-0.037	0.171	0.396	0.590	0.675	0.780	0.879	0.791	0.734	0.704	0.550	0.628	0.824	0.845	0.715	0.441	0.223	0.184	0.186	0.163	0.049	-0.095	-0.310	-0.407	-0.394	-0.314
2023-12-25 09:45:36.960000	-1.670	-1.913	-2.015	-2.168	-2.150	-2.134	-2.131	-2.078	-1.952	-1.804	-1.631	-1.497	-1.506	-1.692	-1.488	-1.457	-1.453	-1.492	-1.571	-1.405	-1.269	-0.933	-0.529	-0.217	-0.036	0.125	0.121	0.163	0.187	0.222	0.318	0.545	0.688	0.738	0.523	0.321	0.106	-0.084	-0.188	-0.234	-0.126	-0.115	-0.162	-0.321	-0.520	-0.668	-0.720	-0.684	-0.612
2023-12-25 09:45:40.030000	-0.388	-0.843	-0.957	-1.192	-1.336	-1.381	-1.614	-1.830	-1.889	-2.001	-1.986	-2.006	-2.020	-1.874	-1.826	-1.618	-1.448	-1.462	-1.470	-1.443	-1.360	-1.239	-1.027	-0.906	-0.669	-0.430	-0.206	-0.167	-0.068	-0.016	0.041	0.040	-0.000	-0.138	-0.208	-0.217	-0.337	-0.480	-0.586	-0.612	-0.474	-0.287	-0.147	-0.304	-0.472	-0.621	-0.645	-0.650	-0.459
2023-12-25 09:45:43.101000	-0.238	-0.532	-0.651	-0.888	-1.235	-1.498	-1.825	-2.082	-2.047	-2.163	-2.119	-2.060	-2.022	-1.956	-1.998	-2.007	-1.887	-1.773	-1.564	-1.388	-1.233	-1.159	-1.048	-0.897	-0.632	-0.370	-0.071	0.098	0.201	0.235	0.268	0.206	-0.006	-0.259	-0.401	-0.573	-0.548	-0.572	-0.546	-0.605	-0.573	-0.628	-0.748	-0.991	-1.131	-1.233	-1.199	-1.210	-1.153
2023-12-25 09:45:46.171000	0.545	0.384	0.203	-0.009	-0.299	-0.519	-0.707	-0.844	-0.765	-0.805	-0.825	-0.806	-0.994	-1.302	-1.336	-1.477	-1.572	-1.559	-1.494	-1.393	-1.218	-0.994	-0.819	-0.684	-0.546	-0.400	-0.211	-0.113	-0.002	0.038	-0.016	-0.189	-0.509	-0.897	-1.060	-1.131	-1.023	-0.787	-0.443	-0.254	-0.168	-0.249	-0.421	-0.660	-0.723	-0.683	-0.578	-0.568	-0.571
2023-12-25 09:45:49.241000	1.968	1.821	1.711	1.421	0.986	0.557	0.119	-0.217	-0.386	-0.702	-0.933	-1.114	-1.169	-1.060	-1.065	-1.026	-1.034	-1.071	-1.113	-1.262	-1.254	-1.357	-1.381	-1.346	-1.193	-1.074	-0.900	-0.780	-0.628	-0.501	-0.429	-0.454	-0.570	-0.678	-0.793	-0.952	-0.911	-0.854	-0.681	-0.541	-0.403	-0.383	-0.537	-0.788	-0.900	-0.920	-0.864	-0.796	-0.680
2023-12-25 09:45:52.311000	1.312	1.529	1.446	1.401	1.208	0.941	0.700	0.587	0.457	0.365	0.220	0.086	-0.159	-0.543	-0.578	-0.829	-1.201	-1.295	-1.453	-1.564	-1.528	-1.527	-1.359	-1.206	-1.097	-1.049	-1.043	-1.016	-1.093	-1.193	-1.348	-1.483	-1.534	-1.327	-0.995	-0.842	-0.687	-0.732	-0.891	-1.169	-1.277	-1.312	-1.426	-1.450	-1.435	-1.235	-1.048	-0.940	-0.942
2023-12-25 09:45:55.381000	1.448	1.705	1.742	1.826	1.666	1.362	1.048	0.691	0.413	0.267	0.291	0.398	0.491	0.432	0.218	-0.067	-0.268	-0.367	-0.396	-0.517	-0.436	-0.464	-0.582	-0.648	-0.823	-1.031	-1.230	-1.245	-1.357	-1.447	-1.590	-1.773	-1.777	-1.740	-1.684	-1.696	-1.800	-1.961	-2.029	-2.052	-1.869	-1.653	-1.346	-1.011	-0.840	-0.769	-0.619	-0.473	-0.250
2023-12-25 09:45:58.451000	1.251	1.375	1.508	1.317	1.296	1.119	1.144	1.246	1.185	1.291	1.338	1.333	1.332	1.144	1.014	0.836	0.566	0.450	0.245	-0.153	-0.264	-0.628	-0.935	-1.126	-1.314	-1.582	-1.886	-1.901	-2.014	-2.039	-2.080	-1.993	-1.865	-1.585	-1.509	-1.581	-1.545	-1.565	-1.521	-1.678	-1.804	-1.901	-1.991	-1.873	-1.746	-1.603	-1.479	-1.449	-1.444
2023-12-25 09:46:01.522000	0.955	1.283	1.413	1.731	2.013	2.034	2.078	2.041	1.817	1.802	1.727	1.826	1.813	1.552	1.374	1.262	1.299	1.289	1.437	1.438	1.459	1.403	1.089	0.837	0.551	0.161	-0.296	-0.536	-0.983	-1.438	-1.921	-2.303	-2.423	-2.455	-2.321	-2.223	-2.108	-1.971	-1.791	-1.812	-1.824	-1.767	-1.656	-1.417	-1.255	-1.067	-0.923	-0.872	-0.830
2023-12-25 09:46:04.592000	1.141	1.454	1.501	1.514	1.487	1.285	1.498	1.700	1.912	2.048	2.132	2.118	2.198	2.104	1.988	1.956	2.027	2.030	2.213	2.274	2.173	1.817	1.284	0.946	0.537	0.063	-0.372	-0.494	-0.748	-0.904	-1.097	-1.234	-1.333	-1.561	-1.948	-2.314	-2.550	-2.588	-2.333	-2.112	-2.019	-1.921	-1.821	-1.782	-1.787	-1.805	-1.770	-1.763	-1.675
2023-12-25 09:46:07.662000	1.645	1.754	1.740	1.619	1.729	1.749	1.969	2.267	2.360	2.606	2.696	2.705	2.792	2.695	2.677	2.792	2.885	2.835	2.882	2.696	2.532	2.341	2.150	2.064	1.863	1.510	0.975	0.682	0.063	-0.521	-0.919	-1.177	-1.327	-1.463	-1.551	-1.619	-1.528	-1.403	-1.302	-1.340	-1.489	-1.563	-1.648	-1.519	-1.321	-1.092	-0.928	-0.875	-0.908
2023-12-25 09:46:10.732000	1.701	1.776	1.645	1.480	1.662	1.784	2.098	2.532	2.648	2.987	2.906	3.006	3.048	2.967	2.818	2.837	2.855	2.742	2.687	2.557	2.479	2.528	2.492	2.368	2.158	1.782	1.333	1.000	0.467	-0.055	-0.317	-0.467	-0.620	-0.888	-1.283	-1.653	-2.053	-2.394	-2.641	-2.716	-2.662	-2.461	-2.161	-1.802	-1.573	-1.442	-1.310	-1.230	-1.031
2023-12-25 09:46:13.802000	1.625	1.746	1.672	1.399	1.390	1.331	1.562	1.910	1.986	2.363	2.554	2.624	2.878	3.083	3.116	3.234	3.223	3.096	3.036	2.882	2.693	2.534	2.446	2.322	2.142	1.883	1.578	1.361	0.883	0.442	0.066	-0.291	-0.553	-0.996	-1.292	-1.410	-1.499	-1.498	-1.585	-1.689	-1.834	-1.798	-1.707	-1.622	-1.529	-1.408	-1.179	-1.030	-0.850
2023-12-25 09:46:16.873000	1.714	1.826	1.886	1.889	1.963	1.944	1.923	1.965	1.763	1.815	1.749	1.751	2.011	2.263	2.445	2.910	3.256	3.127	3.088	2.843	2.687	2.760	2.735	2.635	2.404	2.200	1.821	1.553	1.014	0.545	0.167	-0.112	-0.282	-0.648	-0.942	-1.076	-1.170	-1.362	-1.549	-1.664	-1.708	-1.731	-1.668	-1.511	-1.289	-1.151	-0.946	-0.902	-0.957
2023-12-25 09:46:19.943000	1.142	1.170	1.083	1.020	1.291	1.344	1.616	1.988	1.977	2.269	2.072	2.107	1.979	1.763	1.711	1.909	2.073	2.010	2.166	2.243	2.159	2.076	1.833	1.549	1.278	1.121	0.999	0.834	0.584	0.407	0.202	0.040	-0.229	-0.722	-1.290	-1.720	-2.022	-2.304	-2.392	-2.476	-2.602	-2.635	-2.819	-2.835	-2.723	-2.427	-1.987	-1.689	-1.465
2023-12-25 09:46:23.013000	1.642	1.764	1.654	1.633	1.670	1.565	1.592	1.544	1.506	1.449	1.410	1.278	1.413	1.593	1.747	1.998	2.283	2.362	2.570	2.804	2.772	2.617	2.328	2.091	1.794	1.508	1.154	0.907	0.514	0.195	0.038	-0.217	-0.396	-0.722	-1.000	-1.246	-1.372	-1.567	-1.727	-2.116	-2.511	-2.613	-2.691	-2.528	-2.386	-2.062	-1.527	-1.112	-0.809
2023-12-25 09:46:26.083000	0.343	0.293	0.216	0.211	0.389	0.494	0.695	0.922	1.136	1.316	1.237	1.179	1.056	0.874	0.752	0.710	0.862	0.912	1.075	1.219	1.221	1.173	1.002	0.865	0.684	0.652	0.615	0.589	0.541	0.525	0.534	0.463	0.371	0.211	0.027	-0.143	-0.511	-1.090	-1.717	-2.256	-2.629	-2.677	-2.643	-2.439	-2.347	-2.232	-2.103	-1.963	-1.759
2023-12-25 09:46:29.153000	0.345	0.175	0.144	0.080	0.283	0.442	0.772	1.168	1.373	1.678	1.490	1.535	1.436	1.269	1.211	1.115	0.940	0.911	0.900	1.000	0.951	0.922	0.802	0.670	0.490	0.411	0.401	0.438	0.761	1.076	1.328	1.312	1.182	0.879	0.556	0.333	0.067	-0.130	-0.308	-0.659	-1.120	-1.384	-1.658	-1.864	-1.983	-1.932	-1.701	-1.517	-1.348
2023-12-25 09:46:32.223000	0.222	0.109	0.003	0.093	0.314	0.470	0.696	0.854	0.946	0.844	0.627	0.466	0.393	0.424	0.567	0.582	0.505	0.528	0.327	0.157	0.056	-0.138	-0.300	-0.409	-0.520	-0.476	-0.398	-0.327	-0.013	0.319	0.623	0.809	1.026	1.413	1.822	2.090	2.133	2.043	1.698	1.295	0.912	0.706	0.624	0.233	-0.245	-0.690	-1.176	-1.493	-1.679
2023-12-25 09:46:35.294000	-0.642	-0.752	-0.749	-0.616	-0.333	-0.109	-0.042	-0.021	-0.219	-0.359	-0.496	-0.609	-0.653	-0.637	-0.528	-0.387	-0.240	-0.141	0.031	-0.087	-0.221	-0.446	-0.719	-0.974	-1.162	-1.044	-0.785	-0.608	-0.045	0.482	0.806	1.032	1.275	1.719	2.299	2.719	2.957	3.138	3.122	3.249	3.187	3.000	2.647	1.890	1.198	0.589	-0.069	-0.425	-0.723
2023-12-25 09:46:38.364000	0.266	0.296	0.274	0.204	0.051	0.054	0.087	0.142	0.248	0.103	0.008	-0.127	-0.197	-0.255	-0.166	-0.225	-0.401	-0.386	-0.536	-0.780	-0.995	-1.197	-1.188	-1.199	-1.177	-1.058	-0.835	-0.713	-0.240	0.199	0.726	1.172	1.476	2.038	2.496	2.739	2.978	3.258	3.539	3.858	3.912	3.596	3.043	2.312	1.842	1.419	0.895	0.454	-0.098
2023-12-25 09:46:41.434000	-0.172	-0.147	-0.148	-0.086	-0.072	-0.016	-0.123	-0.296	-0.393	-0.553	-0.552	-0.626	-0.756	-0.833	-0.727	-0.829	-0.868	-0.820	-0.933	-1.184	-1.268	-1.453	-1.395	-1.287	-1.044	-0.769	-0.445	-0.325	-0.024	0.211	0.514	0.797	1.064	1.513	2.000	2.346	2.660	2.937	3.141	3.402	3.514	3.426	3.354	3.278	3.197	3.031	2.574	2.225	1.706
2023-12-25 09:46:44.504000	-0.424	-0.411	-0.357	-0.303	-0.213	-0.131	-0.052	-0.170	-0.264	-0.458	-0.468	-0.501	-0.605	-0.641	-0.656	-0.786	-0.837	-0.807	-0.894	-1.066	-1.119	-1.098	-1.070	-1.135	-1.078	-0.993	-0.747	-0.592	-0.172	0.196	0.527	0.702	0.884	1.070	1.237	1.412	1.529	1.782	2.114	2.556	2.850	2.976	3.125	3.278	3.408	3.224	2.865	2.544	2.077
2023-12-25 09:46:47.574000	-0.631	-0.607	-0.470	-0.366	-0.536	-0.541	-0.624	-0.726	-0.710	-0.754	-0.727	-0.718	-0.860	-1.011	-1.097	-1.422	-1.722	-1.811	-2.004	-2.095	-2.131	-1.974	-1.613	-1.253	-0.844	-0.498	-0.249	-0.159	-0.080	-0.044	-0.031	-0.050	0.077	0.233	0.465	0.803	0.926	1.093	1.322	1.761	2.188	2.384	2.522	2.453	2.441	2.386	2.211	2.054	1.813
2023-12-25 09:46:50.644000	-0.736	-0.755	-0.617	-0.307	-0.202	-0.098	-0.178	-0.427	-0.692	-0.947	-1.109	-1.165	-1.345	-1.436	-1.321	-1.252	-1.189	-1.077	-1.099	-1.077	-0.979	-0.876	-0.723	-0.570	-0.438	-0.338	-0.227	-0.152	-0.033	0.103	0.110	-0.022	0.022	-0.012	0.031	0.193	0.298	0.436	0.622	0.909	1.207	1.420	1.820	2.098	2.277	2.312	2.297	2.229	2.176
2023-12-25 09:46:53.715000	-1.043	-1.112	-1.099	-1.117	-1.088	-0.977	-0.911	-0.866	-0.856	-0.847	-0.859	-0.812	-1.023	-1.101	-1.417	-1.679	-1.700	-1.532	-1.357	-1.300	-1.241	-1.181	-1.157	-1.171	-1.074	-1.052	-1.024	-1.056	-1.024	-0.992	-0.937	-0.923	-0.778	-0.477	-0.152	0.084	0.280	0.462	0.691	0.890	0.925	1.006	1.207	1.438	1.573	1.510	1.392	1.339	1.377
2023-12-25 09:46:56.785000	-0.675	-0.710	-0.647	-0.740	-1.007	-0.995	-1.215	-1.294	-1.220	-1.158	-0.883	-0.847	-0.687	-0.549	-0.420	-0.449	-0.638	-0.736	-0.926	-0.871	-0.792	-0.588	-0.355	-0.207	-0.173	-0.239	-0.352	-0.414	-0.437	-0.414	-0.345	-0.359	-0.337	-0.171	0.082	0.262	0.385	0.561	0.767	0.992	1.028	1.012	1.066	1.118	1.168	1.203	1.278	1.400	1.594
2023-12-25 09:46:59.855000	-0.461	-0.473	-0.551	-0.559	-0.524	-0.398	-0.299	-0.253	-0.172	-0.237	-0.387	-0.422	-0.591	-0.670	-0.685	-0.617	-0.468	-0.466	-0.653	-0.933	-0.975	-0.886	-0.824	-0.868	-0.705	-0.557	-0.326	-0.259	-0.202	-0.133	-0.152	-0.143	-0.185	-0.128	-0.092	-0.123	-0.096	-0.047	0.058	0.095	0.044	0.071	0.294	0.690	1.038	1.101	1.037	0.858	0.730
2023-12-25 09:47:02.925000	-0.922	-1.084	-1.044	-1.139	-1.226	-1.216	-1.313	-1.355	-1.379	-1.348	-1.126	-1.011	-0.834	-0.638	-0.610	-0.731	-0.964	-1.156	-1.257	-1.137	-1.053	-0.881	-0.840	-0.872	-0.828	-0.796	-0.794	-0.823	-0.739	-0.649	-0.508	-0.453	-0.364	-0.235	-0.121	-0.118	-0.219	-0.221	-0.094	0.065	0.109	0.154	0.211	0.297	0.317	0.263	0.222	0.221	0.203
2023-12-25 09:47:05.995000	-0.758	-0.822	-0.845	-0.770	-0.742	-0.687	-0.742	-0.912	-0.970	-1.202	-1.119	-1.137	-0.968	-0.703	-0.502	-0.285	-0.241	-0.340	-0.532	-0.633	-0.705	-0.741	-0.652	-0.614	-0.603	-0.599	-0.552	-0.506	-0.411	-0.243	-0.076	0.029	0.139	0.246	0.230	0.294	0.220	0.173	0.119	0.281	0.460	0.568	0.578	0.441	0.256	0.121	0.059	0.114	0.381
2023-12-25 09:47:09.065000	-0.546	-0.713	-0.667	-0.693	-0.756	-0.772	-0.814	-0.794	-0.743	-0.687	-0.729	-0.696	-0.828	-0.877	-1.008	-1.002	-0.793	-0.624	-0.381	-0.384	-0.453	-0.625	-0.604	-0.470	-0.191	0.055	0.273	0.340	0.358	0.340	0.278	0.229	0.169	0.086	0.002	0.028	0.028	0.027	-0.013	0.006	-0.026	-0.045	-0.140	-0.157	-0.164	-0.046	0.094	0.211	0.260
2023-12-25 09:47:12.136000	0.017	0.009	0.080	0.037	-0.363	-0.556	-0.887	-1.097	-1.104	-1.147	-0.935	-0.911	-0.738	-0.518	-0.390	-0.495	-0.695	-0.721	-0.660	-0.210	-0.056	0.005	0.110	0.251	0.238	0.175	0.033	-0.031	-0.043	-0.016	0.126	0.180	0.225	0.253	0.233	0.291	0.351	0.457	0.523	0.469	0.128	-0.119	-0.350	-0.360	-0.293	-0.205	-0.045	0.091	0.245
2023-12-25 09:47:15.206000	-0.346	-0.299	-0.218	-0.077	-0.025	0.019	-0.136	-0.333	-0.420	-0.581	-0.562	-0.541	-0.409	-0.182	-0.238	-0.131	-0.053	-0.051	-0.106	-0.276	-0.371	-0.372	-0.282	-0.234	-0.045	0.149	0.394	0.505	0.568	0.584	0.579	0.589	0.428	0.130	-0.072	-0.075	0.162	0.406	0.548	0.621	0.471	0.323	0.066	-0.171	-0.176	-0.022	0.183	0.289	0.396
2023-12-25 09:47:18.276000	0.331	0.387	0.365	0.393	0.144	0.032	-0.167	-0.283	-0.270	-0.339	-0.360	-0.359	-0.225	-0.113	-0.047	-0.014	-0.066	-0.079	-0.119	-0.172	-0.105	-0.059	-0.026	0.043	0.124	0.253	0.366	0.398	0.281	0.137	-0.045	-0.021	-0.048	-0.111	-0.166	-0.206	-0.221	-0.189	-0.164	-0.105	-0.186	-0.249	-0.433	-0.568	-0.557	-0.394	-0.172	-0.049	-0.027
2023-12-25 09:47:21.346000	0.032	0.066	-0.002	0.043	-0.253	-0.350	-0.618	-0.866	-0.943	-1.191	-1.200	-1.278	-1.232	-1.042	-1.118	-1.139	-1.110	-1.129	-0.999	-0.758	-0.680	-0.550	-0.528	-0.513	-0.515	-0.433	-0.310	-0.269	-0.340	-0.416	-0.430	-0.323	-0.297	-0.199	-0.098	-0.103	-0.067	-0.119	-0.204	-0.292	-0.431	-0.551	-0.777	-0.949	-0.936	-0.785	-0.583	-0.438	-0.315
2023-12-25 09:47:24.416000	-0.276	-0.316	-0.251	-0.238	-0.167	-0.155	-0.215	-0.302	-0.268	-0.255	-0.122	-0.036	-0.036	-0.027	-0.311	-0.377	-0.357	-0.386	-0.236	-0.292	-0.212	-0.149	-0.130	-0.120	-0.174	-0.198	-0.111	-0.005	0.061	0.146	0.245	0.353	0.324	0.214	0.185	0.127	0.056	-0.035	-0.076	0.037	0.086	-0.043	-0.322	-0.497	-0.450	-0.260	-0.044	0.076	0.097
2023-12-25 09:47:27.486000	0.290	0.270	0.151	-0.038	-0.216	-0.300	-0.181	0.002	0.148	0.311	0.328	0.342	0.144	-0.060	-0.227	-0.285	-0.126	-0.100	0.021	-0.016	0.042	-0.071	-0.214	-0.211	-0.320	-0.409	-0.490	-0.494	-0.586	-0.598	-0.562	-0.400	-0.280	-0.089	0.028	0.020	-0.080	-0.208	-0.302	-0.288	-0.286	-0.301	-0.369	-0.254	-0.156	-0.014	0.139	0.305	0.427
2023-12-25 09:47:30.557000	-0.162	-0.224	-0.200	-0.285	-0.285	-0.227	-0.120	-0.002	0.133	0.226	0.287	0.261	0.153	-0.049	-0.204	-0.287	-0.190	-0.192	0.008	0.213	0.259	0.245	0.088	0.021	-0.120	-0.119	-0.036	0.010	-0.053	-0.124	-0.245	-0.225	-0.315	-0.280	-0.116	-0.132	-0.081	-0.165	-0.248	-0.359	-0.369	-0.404	-0.434	-0.389	-0.310	-0.242	-0.244	-0.348	-0.534
2023-12-25 09:47:33.627000	0.349	0.333	0.273	0.110	0.071	0.029	0.024	0.097	0.069	0.220	0.265	0.406	0.397	0.245	0.173	0.099	0.148	0.134	0.164	0.108	0.184	0.165	0.176	0.231	0.280	0.247	0.074	-0.021	-0.142	-0.213	-0.273	-0.312	-0.260	-0.159	-0.028	0.044	0.126	0.217	0.301	0.364	0.373	0.293	0.167	-0.014	-0.125	-0.186	-0.172	-0.197	-0.189
2023-12-25 09:47:36.697000	-0.719	-0.918	-0.922	-1.001	-0.892	-0.804	-0.551	-0.287	-0.137	-0.003	-0.012	0.015	0.050	0.024	0.046	0.199	0.421	0.498	0.468	0.319	0.229	0.231	0.149	0.077	0.115	0.193	0.250	0.254	0.300	0.289	0.213	0.095	0.030	-0.087	-0.332	-0.555	-0.641	-0.719	-0.756	-0.796	-0.595	-0.368	-0.146	-0.144	-0.346	-0.465	-0.518	-0.410	-0.161
2023-12-25 09:47:39.767000	-0.256	-0.278	-0.381	-0.582	-0.802	-0.856	-0.879	-0.713	-0.541	-0.338	-0.256	-0.081	0.180	0.345	0.439	0.537	0.594	0.661	0.735	0.843	0.915	0.883	0.791	0.758	0.691	0.544	0.408	0.366	0.231	0.087	-0.099	-0.157	-0.219	-0.191	-0.195	-0.260	-0.220	-0.243	-0.355	-0.575	-0.585	-0.449	-0.134	0.123	0.229	0.177	-0.004	-0.164	-0.280
2023-12-25 09:47:42.837000	-0.422	-0.428	-0.430	-0.497	-0.738	-0.850	-0.943	-0.814	-0.721	-0.476	-0.236	-0.130	0.184	0.429	0.525	0.597	0.495	0.517	0.558	0.593	0.643	0.721	0.729	0.716	0.735	0.658	0.589	0.628	0.689	0.705	0.551	0.364	0.263	0.166	0.045	0.030	0.041	0.073	0.008	-0.169	-0.283	-0.257	-0.221	-0.125	-0.072	0.011	0.121	0.257	0.405
2023-12-25 09:47:45.907000	-0.830	-0.803	-0.756	-0.550	-0.417	-0.282	-0.237	-0.252	-0.151	-0.157	-0.030	-0.017	0.311	0.553	0.754	0.924	0.857	0.843	0.775	0.765	0.759	0.915	1.038	1.084	0.982	0.835	0.676	0.708	0.590	0.449	0.231	0.156	0.027	-0.140	-0.339	-0.469	-0.545	-0.739	-0.991	-1.187	-1.071	-0.810	-0.449	-0.109	0.063	0.117	0.077	0.055	0.051
2023-12-25 09:47:48.978000	-0.419	-0.189	-0.185	-0.230	-0.385	-0.454	-0.651	-0.632	-0.654	-0.433	-0.366	-0.255	-0.080	0.032	0.253	0.586	0.828	1.062	1.282	1.399	1.485	1.338	1.165	1.076	0.888	0.584	0.303	0.171	-0.108	-0.336	-0.483	-0.483	-0.515	-0.500	-0.516	-0.479	-0.411	-0.464	-0.645	-0.773	-0.693	-0.551	-0.294	-0.068	0.085	0.135	0.150	0.100	0.071
2023-12-25 09:47:52.048000	-1.600	-1.541	-1.304	-0.976	-0.642	-0.434	-0.295	-0.237	-0.146	-0.089	-0.029	-0.135	-0.200	-0.254	-0.257	-0.253	-0.185	0.033	0.292	0.485	0.599	0.639	0.633	0.639	0.555	0.552	0.602	0.583	0.383	0.138	0.052	0.105	0.074	0.065	-0.058	-0.153	-0.213	-0.329	-0.430	-0.657	-0.728	-0.785	-0.790	-0.720	-0.669	-0.529	-0.288	-0.059	0.239
2023-12-25 09:47:55.118000	-0.430	-0.563	-0.427	-0.359	-0.018	0.103	0.142	0.081	0.059	0.049	-0.036	-0.047	-0.075	-0.117	-0.040	0.106	0.374	0.504	0.559	0.548	0.569	0.671	0.933	1.116	1.145	0.985	0.724	0.569	0.375	0.208	0.275	0.281	0.273	0.252	0.108	-0.008	-0.229	-0.504	-0.674	-0.855	-0.935	-0.877	-0.666	-0.380	-0.199	-0.088	0.002	0.064	0.126
2023-12-25 09:47:58.188000	-1.262	-1.097	-0.912	-0.725	-0.301	-0.116	0.234	0.619	0.844	1.237	1.204	1.220	1.051	0.947	0.832	0.992	1.180	1.372	1.590	1.577	1.622	1.455	1.158	0.941	0.748	0.575	0.547	0.555	0.617	0.679	0.779	0.740	0.694	0.520	0.252	0.003	-0.219	-0.459	-0.562	-0.657	-0.634	-0.483	-0.143	0.222	0.360	0.331	0.240	0.155	0.181
2023-12-25 09:48:01.258000	-1.103	-1.032	-1.037	-0.867	-0.546	-0.402	-0.031	0.247	0.480	0.746	0.853	0.911	1.219	1.400	1.400	1.233	0.941	0.772	0.640	0.663	0.622	0.543	0.566	0.690	0.743	0.871	0.899	0.903	0.731	0.567	0.406	0.243	0.075	-0.126	-0.254	-0.409	-0.434	-0.520	-0.608	-0.818	-0.927	-0.887	-0.761	-0.436	-0.201	-0.081	-0.123	-0.257	-0.335
2023-12-25 09:48:04.329000	-0.012	-0.293	-0.460	-0.653	-0.532	-0.487	-0.287	-0.135	-0.003	0.190	0.345	0.457	0.744	0.894	1.150	1.340	1.317	1.267	1.030	0.958	1.001	1.064	1.107	1.166	1.179	1.205	1.155	1.110	0.921	0.749	0.555	0.361	0.259	0.127	-0.055	-0.252	-0.417	-0.507	-0.574	-0.666	-0.670	-0.563	-0.487	-0.452	-0.448	-0.480	-0.607	-0.759	-0.908
2023-12-25 09:48:07.399000	-0.135	-0.305	-0.529	-0.824	-0.917	-0.946	-0.805	-0.568	-0.421	-0.122	-0.022	0.090	0.162	0.252	0.329	0.427	0.448	0.546	0.577	0.766	0.878	0.948	0.874	0.851	0.890	0.864	0.796	0.804	0.818	0.871	0.828	0.645	0.467	0.140	-0.235	-0.557	-0.728	-0.799	-0.764	-0.722	-0.505	-0.340	-0.205	-0.325	-0.405	-0.501	-0.535	-0.546	-0.519
2023-12-25 09:48:10.469000	0.639	0.268	0.181	-0.223	-0.409	-0.615	-0.521	-0.437	-0.389	-0.367	-0.371	-0.345	-0.232	-0.174	-0.001	-0.021	-0.033	-0.011	-0.080	0.081	0.107	0.091	0.136	0.269	0.401	0.623	0.894	1.009	1.020	0.989	0.723	0.350	-0.008	-0.439	-0.833	-1.125	-1.211	-1.082	-0.947	-1.006	-1.064	-1.065	-1.072	-1.026	-0.967	-0.888	-0.793	-0.696	-0.619
2023-12-25 09:48:13.539000	1.602	1.338	1.218	1.143	1.130	1.150	1.053	0.806	0.604	0.199	-0.010	-0.195	-0.380	-0.399	-0.333	-0.273	-0.158	0.000	0.136	0.203	0.190	0.104	0.007	-0.038	0.013	0.099	0.165	0.183	0.420	0.679	0.930	1.118	1.256	1.283	0.985	0.699	0.244	-0.046	-0.202	-0.334	-0.405	-0.376	-0.415	-0.474	-0.568	-0.604	-0.499	-0.342	-0.285
2023-12-25 09:48:16.609000	2.299	2.355	2.354	2.323	2.246	2.074	1.866	1.525	1.174	0.821	0.646	0.501	0.427	0.440	0.399	0.340	0.209	0.114	0.022	-0.167	-0.432	-0.591	-0.560	-0.640	-0.691	-0.746	-0.696	-0.643	-0.245	0.182	0.448	0.492	0.489	0.424	0.467	0.523	0.412	0.164	-0.065	-0.250	-0.490	-0.602	-0.719	-0.920	-1.083	-1.146	-1.014	-0.870	-0.787
2023-12-25 09:48:19.679000	1.598	1.987	2.037	2.321	2.575	2.587	2.653	2.410	2.124	1.750	1.418	1.250	0.896	0.634	0.459	0.301	0.211	0.166	0.087	-0.044	-0.238	-0.608	-0.842	-1.002	-1.120	-1.116	-0.975	-0.877	-0.676	-0.506	-0.315	-0.162	-0.011	0.154	0.410	0.636	0.742	0.760	0.641	0.370	0.032	-0.221	-0.446	-0.623	-0.831	-0.989	-1.052	-1.015	-0.954
2023-12-25 09:48:22.750000	1.524	1.886	2.006	2.131	2.147	2.095	1.936	1.681	1.397	1.151	1.015	0.900	0.808	0.648	0.575	0.375	0.052	-0.140	-0.409	-0.556	-0.694	-0.833	-0.949	-1.046	-1.150	-1.208	-1.218	-1.181	-0.930	-0.683	-0.323	0.072	0.329	0.657	1.001	1.335	1.484	1.696	1.739	1.645	1.519	1.196	0.752	0.203	-0.221	-0.439	-0.582	-0.649	-0.894
2023-12-25 09:48:25.820000	1.540	1.526	1.575	1.537	1.745	1.739	1.865	1.901	1.816	1.731	1.550	1.450	1.219	0.935	0.921	0.717	0.320	0.014	-0.608	-1.225	-1.426	-1.554	-1.625	-1.742	-1.728	-1.556	-1.255	-1.088	-0.859	-0.677	-0.574	-0.373	-0.260	0.023	0.572	1.051	1.532	1.966	2.185	2.181	2.104	1.799	1.310	0.644	0.178	-0.194	-0.507	-0.631	-0.860
2023-12-25 09:48:28.890000	0.662	0.845	0.897	1.076	1.470	1.637	1.818	1.817	1.673	1.464	1.052	0.892	0.393	0.033	-0.176	-0.369	-0.450	-0.534	-0.708	-0.921	-1.064	-1.158	-1.186	-1.257	-1.178	-0.965	-0.628	-0.441	-0.146	0.081	0.295	0.367	0.458	0.561	0.803	1.157	1.415	1.761	1.963	2.203	2.475	2.456	2.206	1.783	1.435	0.936	0.264	-0.156	-0.526
2023-12-25 09:48:31.960000	0.245	0.439	0.653	0.898	1.034	1.090	1.236	1.342	1.323	1.255	1.090	1.070	0.972	0.902	0.756	0.594	0.336	0.043	-0.403	-0.920	-1.182	-1.380	-1.342	-1.297	-1.180	-0.949	-0.770	-0.765	-0.667	-0.519	-0.408	-0.225	-0.136	0.008	0.230	0.453	0.732	1.053	1.335	1.641	1.803	1.738	1.566	1.385	1.225	0.950	0.576	0.366	0.100
2023-12-25 09:48:35.030000	0.527	0.532	0.366	0.548	0.751	0.889	1.029	1.050	1.010	0.836	0.745	0.696	0.599	0.647	0.633	0.636	0.540	0.356	-0.063	-0.558	-0.879	-1.189	-1.259	-1.360	-1.200	-0.967	-0.829	-0.911	-0.944	-0.917	-0.785	-0.488	-0.258	0.088	0.477	0.786	0.982	0.998	0.995	1.183	1.342	1.461	1.471	1.376	1.305	1.106	0.799	0.593	0.477
2023-12-25 09:48:38.100000	0.910	1.224	1.248	1.353	1.245	1.070	0.852	0.682	0.602	0.635	0.636	0.718	0.556	0.462	0.217	0.107	0.210	0.139	0.177	0.229	0.179	0.235	0.311	0.282	0.245	0.140	-0.020	-0.155	-0.286	-0.339	-0.387	-0.551	-0.586	-0.634	-0.490	-0.251	-0.096	0.006	0.020	0.117	0.225	0.382	0.627	0.950	1.178	1.133	0.867	0.661	0.563
2023-12-25 09:48:41.171000	0.329	0.488	0.482	0.457	0.246	0.160	0.117	0.237	0.253	0.477	0.594	0.713	0.884	0.988	0.920	0.810	0.611	0.389	0.145	0.007	-0.016	0.044	0.142	0.202	0.243	0.092	-0.284	-0.535	-0.795	-0.942	-1.055	-1.217	-1.240	-1.242	-1.163	-1.080	-0.875	-0.582	-0.345	-0.143	-0.026	0.094	0.221	0.487	0.688	0.945	1.176	1.341	1.377
2023-12-25 09:48:44.241000	-0.105	-0.138	-0.153	-0.121	-0.146	-0.168	-0.219	-0.287	-0.348	-0.459	-0.319	-0.363	-0.086	0.192	0.270	0.373	0.434	0.451	0.637	0.531	0.403	0.173	-0.033	-0.117	-0.175	-0.151	-0.206	-0.297	-0.361	-0.428	-0.416	-0.469	-0.449	-0.461	-0.492	-0.530	-0.606	-0.706	-0.714	-0.548	-0.222	0.071	0.437	0.664	0.699	0.595	0.416	0.312	0.354
2023-12-25 09:48:47.311000	0.479	0.351	0.206	0.111	-0.018	-0.043	-0.155	-0.183	-0.198	-0.167	-0.165	-0.135	-0.111	-0.059	-0.118	-0.126	-0.030	-0.106	0.063	0.172	0.241	0.411	0.459	0.437	0.250	-0.006	-0.277	-0.364	-0.224	-0.044	0.196	0.209	0.246	0.208	0.015	-0.226	-0.439	-0.634	-0.675	-0.719	-0.757	-0.715	-0.514	-0.300	-0.146	-0.018	0.173	0.248	0.287
2023-12-25 09:48:50.381000	-1.275	-1.277	-1.197	-1.049	-0.911	-0.839	-0.806	-0.808	-0.860	-0.939	-0.908	-0.968	-0.947	-0.864	-0.784	-0.647	-0.434	-0.353	-0.126	0.197	0.316	0.528	0.559	0.477	0.387	0.287	0.192	0.055	-0.031	-0.127	-0.137	-0.116	-0.110	-0.101	-0.239	-0.356	-0.513	-0.642	-0.675	-0.613	-0.683	-0.730	-0.668	-0.645	-0.693	-0.644	-0.403	-0.209	0.094
2023-12-25 09:48:53.451000	-0.849	-0.968	-0.870	-0.878	-0.931	-0.968	-1.112	-1.221	-1.190	-1.223	-1.088	-1.096	-1.165	-1.180	-1.139	-0.974	-0.589	-0.423	-0.045	0.214	0.300	0.334	0.243	0.223	0.100	-0.004	-0.026	0.035	0.049	-0.023	0.031	0.169	0.164	0.145	0.013	-0.235	-0.382	-0.676	-0.816	-0.921	-0.953	-0.893	-0.560	-0.420	-0.409	-0.537	-0.507	-0.465	-0.285
2023-12-25 09:48:56.521000	0.645	0.531	0.426	0.213	-0.132	-0.350	-0.816	-1.110	-1.188	-1.136	-0.930	-0.808	-0.643	-0.680	-0.478	-0.490	-0.394	-0.371	-0.231	0.184	0.389	0.729	0.956	1.016	0.984	0.868	0.846	0.857	0.834	0.767	0.653	0.624	0.526	0.302	0.050	-0.145	-0.334	-0.479	-0.471	-0.493	-0.610	-0.652	-0.649	-0.542	-0.471	-0.333	-0.144	0.001	0.160
2023-12-25 09:48:59.592000	-0.908	-0.998	-0.831	-0.840	-0.934	-1.072	-1.336	-1.490	-1.502	-1.473	-1.304	-1.223	-1.037	-0.946	-0.848	-0.770	-0.688	-0.608	-0.394	-0.239	-0.101	0.090	0.429	0.731	0.928	0.969	0.991	0.982	0.643	0.248	-0.140	-0.411	-0.626	-0.905	-0.958	-0.895	-0.790	-0.714	-0.670	-0.661	-0.699	-0.785	-0.956	-1.039	-1.051	-1.009	-0.873	-0.690	-0.475
2023-12-25 09:49:02.662000	-0.302	-0.397	-0.516	-0.742	-0.933	-1.076	-1.458	-1.681	-1.782	-1.747	-1.556	-1.428	-1.056	-0.867	-0.614	-0.412	-0.252	-0.227	-0.053	0.135	0.226	0.344	0.557	0.717	0.710	0.637	0.623	0.652	0.599	0.525	0.473	0.345	0.264	0.112	-0.080	-0.240	-0.422	-0.626	-0.703	-0.684	-0.662	-0.577	-0.665	-0.865	-1.013	-1.095	-0.997	-0.804	-0.559
2023-12-25 09:49:05.732000	-0.469	-0.530	-0.604	-0.675	-0.867	-0.922	-1.118	-1.266	-1.265	-1.384	-1.250	-1.221	-0.944	-0.840	-0.775	-0.813	-0.761	-0.636	-0.232	0.132	0.296	0.366	0.397	0.393	0.407	0.471	0.555	0.511	0.310	0.185	0.010	0.023	-0.060	-0.160	-0.229	-0.345	-0.493	-0.649	-0.709	-0.847	-1.143	-1.297	-1.427	-1.399	-1.351	-1.108	-0.775	-0.566	-0.461
2023-12-25 09:49:08.802000	-0.746	-0.919	-0.984	-1.202	-1.317	-1.321	-1.245	-1.064	-0.874	-0.699	-0.632	-0.585	-0.695	-0.835	-0.905	-0.917	-0.910	-0.867	-0.768	-0.584	-0.400	-0.100	0.121	0.198	0.298	0.361	0.366	0.335	0.224	0.118	0.013	-0.197	-0.281	-0.274	-0.170	-0.046	-0.059	-0.112	-0.216	-0.350	-0.596	-0.750	-1.063	-1.205	-1.227	-1.141	-0.853	-0.577	-0.357
2023-12-25 09:49:11.872000	-0.074	-0.061	-0.085	-0.032	0.143	0.215	0.159	0.031	-0.140	-0.362	-0.542	-0.636	-0.780	-0.865	-0.921	-0.894	-0.687	-0.397	0.032	0.429	0.583	0.620	0.527	0.452	0.421	0.402	0.322	0.269	0.206	0.179	0.022	-0.166	-0.251	-0.379	-0.451	-0.421	-0.448	-0.453	-0.472	-0.511	-0.614	-0.675	-0.693	-0.599	-0.595	-0.714	-0.683	-0.505	-0.164
2023-12-25 09:49:14.942000	0.130	0.058	0.008	-0.034	-0.260	-0.149	0.114	0.290	0.478	0.306	0.149	-0.070	-0.371	-0.431	-0.673	-0.711	-0.649	-0.467	-0.243	-0.206	-0.181	-0.241	-0.148	0.044	0.118	-0.029	-0.333	-0.413	-0.379	-0.333	-0.236	-0.198	-0.171	-0.181	-0.327	-0.497	-0.511	-0.471	-0.390	-0.428	-0.584	-0.809	-0.926	-0.858	-0.715	-0.533	-0.261	-0.090	-0.085
2023-12-25 09:49:18.013000	-0.725	-0.512	-0.466	-0.478	-0.559	-0.570	-0.444	-0.304	-0.170	-0.062	-0.102	-0.128	-0.279	-0.303	-0.376	-0.334	-0.305	-0.295	-0.480	-0.755	-0.798	-0.832	-0.632	-0.352	-0.108	-0.004	-0.011	0.007	-0.014	-0.127	-0.256	-0.428	-0.484	-0.545	-0.599	-0.552	-0.461	-0.331	-0.195	-0.081	0.038	-0.010	-0.005	-0.107	-0.237	-0.477	-0.735	-0.802	-0.658
2023-12-25 09:49:21.083000	-1.083	-1.098	-0.998	-0.855	-0.598	-0.385	-0.188	-0.122	-0.170	-0.327	-0.484	-0.616	-0.626	-0.554	-0.476	-0.356	-0.405	-0.422	-0.551	-0.675	-0.628	-0.632	-0.568	-0.425	-0.316	-0.422	-0.676	-0.732	-0.867	-0.970	-1.046	-0.947	-0.878	-0.818	-0.861	-0.873	-0.893	-0.844	-0.789	-0.875	-0.994	-1.085	-1.077	-1.072	-0.988	-0.903	-0.761	-0.725	-0.729
2023-12-25 09:49:24.153000	-0.743	-0.547	-0.430	-0.473	-0.691	-0.670	-0.563	-0.304	-0.031	0.296	0.396	0.384	0.209	0.051	-0.013	-0.034	-0.096	-0.140	-0.297	-0.339	-0.276	-0.132	-0.066	-0.092	-0.185	-0.374	-0.629	-0.746	-0.988	-1.227	-1.244	-0.971	-0.796	-0.490	-0.293	-0.322	-0.227	-0.234	-0.207	-0.311	-0.479	-0.494	-0.376	-0.172	-0.057	0.093	0.045	-0.148	-0.444
2023-12-25 09:49:27.223000	-1.495	-1.316	-1.096	-0.977	-0.903	-0.805	-0.632	-0.338	-0.087	0.292	0.359	0.407	0.290	0.106	0.092	-0.015	-0.232	-0.307	-0.487	-0.637	-0.636	-0.854	-1.089	-1.156	-1.096	-0.863	-0.682	-0.570	-0.764	-0.958	-1.209	-1.271	-1.301	-1.264	-1.108	-0.986	-0.865	-0.851	-0.898	-0.963	-0.840	-0.610	-0.271	-0.011	0.100	0.128	-0.001	-0.162	-0.242
2023-12-25 09:49:30.293000	-0.644	-0.910	-0.881	-0.762	-0.382	-0.102	0.293	0.581	0.706	0.732	0.525	0.436	0.496	0.500	0.699	0.815	0.658	0.568	0.243	0.076	0.119	0.101	0.003	-0.092	-0.331	-0.550	-0.751	-0.808	-0.917	-0.991	-0.975	-0.973	-0.927	-0.804	-0.675	-0.418	-0.295	-0.180	-0.249	-0.292	-0.301	-0.308	-0.449	-0.406	-0.239	0.022	0.292	0.456	0.524
2023-12-25 09:49:33.363000	-0.960	-0.736	-0.763	-0.704	-0.741	-0.738	-0.682	-0.631	-0.496	-0.365	-0.351	-0.388	-0.374	-0.315	-0.285	-0.136	0.040	0.157	0.254	0.233	0.274	0.078	-0.186	-0.292	-0.600	-0.926	-1.225	-1.283	-1.409	-1.451	-1.345	-1.226	-1.131	-0.949	-0.751	-0.627	-0.457	-0.431	-0.490	-0.544	-0.479	-0.426	-0.310	-0.227	-0.098	0.022	0.152	0.190	0.167
2023-12-25 09:49:36.434000	-1.555	-1.647	-1.632	-1.646	-1.600	-1.459	-1.252	-1.175	-0.950	-0.956	-0.775	-0.819	-0.707	-0.683	-0.564	-0.562	-0.602	-0.595	-0.696	-0.715	-0.611	-0.656	-0.829	-0.829	-0.936	-0.923	-0.891	-0.742	-0.750	-0.736	-0.834	-1.066	-1.209	-1.380	-1.532	-1.510	-1.578	-1.566	-1.477	-1.210	-0.824	-0.494	-0.295	-0.272	-0.130	0.095	0.348	0.504	0.571
2023-12-25 09:49:39.504000	-1.042	-1.120	-1.115	-1.092	-1.013	-1.004	-1.111	-1.166	-1.157	-1.075	-0.956	-0.811	-0.483	-0.231	-0.086	-0.031	-0.057	0.039	0.008	0.005	0.105	0.173	0.085	0.093	0.006	-0.059	-0.218	-0.267	-0.521	-0.690	-0.889	-1.049	-1.140	-1.289	-1.447	-1.482	-1.579	-1.609	-1.505	-1.280	-0.921	-0.554	-0.158	0.204	0.414	0.592	0.663	0.638	0.534
2023-12-25 09:49:42.574000	-1.433	-1.422	-1.445	-1.476	-1.527	-1.475	-1.554	-1.632	-1.531	-1.427	-1.159	-1.098	-0.984	-0.900	-1.002	-1.155	-1.265	-1.100	-0.811	-0.471	-0.323	-0.253	-0.499	-0.709	-0.827	-0.763	-0.616	-0.451	-0.427	-0.415	-0.516	-0.597	-0.694	-0.867	-1.100	-1.359	-1.464	-1.609	-1.607	-1.564	-1.391	-1.087	-0.657	-0.170	0.182	0.434	0.577	0.503	0.295
2023-12-25 09:49:45.644000	-0.959	-1.121	-1.098	-1.093	-1.172	-1.164	-1.190	-1.209	-1.131	-1.184	-1.128	-1.134	-1.172	-1.036	-1.079	-1.091	-0.911	-0.579	-0.257	-0.143	-0.154	-0.176	-0.193	-0.166	-0.077	0.161	0.432	0.591	0.747	0.814	0.743	0.543	0.345	0.044	-0.349	-0.636	-0.838	-0.974	-1.014	-1.010	-0.979	-0.848	-0.491	-0.014	0.279	0.397	0.393	0.377	0.454
2023-12-25 09:49:48.714000	-1.230	-1.502	-1.617	-1.752	-1.659	-1.573	-1.490	-1.514	-1.531	-1.639	-1.760	-1.800	-1.802	-1.554	-1.600	-1.480	-1.298	-1.071	-0.754	-0.665	-0.672	-0.699	-0.716	-0.724	-0.594	-0.328	0.161	0.428	0.760	0.941	1.101	1.295	1.249	1.238	1.084	0.826	0.652	0.452	0.227	-0.010	-0.200	-0.282	-0.335	-0.325	-0.243	-0.027	0.245	0.424	0.472
2023-12-25 09:49:51.785000	-0.837	-1.063	-1.115	-1.246	-1.429	-1.523	-1.666	-1.931	-2.055	-2.370	-2.395	-2.463	-2.464	-2.460	-2.300	-2.296	-2.282	-2.260	-2.268	-2.107	-2.088	-1.867	-1.495	-1.252	-0.953	-0.642	-0.088	0.225	0.751	1.074	1.465	1.693	1.698	1.662	1.560	1.407	1.315	1.245	1.162	0.920	0.568	0.230	-0.124	-0.308	-0.390	-0.376	-0.296	-0.093	0.195
2023-12-25 09:49:54.855000	-0.063	-0.275	-0.279	-0.391	-0.648	-0.771	-1.164	-1.549	-1.756	-2.006	-2.056	-2.092	-2.108	-2.137	-1.991	-2.075	-2.135	-2.029	-2.130	-2.132	-2.227	-2.162	-1.678	-1.291	-0.978	-0.786	-0.437	-0.192	0.201	0.482	0.851	1.224	1.416	1.666	1.885	2.039	2.018	1.967	1.792	1.508	1.168	0.886	0.529	0.211	-0.003	-0.110	-0.244	-0.281	-0.287
2023-12-25 09:49:57.925000	0.146	0.140	0.135	0.135	0.022	-0.057	-0.392	-0.614	-0.673	-0.666	-0.696	-0.699	-0.940	-1.264	-1.379	-1.703	-1.971	-2.070	-2.294	-2.311	-2.332	-2.239	-1.994	-1.813	-1.570	-1.289	-0.903	-0.651	-0.195	0.170	0.500	0.891	1.114	1.388	1.589	1.704	1.802	1.919	1.990	2.176	2.316	2.238	1.920	1.490	1.103	0.853	0.605	0.586	0.594
2023-12-25 09:50:00.995000	0.594	0.522	0.415	0.313	0.081	-0.083	-0.273	-0.295	-0.403	-0.320	-0.358	-0.308	-0.329	-0.567	-0.595	-0.930	-1.429	-1.704	-2.264	-2.515	-2.653	-2.688	-2.437	-2.201	-1.972	-1.817	-1.610	-1.432	-0.923	-0.452	-0.097	0.155	0.301	0.460	0.702	0.899	1.288	1.730	1.966	2.040	2.068	1.843	1.604	1.269	0.928	0.463	-0.115	-0.506	-0.755
2023-12-25 09:50:04.065000	0.318	0.461	0.434	0.591	0.877	0.929	1.094	1.107	0.919	0.848	0.683	0.590	0.507	0.403	0.341	0.258	0.072	-0.023	-0.196	-0.423	-0.502	-0.754	-0.965	-1.124	-1.271	-1.428	-1.518	-1.560	-1.395	-1.174	-0.988	-0.621	-0.325	0.193	0.711	1.165	1.608	2.050	2.046	1.937	1.787	1.508	1.152	0.765	0.538	0.317	0.167	0.044	-0.122
2023-12-25 09:50:07.135000	0.333	0.210	0.047	-0.210	-0.039	-0.035	0.246	0.463	0.430	0.499	0.546	0.450	0.340	0.305	0.239	0.283	0.301	0.144	0.017	-0.217	-0.287	-0.358	-0.501	-0.665	-0.789	-0.833	-0.907	-0.999	-1.030	-1.015	-1.098	-0.981	-0.874	-0.620	-0.260	-0.065	0.382	0.717	0.865	1.016	1.181	1.128	1.066	0.896	0.714	0.414	0.061	-0.142	-0.284
2023-12-25 09:50:10.206000	-0.000	-0.026	-0.049	-0.117	0.018	-0.002	0.175	0.265	0.039	-0.035	-0.007	0.049	0.369	0.561	0.801	1.070	1.124	1.003	0.950	0.768	0.674	0.518	0.367	0.228	0.134	0.006	-0.196	-0.395	-0.677	-0.896	-1.022	-0.939	-0.797	-0.549	-0.301	-0.193	0.022	0.211	0.304	0.317	0.318	0.363	0.377	0.340	0.256	0.144	-0.034	-0.153	-0.241
2023-12-25 09:50:13.276000	-0.009	0.192	0.427	0.749	1.063	1.078	1.061	0.962	0.734	0.657	0.735	0.845	1.242	1.465	1.692	1.806	1.801	1.716	1.703	1.745	1.746	1.663	1.601	1.568	1.525	1.316	0.881	0.494	-0.105	-0.566	-0.920	-1.110	-1.083	-0.972	-0.720	-0.493	-0.366	-0.247	-0.170	-0.171	-0.175	-0.109	0.140	0.533	0.736	0.757	0.572	0.367	0.244
2023-12-25 09:50:16.346000	0.739	0.722	0.619	0.414	0.168	-0.000	-0.171	-0.117	-0.090	0.185	0.384	0.516	0.604	0.735	0.884	1.140	1.433	1.472	1.564	1.624	1.554	1.583	1.426	1.125	0.909	0.775	0.580	0.396	0.177	0.014	-0.104	-0.210	-0.156	-0.178	-0.158	-0.162	-0.227	-0.310	-0.223	-0.040	0.178	0.325	0.466	0.430	0.368	0.270	0.167	0.064	-0.015
2023-12-25 09:50:19.416000	0.441	0.654	0.642	0.685	0.719	0.668	0.691	0.823	0.717	0.701	0.426	0.439	0.350	0.459	0.466	0.685	0.996	1.103	1.502	1.667	1.621	1.595	1.518	1.435	1.406	1.286	1.050	0.875	0.767	0.729	0.694	0.658	0.636	0.542	0.444	0.391	0.323	0.316	0.372	0.506	0.608	0.651	0.678	0.673	0.757	0.837	0.887	0.855	0.689
2023-12-25 09:50:22.486000	0.741	0.777	0.705	0.626	0.712	0.657	0.776	0.845	0.726	0.693	0.596	0.613	0.641	0.734	0.762	0.812	0.862	0.706	0.569	0.648	0.612	0.850	1.170	1.343	1.495	1.501	1.404	1.186	1.009	0.881	0.744	0.475	0.367	0.251	0.305	0.413	0.330	0.253	0.174	0.114	0.116	0.052	0.037	0.001	-0.028	-0.119	-0.171	-0.232	-0.329
2023-12-25 09:50:25.556000	1.077	1.077	0.897	0.747	0.798	0.791	0.797	0.815	0.784	0.750	0.645	0.580	0.419	0.468	0.445	0.605	0.926	0.960	1.228	1.318	1.257	1.306	1.219	1.010	0.846	0.840	0.772	0.649	0.618	0.673	0.723	0.813	0.853	0.838	0.822	0.828	0.681	0.580	0.483	0.482	0.487	0.422	0.175	-0.247	-0.503	-0.537	-0.335	-0.105	0.022
2023-12-25 09:50:28.627000	1.016	1.030	0.973	1.022	1.253	1.285	1.154	1.016	0.889	0.764	0.736	0.799	0.844	0.908	0.870	0.828	0.859	0.762	0.779	0.924	0.931	1.222	1.630	1.914	2.126	2.160	2.002	1.787	1.643	1.566	1.608	1.608	1.511	1.381	1.138	0.909	0.622	0.369	0.256	0.251	0.210	0.148	0.113	0.115	0.143	0.132	0.191	0.241	0.219
2023-12-25 09:50:31.697000	0.814	1.094	1.266	1.552	1.557	1.515	1.329	1.230	1.183	1.235	1.299	1.353	1.403	1.326	1.304	1.140	0.960	0.775	0.599	0.568	0.532	0.766	1.151	1.264	1.474	1.569	1.539	1.328	1.121	0.981	0.880	0.805	0.738	0.650	0.546	0.499	0.409	0.320	0.250	0.164	0.013	-0.101	-0.192	-0.229	-0.219	-0.184	-0.201	-0.242	-0.191
2023-12-25 09:50:34.767000	1.126	1.338	1.367	1.509	1.333	1.170	0.893	0.852	0.877	1.112	1.242	1.336	1.301	1.087	0.921	0.692	0.570	0.482	0.538	0.630	0.697	0.856	0.834	0.709	0.595	0.521	0.437	0.436	0.594	0.828	0.918	0.940	0.958	0.759	0.425	0.317	0.017	-0.134	-0.217	-0.335	-0.492	-0.525	-0.594	-0.664	-0.646	-0.625	-0.425	-0.316	-0.188
2023-12-25 09:50:37.837000	0.962	0.823	0.805	0.682	0.624	0.658	0.622	0.742	0.805	0.969	0.965	0.932	0.596	0.353	0.008	-0.217	-0.268	-0.308	-0.268	-0.165	-0.141	0.138	0.443	0.576	0.752	0.833	0.987	1.035	1.163	1.264	1.217	1.196	1.189	1.161	1.085	1.033	0.919	0.730	0.523	0.329	0.125	0.029	-0.031	-0.043	0.061	0.139	0.094	-0.083	-0.241
2023-12-25 09:50:40.907000	0.310	0.485	0.570	0.646	0.503	0.435	0.586	0.871	0.927	1.063	0.862	0.817	0.557	0.381	0.103	-0.006	-0.023	-0.103	-0.117	-0.188	-0.299	-0.357	-0.115	0.097	0.251	0.215	0.130	0.101	0.096	0.118	0.142	0.090	0.169	0.083	-0.179	-0.336	-0.665	-0.989	-1.154	-1.254	-1.332	-1.150	-0.953	-0.857	-0.942	-1.074	-1.064	-1.009	-0.878
2023-12-25 09:50:43.977000	0.183	0.070	0.120	0.186	0.489	0.621	0.611	0.478	0.526	0.578	0.683	0.838	0.886	0.705	0.540	0.245	-0.009	-0.226	-0.472	-0.402	-0.262	-0.167	-0.174	-0.143	-0.117	-0.104	-0.148	-0.134	-0.271	-0.404	-0.546	-0.666	-0.696	-0.721	-0.629	-0.538	-0.557	-0.621	-0.727	-0.832	-0.764	-0.607	-0.495	-0.555	-0.717	-0.842	-0.952	-1.000	-1.022
2023-12-25 09:50:47.048000	0.195	0.303	0.427	0.519	0.165	0.100	0.166	0.352	0.578	0.876	1.058	1.254	1.269	1.202	1.213	1.258	1.317	1.274	1.194	1.061	0.982	0.719	0.507	0.442	0.433	0.547	0.648	0.677	0.597	0.392	0.504	0.418	0.372	0.233	0.007	-0.276	-0.409	-0.440	-0.332	-0.219	-0.051	-0.062	-0.057	-0.212	-0.333	-0.243	0.054	0.281	0.355
2023-12-25 09:50:50.118000	-0.288	-0.269	-0.280	-0.136	0.090	0.233	0.592	0.654	0.774	0.696	0.759	0.727	0.733	0.648	0.529	0.348	0.152	0.091	0.017	0.054	0.107	0.048	-0.277	-0.541	-0.710	-0.689	-0.577	-0.470	-0.468	-0.550	-0.423	-0.399	-0.443	-0.420	-0.546	-0.809	-0.778	-0.741	-0.539	-0.162	0.107	0.242	0.223	0.215	0.274	0.234	0.072	-0.073	-0.232
2023-12-25 09:50:53.188000	0.295	0.368	0.424	0.431	0.168	0.042	-0.288	-0.532	-0.561	-0.678	-0.616	-0.573	-0.480	-0.398	-0.422	-0.445	-0.575	-0.511	-0.525	-0.541	-0.384	-0.358	-0.476	-0.525	-0.651	-0.779	-0.738	-0.614	-0.459	-0.371	-0.291	-0.392	-0.389	-0.426	-0.499	-0.547	-0.655	-0.629	-0.457	-0.156	0.242	0.390	0.414	0.338	0.142	0.111	0.236	0.407	0.497
2023-12-25 09:50:56.258000	-0.471	-0.659	-0.811	-0.864	-0.626	-0.361	0.188	0.439	0.620	0.458	0.260	-0.054	-0.411	-0.379	-0.511	-0.425	-0.276	-0.166	-0.100	-0.246	-0.214	-0.474	-0.895	-1.068	-1.258	-1.274	-1.073	-0.810	-0.560	-0.355	-0.415	-0.574	-0.763	-1.034	-1.178	-1.224	-1.130	-0.993	-0.932	-0.917	-0.916	-0.791	-0.719	-0.539	-0.336	-0.176	-0.204	-0.306	-0.307
2023-12-25 09:50:59.328000	0.047	0.169	0.271	0.374	0.325	0.358	0.431	0.306	0.259	0.054	0.079	0.011	0.164	0.347	0.552	0.711	0.853	0.914	0.805	0.673	0.585	0.346	-0.020	-0.226	-0.425	-0.379	-0.287	-0.199	-0.227	-0.332	-0.388	-0.491	-0.404	-0.353	-0.316	-0.269	-0.195	-0.174	-0.250	-0.417	-0.450	-0.426	-0.203	0.110	0.270	0.546	0.906	1.209	1.522
2023-12-25 09:51:02.398000	-0.459	-0.333	-0.363	-0.267	-0.228	-0.168	-0.212	-0.390	-0.514	-0.639	-0.594	-0.548	-0.262	-0.031	0.360	0.674	0.623	0.670	0.322	0.198	0.269	0.333	0.252	0.128	-0.056	-0.282	-0.438	-0.421	-0.411	-0.339	-0.521	-0.606	-0.662	-0.600	-0.372	-0.242	0.028	0.130	0.043	-0.031	0.011	-0.032	-0.161	-0.078	0.237	0.646	0.886	0.890	0.594
2023-12-25 09:53:11.456000	1.010	0.917	0.746	0.907	1.491	1.826	2.199	2.240	1.991	1.695	1.483	1.390	1.454	1.365	1.488	1.434	1.114	0.796	0.166	-0.060	-0.180	0.016	0.312	0.438	0.502	0.532	0.563	0.646	0.737	0.811	0.740	0.866	0.897	0.912	1.049	1.174	1.313	1.445	1.540	1.696	1.881	1.949	1.961	1.574	1.116	0.629	0.051	-0.416	-0.953
2023-12-25 09:53:14.527000	1.360	1.291	1.173	0.938	0.707	0.682	0.838	1.012	1.181	1.483	1.630	1.838	1.779	1.537	1.394	1.085	0.855	0.731	0.463	0.560	0.587	0.702	0.662	0.553	0.461	0.367	0.331	0.275	0.366	0.481	0.858	1.239	1.455	1.642	1.726	1.748	1.736	1.578	1.367	1.208	1.151	1.064	0.926	0.539	0.392	0.034	-0.283	-0.537	-0.857
2023-12-25 09:53:17.598000	0.402	0.157	0.027	0.081	0.418	0.562	0.789	0.675	0.436	0.149	0.162	0.300	0.529	0.625	0.736	0.674	0.569	0.565	0.387	0.133	0.018	-0.180	-0.236	-0.165	-0.182	-0.098	-0.116	-0.087	0.012	0.089	0.245	0.457	0.614	0.720	0.783	0.790	0.841	0.929	1.139	1.484	1.875	2.013	2.006	1.684	1.235	0.789	0.425	0.443	0.577
2023-12-25 09:53:20.668000	0.899	0.901	0.830	0.511	0.267	0.143	0.216	0.285	0.285	0.397	0.459	0.259	0.185	0.194	0.325	0.578	0.713	0.772	0.852	0.548	0.355	0.086	-0.049	-0.248	-0.282	-0.400	-0.529	-0.569	-0.297	0.027	0.454	0.708	0.912	1.024	1.059	1.090	1.074	1.022	0.998	0.976	0.955	0.860	0.587	0.095	-0.257	-0.415	-0.458	-0.521	-0.658
2023-12-25 09:53:23.739000	-0.918	-0.715	-0.513	-0.046	-0.011	0.106	-0.031	-0.162	-0.167	-0.387	-0.415	-0.416	-0.398	-0.440	-0.492	-0.691	-0.780	-0.758	-0.781	-0.553	-0.455	-0.273	-0.316	-0.404	-0.639	-0.723	-0.776	-0.781	-0.912	-1.061	-1.137	-1.070	-1.060	-0.754	-0.294	0.030	0.360	0.641	0.734	0.642	0.596	0.641	0.673	0.897	0.928	0.655	-0.062	-0.643	-1.136
2023-12-25 09:53:26.810000	-0.129	-0.304	-0.368	-0.545	-0.607	-0.450	-0.175	0.056	0.159	0.232	0.256	0.147	0.065	0.055	0.131	0.230	0.167	0.089	-0.154	-0.469	-0.552	-0.617	-0.523	-0.364	-0.419	-0.540	-0.735	-0.738	-0.814	-0.908	-0.916	-0.935	-0.839	-0.717	-0.598	-0.443	-0.344	-0.250	-0.175	-0.099	0.023	-0.001	-0.101	-0.303	-0.281	-0.166	-0.031	-0.026	-0.266
2023-12-25 09:53:29.881000	-0.341	-0.105	0.059	0.434	0.477	0.511	0.633	0.611	0.565	0.258	0.026	-0.089	-0.245	-0.186	-0.250	-0.192	-0.058	0.099	0.217	0.128	0.094	-0.100	-0.415	-0.638	-0.831	-0.865	-0.798	-0.694	-0.542	-0.416	-0.562	-0.770	-0.961	-1.162	-1.246	-1.230	-0.996	-0.645	-0.280	0.079	0.390	0.441	0.509	0.482	0.485	0.581	0.695	0.771	0.866
2023-12-25 09:53:32.952000	0.199	0.304	0.380	0.348	0.235	0.093	-0.260	-0.467	-0.534	-0.412	-0.364	-0.333	-0.390	-0.387	-0.523	-0.472	-0.321	-0.327	-0.168	-0.007	0.093	0.265	0.385	0.404	0.363	0.115	-0.271	-0.488	-0.938	-1.221	-1.535	-1.625	-1.700	-1.687	-1.696	-1.704	-1.665	-1.578	-1.380	-1.054	-0.804	-0.625	-0.438	-0.208	-0.108	0.210	0.623	0.978	1.206
2023-12-25 09:53:36.022000	-0.859	-0.557	-0.342	-0.153	-0.223	-0.194	-0.106	0.024	0.092	0.120	0.003	0.110	0.048	0.057	-0.048	-0.071	-0.079	-0.070	-0.173	-0.403	-0.507	-0.521	-0.319	-0.043	0.175	0.222	0.008	-0.090	-0.222	-0.254	-0.359	-0.531	-0.642	-0.888	-1.093	-1.155	-1.074	-0.953	-0.904	-0.957	-1.008	-1.068	-0.948	-0.727	-0.496	-0.206	0.205	0.424	0.654
2023-12-25 09:53:39.093000	0.521	0.487	0.547	0.417	0.215	0.013	-0.370	-0.455	-0.413	-0.181	-0.142	-0.150	-0.301	-0.419	-0.467	-0.561	-0.720	-0.665	-0.770	-0.867	-0.804	-0.720	-0.547	-0.395	-0.232	-0.196	-0.203	-0.163	-0.150	-0.065	-0.292	-0.451	-0.646	-0.871	-1.118	-1.237	-1.296	-1.255	-1.219	-1.166	-1.240	-1.151	-1.012	-0.796	-0.604	-0.343	0.064	0.315	0.579
2023-12-25 09:53:42.164000	-0.011	-0.062	0.012	-0.021	-0.121	-0.136	-0.337	-0.416	-0.433	-0.460	-0.531	-0.471	-0.547	-0.542	-0.634	-0.706	-0.641	-0.546	-0.485	-0.435	-0.444	-0.438	-0.482	-0.481	-0.469	-0.319	-0.176	-0.063	-0.097	-0.183	-0.378	-0.499	-0.524	-0.489	-0.557	-0.651	-0.925	-1.272	-1.628	-1.961	-2.196	-2.179	-1.961	-1.576	-1.200	-0.795	-0.263	0.102	0.499
2023-12-25 09:53:45.235000	0.088	0.005	-0.065	-0.531	-0.864	-0.968	-0.850	-0.630	-0.455	-0.368	-0.383	-0.384	-0.491	-0.572	-0.659	-0.759	-0.745	-0.637	-0.560	-0.543	-0.477	-0.441	-0.441	-0.411	-0.316	-0.092	0.193	0.288	0.140	-0.080	-0.279	-0.510	-0.613	-0.774	-0.850	-0.891	-0.983	-1.159	-1.303	-1.450	-1.567	-1.522	-1.390	-1.215	-1.095	-1.030	-0.849	-0.722	-0.636
2023-12-25 09:53:48.306000	-0.512	-0.643	-0.808	-0.701	-0.419	-0.330	-0.227	-0.241	-0.263	-0.309	-0.492	-0.458	-0.624	-0.680	-0.625	-0.534	-0.261	-0.145	0.087	0.226	0.261	0.263	0.231	0.244	0.374	0.541	0.710	0.672	0.472	0.176	-0.071	-0.172	-0.227	-0.223	-0.328	-0.548	-0.792	-1.202	-1.539	-1.937	-2.295	-2.324	-2.288	-2.099	-1.866	-1.397	-0.740	-0.246	0.112
2023-12-25 09:53:51.376000	-0.860	-0.803	-0.726	-0.852	-1.026	-1.126	-1.071	-1.027	-1.016	-0.967	-0.840	-0.776	-0.658	-0.603	-0.632	-0.635	-0.577	-0.576	-0.424	-0.234	-0.143	-0.005	0.099	0.135	0.219	0.299	0.447	0.471	0.658	0.834	1.096	1.098	0.978	0.558	-0.039	-0.464	-0.841	-1.156	-1.374	-1.501	-1.534	-1.450	-1.306	-1.103	-0.998	-0.938	-0.830	-0.676	-0.400
2023-12-25 09:53:54.447000	-0.830	-0.884	-0.935	-1.104	-1.308	-1.379	-1.400	-1.380	-1.212	-1.049	-0.946	-0.859	-0.853	-0.784	-0.739	-0.566	-0.243	-0.173	0.125	0.346	0.412	0.497	0.559	0.599	0.660	0.687	0.708	0.602	0.515	0.411	0.482	0.478	0.515	0.428	0.254	0.044	-0.157	-0.480	-0.723	-0.993	-1.270	-1.414	-1.533	-1.499	-1.477	-1.359	-1.129	-0.898	-0.654
2023-12-25 09:53:57.518000	-1.054	-1.203	-1.185	-1.069	-0.909	-0.807	-0.675	-0.579	-0.509	-0.495	-0.497	-0.592	-0.680	-0.798	-0.792	-0.788	-0.753	-0.750	-0.533	-0.178	-0.031	0.248	0.466	0.537	0.583	0.565	0.670	0.740	0.984	1.159	1.255	1.171	1.042	0.780	0.554	0.389	0.296	0.209	0.037	-0.376	-0.820	-1.065	-1.174	-1.200	-1.100	-1.033	-0.811	-0.668	-0.513
2023-12-25 09:54:00.589000	-0.010	-0.157	-0.166	-0.283	-0.562	-0.707	-1.193	-1.479	-1.440	-1.295	-0.968	-0.875	-0.681	-0.650	-0.672	-0.787	-0.797	-0.745	-0.471	-0.073	0.173	0.417	0.465	0.398	0.331	0.290	0.449	0.569	0.856	1.113	1.270	1.253	1.186	0.945	0.639	0.458	0.233	0.208	0.195	0.181	0.205	0.152	0.021	-0.154	-0.270	-0.510	-0.617	-0.608	-0.454
2023-12-25 09:54:03.660000	-0.301	-0.555	-0.675	-0.912	-0.815	-0.752	-0.608	-0.554	-0.528	-0.593	-0.639	-0.709	-0.750	-0.784	-0.742	-0.603	-0.322	-0.215	0.117	0.369	0.479	0.646	0.758	0.833	0.904	0.945	0.928	0.842	0.708	0.603	0.582	0.506	0.508	0.625	0.826	0.974	0.999	1.038	1.009	0.842	0.685	0.450	0.215	-0.069	-0.294	-0.439	-0.477	-0.379	-0.245
2023-12-25 09:54:06.731000	-0.491	-0.643	-0.700	-0.746	-0.598	-0.521	-0.497	-0.475	-0.478	-0.459	-0.273	-0.262	0.039	0.083	0.162	0.138	0.096	0.063	0.139	0.290	0.334	0.492	0.596	0.572	0.547	0.597	0.727	0.791	0.887	0.933	0.892	0.800	0.650	0.507	0.545	0.570	0.859	1.168	1.416	1.434	1.406	1.277	1.166	0.924	0.639	0.290	-0.115	-0.288	-0.279
2023-12-25 09:54:09.801000	-0.658	-0.547	-0.532	-0.456	-0.386	-0.354	-0.314	-0.212	-0.167	0.009	0.101	0.234	0.424	0.415	0.414	0.312	0.144	0.081	-0.017	-0.050	-0.045	-0.052	-0.089	-0.173	-0.244	-0.291	-0.305	-0.336	-0.169	0.058	0.482	0.849	1.023	1.220	1.290	1.328	1.187	1.094	1.102	1.259	1.406	1.420	1.316	1.063	0.767	0.453	0.070	-0.127	-0.099
2023-12-25 09:54:12.872000	-0.765	-0.651	-0.544	-0.605	-0.633	-0.661	-0.560	-0.455	-0.436	-0.423	-0.418	-0.512	-0.497	-0.396	-0.243	0.103	0.419	0.525	0.688	0.662	0.545	0.431	0.302	0.171	0.074	0.148	0.241	0.236	0.300	0.350	0.378	0.251	0.247	0.332	0.545	0.714	0.916	1.097	1.188	1.371	1.501	1.616	1.680	1.588	1.343	1.027	0.546	0.320	0.282
2023-12-25 09:54:15.943000	-0.321	-0.280	-0.381	-0.387	-0.453	-0.438	-0.489	-0.524	-0.500	-0.477	-0.307	-0.388	-0.312	-0.246	-0.144	-0.126	-0.182	-0.172	-0.185	-0.036	0.032	0.148	0.206	0.055	-0.022	0.000	0.135	0.130	0.102	0.049	-0.056	-0.125	-0.104	0.043	0.239	0.329	0.372	0.385	0.452	0.647	0.771	0.918	1.036	1.082	1.079	0.967	0.705	0.465	0.151
2023-12-25 09:54:19.014000	-0.450	-0.166	-0.086	0.164	0.141	0.136	0.131	0.140	0.113	0.052	0.008	0.090	0.065	0.132	0.143	0.303	0.441	0.510	0.597	0.527	0.485	0.328	0.305	0.367	0.428	0.438	0.446	0.407	0.397	0.402	0.519	0.601	0.662	0.773	0.909	1.044	1.105	1.178	1.285	1.490	1.587	1.651	1.639	1.512	1.403	1.223	0.992	0.828	0.676
2023-12-25 09:54:22.085000	0.069	0.002	-0.033	-0.140	-0.098	-0.133	-0.199	-0.328	-0.448	-0.612	-0.593	-0.658	-0.558	-0.309	-0.173	0.133	0.398	0.481	0.598	0.459	0.319	0.155	0.155	0.189	0.317	0.416	0.392	0.342	0.214	0.143	-0.088	-0.261	-0.390	-0.431	-0.327	-0.113	0.123	0.468	0.746	1.121	1.365	1.491	1.450	1.373	1.367	1.340	1.223	1.121	0.936
2023-12-25 09:54:25.155000	0.020	0.018	-0.010	0.086	0.250	0.329	0.458	0.442	0.334	0.044	-0.004	-0.120	0.019	0.205	0.405	0.527	0.513	0.447	0.347	0.253	0.158	0.055	0.087	0.121	0.094	0.061	-0.008	-0.043	-0.040	0.048	0.240	0.460	0.540	0.606	0.664	0.692	0.753	0.847	1.035	1.227	1.359	1.249	1.149	0.950	0.834	0.733	0.575	0.436	0.287
2023-12-25 09:54:28.226000	0.551	0.642	0.558	0.579	0.404	0.293	0.265	0.365	0.390	0.458	0.432	0.529	0.624	0.805	0.824	1.027	1.132	1.113	1.045	0.793	0.549	0.232	0.015	-0.081	-0.166	-0.156	-0.122	-0.097	-0.075	0.011	0.108	0.281	0.281	0.309	0.443	0.570	0.786	0.982	1.055	0.996	0.936	0.858	0.867	0.973	1.043	1.059	1.012	0.887	0.697
2023-12-25 09:54:31.297000	0.090	-0.072	-0.253	-0.298	-0.201	-0.180	-0.185	-0.082	-0.017	0.199	0.219	0.228	0.258	0.257	0.271	0.274	0.372	0.444	0.455	0.354	0.331	0.136	-0.099	-0.219	-0.300	-0.242	-0.063	0.042	0.034	0.003	-0.183	-0.282	-0.309	-0.258	-0.150	-0.076	-0.179	-0.293	-0.320	-0.257	-0.131	0.042	0.159	0.239	0.202	0.206	0.251	0.303	0.248
2023-12-25 09:54:34.368000	-0.083	0.003	0.077	-0.017	-0.121	-0.175	-0.142	0.033	0.136	0.215	0.130	-0.011	-0.057	0.110	0.239	0.492	0.698	0.688	0.623	0.416	0.345	0.205	0.126	0.068	-0.005	-0.035	-0.006	0.001	-0.050	-0.110	-0.068	-0.040	0.029	0.040	0.013	-0.063	-0.205	-0.357	-0.399	-0.439	-0.354	-0.290	-0.141	-0.009	-0.008	0.045	0.085	0.095	0.003
2023-12-25 09:54:37.439000	-0.106	0.104	0.121	0.375	0.464	0.514	0.515	0.512	0.486	0.407	0.291	0.289	0.256	0.283	0.328	0.396	0.455	0.454	0.309	0.140	0.104	-0.009	-0.077	-0.053	-0.000	0.043	0.058	0.091	0.090	0.040	-0.208	-0.450	-0.531	-0.502	-0.390	-0.206	-0.089	0.042	0.027	-0.142	-0.249	-0.354	-0.391	-0.201	-0.077	0.115	0.260	0.262	0.035
2023-12-25 09:54:40.510000	-0.605	-0.662	-0.589	-0.425	0.033	0.244	0.438	0.615	0.644	0.742	0.737	0.710	0.785	0.778	0.983	1.012	0.890	0.684	0.299	-0.086	-0.165	-0.219	-0.196	-0.054	0.081	0.147	0.047	0.050	0.135	0.226	0.226	0.066	0.029	0.061	0.107	0.124	-0.023	-0.151	-0.130	0.063	0.230	0.380	0.420	0.340	0.279	0.223	0.200	0.162	0.051
2023-12-25 09:54:43.580000	-0.260	-0.265	-0.128	-0.063	0.027	0.074	0.179	0.196	0.246	0.152	0.135	-0.012	-0.084	0.049	0.166	0.317	0.336	0.317	0.213	0.018	-0.063	-0.189	-0.320	-0.419	-0.465	-0.527	-0.642	-0.672	-0.570	-0.506	-0.253	-0.105	-0.006	0.017	-0.105	-0.141	-0.289	-0.301	-0.271	-0.178	-0.114	-0.110	-0.056	0.090	0.274	0.335	0.248	0.065	-0.136
2023-12-25 09:54:46.651000	0.413	0.451	0.365	0.488	0.440	0.415	0.215	0.002	-0.032	0.004	0.150	0.219	0.260	0.177	0.178	0.028	-0.241	-0.253	-0.346	-0.202	0.001	0.115	0.117	0.090	0.073	0.019	0.031	0.055	0.148	0.175	0.232	0.295	0.292	0.311	0.316	0.260	0.240	0.213	0.265	0.343	0.383	0.328	0.217	0.114	0.060	0.095	0.116	0.143	0.102
2023-12-25 09:54:49.722000	-0.268	-0.162	-0.153	-0.288	-0.382	-0.361	-0.309	-0.244	-0.150	0.053	0.200	0.348	0.480	0.586	0.530	0.464	0.431	0.483	0.502	0.520	0.567	0.502	0.343	0.317	0.269	0.214	0.159	0.180	0.138	0.084	0.078	0.193	0.232	0.267	0.099	-0.106	-0.414	-0.704	-0.854	-0.835	-0.745	-0.553	-0.403	-0.297	-0.203	-0.149	0.088	0.312	0.529
2023-12-25 09:54:52.793000	-0.243	-0.052	0.180	0.171	-0.050	-0.141	-0.294	-0.314	-0.202	-0.082	-0.115	-0.071	-0.270	-0.297	-0.499	-0.578	-0.518	-0.365	-0.208	-0.074	0.056	-0.052	-0.206	-0.270	-0.390	-0.483	-0.474	-0.401	-0.383	-0.371	-0.134	0.178	0.287	0.299	0.171	0.072	0.063	0.145	0.226	0.264	0.271	0.132	-0.072	-0.234	-0.386	-0.366	-0.278	-0.101	0.153
2023-12-25 09:54:55.864000	-0.899	-0.718	-0.603	-0.483	-0.375	-0.336	-0.328	-0.453	-0.608	-0.745	-0.832	-0.820	-0.697	-0.587	-0.574	-0.621	-0.659	-0.659	-0.654	-0.687	-0.719	-0.784	-0.792	-0.754	-0.715	-0.694	-0.708	-0.580	-0.362	-0.123	-0.071	-0.066	-0.146	-0.227	-0.240	-0.232	-0.118	0.006	0.109	0.083	0.042	-0.167	-0.416	-0.645	-0.763	-0.601	-0.319	-0.100	0.068
2023-12-25 09:54:58.934000	-0.054	-0.104	-0.127	0.013	0.037	-0.028	-0.293	-0.531	-0.576	-0.582	-0.516	-0.437	-0.340	-0.339	-0.248	-0.271	-0.202	-0.114	-0.016	-0.010	-0.042	-0.146	-0.226	-0.135	-0.149	-0.166	-0.317	-0.244	-0.171	-0.070	-0.207	-0.395	-0.422	-0.321	-0.154	-0.035	0.151	0.176	0.010	-0.305	-0.496	-0.558	-0.456	-0.223	-0.107	-0.064	-0.121	-0.230	-0.351
2023-12-25 09:55:02.005000	0.170	-0.264	-0.524	-0.903	-1.094	-1.168	-1.153	-1.020	-0.915	-0.697	-0.699	-0.686	-0.877	-1.023	-1.124	-1.195	-1.245	-1.226	-1.162	-1.061	-0.944	-0.832	-0.761	-0.724	-0.707	-0.596	-0.565	-0.534	-0.604	-0.666	-0.670	-0.636	-0.584	-0.510	-0.450	-0.523	-0.503	-0.511	-0.420	-0.269	-0.156	-0.123	-0.124	-0.145	-0.152	-0.205	-0.420	-0.577	-0.598
2023-12-25 09:55:05.076000	-0.031	-0.264	-0.379	-0.590	-0.737	-0.810	-0.977	-1.305	-1.467	-1.746	-1.604	-1.624	-1.431	-1.407	-1.388	-1.472	-1.482	-1.336	-1.115	-0.884	-0.665	-0.503	-0.451	-0.408	-0.428	-0.516	-0.516	-0.401	-0.343	-0.379	-0.586	-0.820	-0.970	-1.057	-0.964	-0.887	-0.629	-0.413	-0.350	-0.486	-0.656	-0.842	-1.095	-1.239	-1.245	-1.250	-1.313	-1.374	-1.310
2023-12-25 09:55:08.147000	1.742	1.627	1.484	1.210	0.842	0.619	0.359	0.096	-0.101	-0.449	-0.626	-0.733	-0.794	-0.872	-0.761	-0.869	-1.105	-1.104	-1.244	-1.052	-0.875	-0.724	-0.620	-0.507	-0.495	-0.437	-0.485	-0.468	-0.637	-0.772	-0.963	-0.928	-0.910	-0.755	-0.566	-0.536	-0.399	-0.468	-0.656	-0.826	-0.887	-0.887	-0.810	-0.737	-0.661	-0.594	-0.467	-0.394	-0.289
2023-12-25 09:55:11.218000	1.191	1.165	1.143	0.778	0.628	0.626	0.847	0.790	0.600	0.203	-0.056	-0.287	-0.504	-0.593	-0.677	-0.854	-1.076	-1.330	-1.563	-1.597	-1.617	-1.571	-1.510	-1.402	-1.341	-1.125	-0.930	-0.849	-1.012	-1.187	-1.254	-1.258	-1.195	-1.118	-1.121	-1.111	-1.074	-0.967	-0.890	-0.798	-0.824	-0.943	-1.220	-1.465	-1.478	-1.380	-1.073	-0.825	-0.567
2023-12-25 09:55:14.289000	1.327	1.294	1.369	1.506	1.614	1.589	1.467	1.229	1.071	0.755	0.467	0.330	0.007	-0.245	-0.458	-0.694	-1.025	-1.278	-1.663	-1.972	-2.107	-2.221	-2.183	-2.084	-1.941	-1.758	-1.672	-1.547	-1.297	-1.013	-0.816	-0.663	-0.694	-0.689	-0.555	-0.425	-0.189	0.007	-0.034	-0.284	-0.575	-0.815	-1.007	-0.946	-0.757	-0.471	-0.168	-0.011	-0.022
2023-12-25 09:55:17.359000	1.925	2.028	1.966	2.022	1.979	1.789	1.670	1.600	1.542	1.515	1.215	1.197	0.960	0.815	0.673	0.483	0.132	-0.122	-0.566	-0.976	-1.229	-1.473	-1.557	-1.577	-1.485	-1.226	-1.089	-1.107	-1.240	-1.332	-1.392	-1.315	-1.209	-1.051	-1.015	-1.053	-1.207	-1.362	-1.390	-1.255	-1.081	-0.980	-0.834	-0.615	-0.463	-0.223	0.132	0.424	0.618
2023-12-25 09:55:20.430000	0.966	1.023	1.053	1.251	1.429	1.523	1.548	1.526	1.520	1.539	1.460	1.421	1.184	1.017	0.728	0.516	0.274	0.086	-0.102	-0.318	-0.406	-0.511	-0.632	-0.711	-0.767	-0.807	-0.822	-0.833	-0.889	-0.962	-1.131	-1.339	-1.402	-1.413	-1.403	-1.404	-1.190	-1.018	-0.908	-0.898	-0.926	-0.935	-0.836	-0.611	-0.408	-0.246	-0.076	0.047	0.187
2023-12-25 09:55:23.501000	0.141	0.111	0.079	0.205	0.312	0.321	0.481	0.806	0.882	1.091	0.955	1.087	1.107	1.189	1.118	1.200	1.138	1.155	1.054	0.865	0.768	0.568	0.200	-0.084	-0.366	-0.668	-0.944	-0.982	-0.921	-0.775	-0.807	-0.870	-1.002	-1.172	-1.216	-1.212	-1.015	-0.804	-0.562	-0.310	-0.181	-0.249	-0.223	-0.206	-0.136	-0.099	0.036	0.146	0.390
2023-12-25 09:55:26.572000	-0.313	-0.104	0.070	0.377	0.576	0.598	0.612	0.613	0.569	0.614	0.719	0.892	1.123	1.255	1.279	1.327	1.464	1.490	1.630	1.581	1.530	1.293	0.873	0.547	0.244	0.005	-0.026	-0.090	-0.393	-0.757	-1.251	-1.745	-1.875	-1.977	-1.917	-1.748	-1.488	-1.185	-0.957	-0.749	-0.670	-0.640	-0.660	-0.706	-0.789	-0.726	-0.466	-0.269	-0.109
2023-12-25 09:55:29.643000	-0.472	-0.530	-0.523	-0.397	-0.116	0.057	0.348	0.417	0.246	0.059	0.004	0.003	0.119	0.255	0.458	0.697	0.791	0.855	0.945	1.041	1.049	1.158	1.173	1.104	0.969	0.632	0.263	0.055	-0.103	-0.188	-0.463	-0.920	-1.217	-1.605	-1.734	-1.720	-1.479	-1.281	-1.225	-1.224	-1.316	-1.238	-0.989	-0.618	-0.259	-0.084	0.066	-0.019	-0.241
2023-12-25 09:55:32.713000	-0.326	-0.418	-0.496	-0.584	-0.645	-0.724	-0.764	-0.640	-0.350	0.117	0.480	0.851	1.112	1.111	1.045	1.026	1.082	1.013	1.107	1.229	1.219	1.408	1.613	1.729	1.824	1.816	1.634	1.337	0.859	0.459	0.327	0.169	0.109	-0.135	-0.408	-0.593	-0.838	-0.985	-1.028	-1.011	-1.093	-1.033	-0.911	-0.679	-0.512	-0.508	-0.510	-0.548	-0.594
2023-12-25 09:55:35.784000	-1.304	-1.348	-1.263	-1.060	-0.720	-0.559	-0.310	-0.012	0.183	0.505	0.622	0.700	0.595	0.369	0.090	-0.099	-0.159	-0.190	-0.071	0.045	0.071	0.269	0.598	0.762	1.064	1.270	1.401	1.263	1.071	0.884	0.758	0.557	0.378	-0.005	-0.293	-0.492	-0.730	-1.027	-1.368	-1.628	-1.821	-1.641	-1.409	-0.984	-0.595	-0.316	-0.128	-0.100	-0.220
2023-12-25 09:55:38.855000	-0.766	-0.511	-0.362	-0.102	-0.055	-0.097	-0.206	-0.239	-0.131	-0.039	0.174	0.183	0.438	0.539	0.644	0.610	0.494	0.520	0.588	0.805	0.848	1.120	1.512	1.763	1.976	1.997	1.858	1.645	1.448	1.302	1.222	1.145	1.049	0.847	0.698	0.511	0.328	-0.027	-0.371	-0.529	-0.556	-0.555	-0.566	-0.668	-0.637	-0.715	-0.793	-0.839	-0.597
2023-12-25 09:55:41.926000	-1.016	-1.048	-1.066	-0.906	-0.648	-0.493	-0.330	-0.117	0.124	0.441	0.678	0.686	0.695	0.510	0.402	0.156	0.038	-0.056	0.024	0.224	0.251	0.428	0.686	0.833	1.154	1.462	1.613	1.484	1.394	1.370	1.383	1.450	1.614	1.717	1.672	1.586	1.170	0.639	0.271	0.010	-0.215	-0.347	-0.454	-0.508	-0.443	-0.397	-0.372	-0.390	-0.392
2023-12-25 09:55:44.997000	-1.648	-1.730	-1.809	-1.732	-1.526	-1.410	-1.163	-0.872	-0.822	-0.719	-0.727	-0.753	-0.611	-0.409	-0.113	0.247	0.554	0.693	0.963	1.021	1.023	0.943	0.831	0.718	0.734	0.746	0.921	0.955	1.085	1.183	1.169	1.120	1.188	1.331	1.517	1.600	1.520	1.395	1.306	1.242	1.116	0.992	0.671	0.250	-0.111	-0.239	-0.288	-0.271	-0.352
2023-12-25 09:55:48.068000	-1.262	-1.286	-1.215	-1.256	-1.239	-1.143	-1.093	-1.135	-1.020	-1.023	-0.777	-0.638	-0.360	-0.282	-0.275	-0.315	-0.402	-0.447	-0.448	-0.346	-0.307	-0.063	0.322	0.520	0.698	0.721	0.655	0.493	0.378	0.306	0.488	0.833	1.180	1.722	2.033	2.128	1.953	1.802	1.658	1.477	1.316	1.220	0.999	0.627	0.263	-0.019	-0.314	-0.453	-0.617
2023-12-25 09:55:51.138000	-1.385	-1.589	-1.663	-1.918	-1.922	-1.839	-1.660	-1.530	-1.622	-1.676	-1.626	-1.458	-1.283	-1.141	-0.968	-0.797	-0.622	-0.474	-0.345	-0.144	-0.093	0.070	0.217	0.266	0.256	0.134	0.086	0.075	0.360	0.702	1.195	1.638	1.921	2.108	2.011	1.893	1.707	1.648	1.661	1.517	1.268	1.098	0.810	0.637	0.545	0.458	0.231	0.043	-0.232
2023-12-25 09:55:54.209000	-1.189	-1.104	-0.990	-1.324	-1.746	-1.831	-1.978	-1.983	-1.933	-1.947	-1.818	-1.746	-1.647	-1.532	-1.563	-1.479	-1.179	-1.028	-0.694	-0.372	-0.233	-0.085	-0.043	-0.102	-0.208	-0.318	-0.281	-0.148	0.037	0.183	0.390	0.840	1.166	1.594	1.844	1.921	1.917	1.881	1.875	1.909	1.898	1.835	1.594	1.294	1.045	0.802	0.469	0.282	0.115
2023-12-25 09:55:57.280000	-1.308	-1.276	-1.084	-1.121	-1.160	-1.052	-1.038	-1.084	-1.046	-1.194	-1.148	-1.302	-1.501	-1.690	-1.876	-2.037	-1.934	-1.787	-1.611	-1.326	-1.220	-1.029	-0.827	-0.682	-0.658	-0.595	-0.566	-0.431	-0.233	-0.033	0.187	0.502	0.710	0.994	1.273	1.465	1.527	1.572	1.560	1.438	1.266	1.166	1.038	0.953	0.910	0.827	0.628	0.510	0.387
2023-12-25 09:56:00.351000	0.176	0.233	0.107	0.102	-0.234	-0.408	-0.888	-1.210	-1.233	-1.381	-1.351	-1.348	-1.360	-1.257	-1.017	-0.838	-0.494	-0.217	0.018	0.176	0.245	0.075	-0.217	-0.362	-0.456	-0.421	-0.311	-0.175	-0.030	0.058	0.041	0.207	0.388	0.707	1.022	1.274	1.506	1.748	1.892	1.983	1.988	1.863	1.663	1.479	1.341	1.325	1.156	0.981	0.732
2023-12-25 09:56:03.422000	0.698	0.476	0.296	-0.096	-0.329	-0.278	-0.264	-0.331	-0.266	-0.397	-0.578	-0.873	-1.305	-1.582	-1.777	-1.853	-1.726	-1.613	-1.415	-1.294	-1.203	-1.262	-1.271	-1.248	-1.112	-0.901	-0.753	-0.685	-0.737	-0.817	-0.806	-0.640	-0.412	-0.049	0.244	0.473	0.642	0.803	0.921	1.142	1.306	1.357	1.434	1.541	1.559	1.608	1.550	1.494	1.266
2023-12-25 09:56:06.492000	1.007	0.917	0.772	0.739	0.735	0.786	0.736	0.631	0.621	0.408	0.179	0.020	-0.058	-0.021	0.040	0.004	-0.200	-0.353	-0.626	-0.659	-0.732	-0.758	-0.683	-0.551	-0.582	-0.591	-0.612	-0.623	-0.631	-0.598	-0.405	-0.237	-0.195	0.007	0.316	0.538	0.924	1.357	1.626	1.739	1.717	1.574	1.395	1.256	1.109	1.012	0.797	0.760	0.885
2023-12-25 09:56:09.563000	1.282	1.336	1.311	1.283	1.157	1.146	1.187	1.175	1.119	0.902	0.575	0.299	-0.004	-0.152	-0.336	-0.550	-0.944	-1.092	-1.500	-1.748	-1.874	-2.014	-1.999	-1.991	-1.939	-1.923	-1.877	-1.791	-1.473	-1.123	-0.838	-0.492	-0.329	-0.112	-0.020	0.075	0.181	0.323	0.381	0.523	0.634	0.745	0.774	0.809	0.932	0.957	0.914	0.826	0.748
2023-12-25 09:56:12.634000	1.527	1.546	1.575	1.522	1.432	1.359	1.346	1.343	1.151	0.966	0.598	0.152	-0.233	-0.317	-0.256	-0.198	-0.354	-0.495	-0.720	-0.932	-1.029	-1.183	-1.315	-1.416	-1.553	-1.686	-1.714	-1.600	-1.342	-1.044	-0.814	-0.665	-0.570	-0.464	-0.386	-0.290	-0.268	-0.246	-0.195	-0.174	-0.198	-0.159	-0.114	0.125	0.377	0.541	0.701	0.824	1.034
2023-12-25 09:56:15.705000	1.160	1.202	1.169	1.345	1.376	1.310	1.273	1.293	1.332	1.408	1.327	1.140	0.903	0.761	0.751	0.655	0.238	-0.079	-0.641	-0.892	-0.983	-1.090	-1.292	-1.460	-1.626	-1.724	-1.671	-1.478	-1.216	-1.000	-1.006	-0.889	-0.798	-0.553	-0.350	-0.154	-0.180	-0.265	-0.412	-0.501	-0.515	-0.469	-0.369	-0.215	-0.028	0.098	0.247	0.358	0.395
2023-12-25 09:56:18.776000	0.665	0.702	0.775	0.869	0.838	0.736	0.654	0.720	0.900	1.276	1.365	1.384	1.165	1.020	1.025	1.121	0.964	0.897	0.462	-0.107	-0.229	-0.706	-1.231	-1.489	-1.666	-1.748	-1.753	-1.664	-1.590	-1.547	-1.447	-1.277	-1.079	-0.863	-0.806	-0.790	-0.828	-0.934	-0.961	-1.004	-0.958	-0.840	-0.713	-0.504	-0.304	0.006	0.434	0.647	0.575
2023-12-25 09:56:21.846000	1.172	1.062	0.937	0.998	1.177	1.138	1.130	1.085	1.023	1.228	1.296	1.526	1.743	1.853	2.050	2.104	1.852	1.688	1.284	0.952	0.843	0.440	-0.202	-0.696	-1.107	-1.456	-1.696	-1.803	-2.002	-2.152	-2.095	-1.925	-1.741	-1.466	-1.340	-1.265	-1.120	-1.049	-1.021	-1.028	-0.977	-0.976	-0.781	-0.502	-0.256	-0.032	0.117	0.126	0.105
2023-12-25 09:56:24.917000	0.425	0.476	0.494	0.492	0.591	0.585	0.604	0.558	0.547	0.679	0.928	1.248	1.594	1.566	1.576	1.398	1.106	0.921	0.586	0.414	0.341	0.125	-0.201	-0.428	-0.744	-1.075	-1.389	-1.514	-1.741	-1.982	-1.882	-1.785	-1.659	-1.581	-1.679	-1.822	-1.683	-1.653	-1.605	-1.510	-1.343	-1.236	-1.053	-0.920	-0.847	-0.760	-0.633	-0.523	-0.369
2023-12-25 09:56:27.988000	0.413	0.424	0.350	0.339	0.330	0.257	0.239	0.295	0.317	0.526	0.823	1.020	1.509	1.785	1.998	2.064	1.920	1.779	1.600	1.425	1.350	1.209	0.942	0.723	0.420	-0.000	-0.491	-0.751	-1.190	-1.472	-1.639	-1.765	-1.813	-1.879	-2.000	-2.142	-2.095	-2.047	-1.937	-1.816	-1.652	-1.458	-1.232	-0.965	-0.834	-0.746	-0.795	-0.939	-1.051
2023-12-25 09:56:31.059000	0.286	0.261	0.124	0.233	0.374	0.487	0.730	0.933	0.918	0.996	0.984	1.042	1.134	1.172	1.236	1.293	1.340	1.390	1.540	1.549	1.554	1.393	1.103	0.879	0.699	0.472	0.250	0.071	-0.331	-0.729	-1.103	-1.417	-1.639	-1.820	-1.940	-2.021	-2.102	-2.201	-2.279	-2.322	-2.317	-2.152	-1.935	-1.592	-1.366	-1.232	-1.079	-0.984	-0.846
2023-12-25 09:56:34.130000	0.211	0.377	0.463	0.371	0.191	0.091	0.100	0.147	0.092	-0.028	-0.019	-0.020	0.157	0.289	0.336	0.436	0.607	0.653	0.931	1.153	1.264	1.427	1.574	1.704	1.737	1.655	1.489	1.330	0.912	0.498	0.245	-0.111	-0.389	-0.931	-1.458	-1.749	-2.033	-2.222	-2.248	-2.271	-2.237	-2.180	-2.184	-2.133	-2.129	-1.961	-1.618	-1.321	-1.017
2023-12-25 09:56:37.201000	-0.097	-0.053	-0.076	0.163	0.478	0.591	0.879	1.008	0.914	0.797	0.686	0.510	0.629	0.903	0.959	1.148	1.352	1.420	1.745	1.944	1.996	2.049	2.029	2.031	2.094	2.136	2.193	2.099	1.865	1.673	1.351	0.831	0.314	-0.376	-0.909	-1.263	-1.496	-1.650	-1.707	-1.854	-1.943	-1.986	-1.993	-1.962	-1.866	-1.768	-1.534	-1.442	-1.395
2023-12-25 09:56:40.271000	-0.073	0.006	0.182	0.416	0.826	0.949	1.199	1.303	1.174	1.066	0.828	0.861	0.707	0.679	0.586	0.684	0.973	1.161	1.544	1.800	1.807	1.877	1.954	2.055	2.111	2.162	2.214	2.028	1.835	1.586	1.478	1.086	0.706	0.219	-0.150	-0.490	-0.641	-0.830	-0.966	-1.201	-1.402	-1.518	-1.674	-1.785	-1.816	-1.752	-1.358	-1.001	-0.588
2023-12-25 09:56:43.342000	0.018	0.130	0.257	0.453	0.710	0.631	0.598	0.394	0.099	-0.226	-0.330	-0.249	-0.108	-0.001	-0.154	-0.198	0.034	0.136	0.534	1.018	1.082	1.445	1.859	2.086	2.219	2.233	2.310	2.250	2.207	2.112	1.985	1.629	1.216	0.399	-0.397	-0.851	-1.155	-1.332	-1.443	-1.557	-1.657	-1.742	-1.761	-1.833	-1.871	-1.898	-1.804	-1.763	-1.664
2023-12-25 09:56:46.413000	-0.133	-0.206	-0.195	-0.075	0.180	0.145	0.119	0.074	-0.072	0.018	0.151	0.209	0.347	0.395	0.447	0.550	0.823	0.970	1.332	1.716	1.802	2.143	2.535	2.718	2.897	2.974	3.086	2.998	2.949	2.847	2.474	1.903	1.429	0.828	0.503	0.197	-0.104	-0.433	-0.676	-0.927	-1.121	-1.196	-1.205	-1.143	-1.110	-1.141	-1.127	-1.148	-1.108
2023-12-25 09:56:49.484000	-0.289	-0.274	-0.231	-0.160	-0.153	-0.124	-0.145	-0.136	-0.027	0.040	0.088	0.266	0.192	0.154	0.089	0.173	0.482	0.588	0.785	0.941	0.945	1.218	1.710	2.047	2.432	2.718	2.992	2.956	2.835	2.676	2.288	1.906	1.668	1.413	1.245	1.089	0.669	0.238	-0.094	-0.318	-0.444	-0.539	-0.594	-0.621	-0.667	-0.701	-0.699	-0.664	-0.662
2023-12-25 09:56:52.555000	-0.234	-0.189	-0.215	-0.316	-0.490	-0.487	-0.542	-0.441	-0.329	-0.215	-0.262	-0.172	-0.170	-0.070	-0.112	-0.032	0.143	0.178	0.303	0.391	0.425	0.586	0.855	1.050	1.369	1.688	1.998	2.113	2.308	2.464	2.571	2.598	2.590	2.197	1.729	1.562	1.189	0.872	0.531	0.129	-0.211	-0.448	-0.594	-0.757	-0.802	-0.917	-1.002	-1.018	-0.954
2023-12-25 09:56:55.625000	-0.824	-0.695	-0.637	-0.599	-0.553	-0.455	-0.304	-0.281	-0.547	-0.770	-0.765	-0.730	-0.560	-0.394	-0.218	-0.103	0.139	0.269	0.443	0.572	0.544	0.675	0.886	1.028	1.343	1.573	1.734	1.705	1.909	2.098	2.315	2.467	2.590	2.561	2.551	2.467	2.148	1.679	1.351	1.081	0.924	0.789	0.566	0.243	0.045	-0.192	-0.323	-0.296	-0.158
2023-12-25 09:56:58.696000	-0.432	-0.539	-0.631	-0.611	-0.689	-0.634	-0.729	-0.726	-0.550	-0.370	-0.357	-0.417	-0.479	-0.373	-0.297	-0.177	-0.129	-0.135	-0.056	0.094	0.122	0.341	0.573	0.772	0.924	0.952	0.979	1.059	1.394	1.728	1.928	2.047	2.094	2.039	2.041	2.076	1.993	1.875	1.768	1.690	1.632	1.532	1.372	0.982	0.723	0.444	0.087	-0.099	-0.169
2023-12-25 09:57:01.767000	-0.569	-0.671	-0.767	-0.891	-1.033	-1.037	-1.103	-1.004	-0.960	-0.743	-0.625	-0.522	-0.387	-0.282	-0.207	-0.187	-0.198	-0.137	-0.124	-0.029	0.003	0.159	0.362	0.464	0.460	0.259	0.024	-0.062	0.117	0.375	0.787	1.125	1.359	1.558	1.784	1.997	2.056	1.993	1.800	1.544	1.364	1.358	1.377	1.265	1.129	0.987	0.877	0.899	0.911
2023-12-25 09:57:04.838000	-0.333	-0.593	-0.690	-0.887	-1.073	-1.239	-1.429	-1.484	-1.504	-1.343	-1.063	-0.980	-0.739	-0.774	-0.721	-0.802	-0.871	-0.790	-0.650	-0.381	-0.194	0.095	0.354	0.384	0.451	0.459	0.671	0.808	1.082	1.252	1.173	1.028	0.930	1.023	1.458	1.753	1.985	2.056	1.971	1.974	1.958	1.977	1.919	1.811	1.692	1.583	1.235	0.943	0.632
2023-12-25 09:57:07.909000	0.349	0.256	0.129	-0.035	-0.508	-0.683	-1.194	-1.334	-0.989	-0.726	-0.623	-0.579	-0.505	-0.344	-0.326	-0.300	-0.266	-0.288	-0.350	-0.440	-0.378	-0.255	-0.035	0.092	0.193	0.354	0.500	0.640	0.835	0.979	0.923	0.817	0.819	0.977	1.377	1.782	2.157	2.467	2.520	2.497	2.492	2.447	2.506	2.674	2.775	2.876	2.695	2.552	2.448
2023-12-25 09:57:10.980000	1.420	1.275	1.168	0.728	0.246	0.046	-0.123	-0.176	-0.190	-0.341	-0.524	-0.491	-0.686	-0.843	-1.100	-1.302	-1.251	-1.097	-0.946	-0.847	-0.831	-0.792	-0.791	-0.841	-0.623	-0.285	0.031	0.103	0.116	-0.006	0.210	0.544	0.962	1.327	1.597	1.947	2.205	2.405	2.399	2.368	2.175	2.111	2.087	2.136	2.199	2.133	1.952	1.807	1.645
2023-12-25 09:57:14.050000	1.088	1.255	1.280	1.373	1.137	0.906	0.491	0.110	-0.184	-0.662	-1.008	-1.128	-1.482	-1.565	-1.868	-1.891	-1.533	-1.370	-0.903	-0.697	-0.640	-0.624	-0.698	-0.654	-0.534	-0.192	0.021	0.131	0.238	0.245	0.527	0.818	1.001	1.120	1.027	0.966	1.078	1.182	1.318	1.483	1.600	1.687	1.604	1.493	1.457	1.390	1.255	1.128	1.180
2023-12-25 09:57:17.121000	1.284	1.332	1.375	1.229	1.152	1.034	0.929	0.667	0.364	-0.022	-0.354	-0.628	-1.082	-1.387	-1.683	-2.008	-2.165	-2.101	-1.791	-1.073	-0.871	-0.327	0.007	0.138	0.058	-0.128	-0.362	-0.358	-0.296	-0.220	-0.140	-0.056	0.102	0.206	0.212	0.405	0.532	0.943	1.378	1.825	2.070	2.135	1.943	1.626	1.339	1.003	0.729	0.662	0.786
2023-12-25 09:57:20.192000	0.661	0.737	0.783	0.954	0.912	0.934	0.832	0.708	0.822	0.788	0.815	0.552	0.162	-0.216	-0.424	-0.730	-0.952	-1.049	-1.131	-1.210	-1.094	-1.183	-1.202	-1.119	-1.011	-0.846	-0.645	-0.511	-0.540	-0.637	-0.829	-0.847	-0.910	-0.761	-0.699	-0.731	-0.726	-0.577	-0.392	-0.225	-0.151	-0.026	0.053	0.024	-0.011	-0.016	0.027	0.090	0.164
2023-12-25 09:57:23.263000	0.015	-0.060	0.109	0.095	0.379	0.524	0.732	0.754	0.836	0.836	0.997	0.888	0.925	0.542	0.381	-0.048	-0.553	-0.727	-1.188	-1.572	-1.651	-1.848	-2.033	-2.082	-2.134	-2.165	-2.245	-2.162	-2.071	-2.022	-1.963	-1.803	-1.716	-1.385	-0.964	-0.761	-0.507	-0.381	-0.301	-0.159	0.058	0.173	0.295	0.175	0.007	-0.247	-0.536	-0.701	-0.825
2023-12-25 09:57:26.334000	-0.242	-0.257	-0.102	-0.025	0.153	0.326	0.659	0.907	1.111	1.171	1.075	1.135	1.024	0.830	0.563	0.358	0.288	0.176	-0.103	-0.744	-0.945	-1.382	-1.591	-1.658	-1.617	-1.550	-1.562	-1.479	-1.446	-1.434	-1.388	-1.361	-1.485	-1.654	-1.801	-1.849	-1.730	-1.399	-1.104	-0.795	-0.412	-0.217	-0.050	0.173	0.207	0.301	0.179	0.068	0.029
2023-12-25 09:57:29.404000	-0.538	-0.305	-0.200	-0.086	0.079	0.121	0.178	0.248	0.275	0.489	0.632	0.792	0.894	0.769	0.750	0.697	0.452	0.327	0.018	-0.375	-0.409	-0.742	-1.167	-1.430	-1.983	-2.450	-2.700	-2.611	-2.449	-2.259	-2.294	-2.555	-2.724	-2.841	-2.918	-2.951	-2.776	-2.468	-2.071	-1.658	-1.169	-0.852	-0.252	0.284	0.486	0.497	0.400	0.288	0.227
2023-12-25 09:57:32.475000	-1.130	-0.907	-0.855	-0.766	-0.608	-0.517	-0.519	-0.570	-0.568	-0.492	-0.327	-0.317	-0.100	0.299	0.918	1.513	1.541	1.385	1.009	0.315	0.010	-0.526	-1.112	-1.493	-1.870	-2.050	-2.237	-2.327	-2.578	-2.734	-2.770	-2.402	-2.224	-1.789	-1.738	-1.977	-2.218	-2.265	-2.053	-1.740	-1.309	-0.939	-0.367	0.241	0.557	0.791	0.931	0.817	0.417
[truncated: 146 more columns]
