# Supplementary material for: Dynamic infrared aurora on Jupiter
Source: Nat Commun. 2025 May 12;16:3907. doi: 10.1038/s41467-025-58984-z (PMC12069571; doi:10.1038/s41467-025-58984-z)
Supplement: Supplementary file 6 — Source Data [file 41467_2025_58984_MOESM6_ESM.zip › SupplementaryFig5b.txt]

Cut from dark polar region keogram
Time						DeltaL (uW/m2/sr)
2023-12-25 08:14:07.504000	0.6258
2023-12-25 08:14:10.574000	0.6477
2023-12-25 08:14:13.644000	0.5620
2023-12-25 08:14:16.714000	0.0800
2023-12-25 08:14:19.784000	-0.0637
2023-12-25 08:14:22.854000	-0.2940
2023-12-25 08:14:25.925000	0.0125
2023-12-25 08:14:28.995000	-0.0105
2023-12-25 08:14:32.065000	0.2036
2023-12-25 08:14:35.135000	0.4342
2023-12-25 08:14:38.205000	0.6531
2023-12-25 08:14:41.276000	0.7922
2023-12-25 08:14:44.346000	1.0068
2023-12-25 08:14:47.416000	1.1513
2023-12-25 08:14:50.486000	0.7492
2023-12-25 08:14:53.556000	-0.3430
2023-12-25 08:14:56.626000	-0.1940
2023-12-25 08:14:59.697000	-0.9675
2023-12-25 08:15:02.767000	-0.7018
2023-12-25 08:15:05.837000	-0.8160
2023-12-25 08:15:08.907000	-0.3642
2023-12-25 08:15:11.977000	-0.1838
2023-12-25 08:15:15.047000	-0.2810
2023-12-25 08:15:18.118000	0.3872
2023-12-25 08:15:21.188000	0.5737
2023-12-25 08:15:24.258000	0.0159
2023-12-25 08:15:27.328000	0.6675
2023-12-25 08:15:30.398000	-0.2387
2023-12-25 08:15:33.468000	-0.0281
2023-12-25 08:15:36.539000	-0.1460
2023-12-25 08:15:39.609000	-0.1976
2023-12-25 08:15:42.679000	-0.0343
2023-12-25 08:15:45.749000	0.2022
2023-12-25 08:15:48.819000	0.2468
2023-12-25 08:15:51.889000	0.3248
2023-12-25 08:15:54.960000	0.4851
2023-12-25 08:15:58.030000	-0.0151
2023-12-25 08:16:01.100000	-0.1501
2023-12-25 08:16:04.170000	-0.2310
2023-12-25 08:16:07.240000	-0.4733
2023-12-25 08:16:10.310000	-0.1074
2023-12-25 08:16:13.381000	0.2214
2023-12-25 08:16:16.451000	0.3980
2023-12-25 08:16:19.521000	0.4316
2023-12-25 08:16:22.591000	0.9986
2023-12-25 08:16:25.661000	0.6232
2023-12-25 08:16:28.732000	0.6904
2023-12-25 08:16:31.802000	0.5989
2023-12-25 08:16:34.872000	-0.1008
2023-12-25 08:16:37.942000	-0.6267
2023-12-25 08:16:41.012000	-0.9754
2023-12-25 08:16:44.082000	-1.1276
2023-12-25 08:16:47.153000	-1.0008
2023-12-25 08:16:50.223000	-0.4967
2023-12-25 08:16:53.293000	-0.4048
2023-12-25 08:16:56.363000	-0.1415
2023-12-25 08:16:59.433000	-0.0834
2023-12-25 08:17:02.503000	-0.3926
2023-12-25 08:17:05.574000	-0.3730
2023-12-25 08:17:08.644000	-0.5124
2023-12-25 08:17:11.714000	-0.4375
2023-12-25 08:17:14.784000	-0.5998
2023-12-25 08:17:17.854000	-0.3454
2023-12-25 08:17:20.924000	-0.2744
2023-12-25 08:17:23.995000	-0.2294
2023-12-25 08:17:27.065000	0.1122
2023-12-25 08:17:30.135000	0.4265
2023-12-25 08:17:33.205000	0.8619
2023-12-25 08:17:36.275000	0.7781
2023-12-25 08:17:39.345000	0.3747
2023-12-25 08:17:42.416000	0.3518
2023-12-25 08:17:45.486000	0.1969
2023-12-25 08:17:48.556000	-0.2971
2023-12-25 08:17:51.626000	-0.4968
2023-12-25 08:17:54.696000	-0.3460
2023-12-25 08:17:57.766000	-0.6572
2023-12-25 08:18:00.837000	-0.2325
2023-12-25 08:18:03.907000	0.0522
2023-12-25 08:18:06.977000	-0.0328
2023-12-25 08:18:10.047000	0.0418
2023-12-25 08:18:13.117000	0.1705
2023-12-25 08:18:16.188000	-0.3877
2023-12-25 08:18:19.258000	-0.0314
2023-12-25 08:18:22.328000	-0.3389
2023-12-25 08:18:25.398000	-0.0663
2023-12-25 08:18:28.468000	0.1030
2023-12-25 08:18:31.538000	0.6023
2023-12-25 08:18:34.609000	0.7208
2023-12-25 08:18:37.679000	0.7514
2023-12-25 08:18:40.749000	0.8777
2023-12-25 08:18:43.819000	0.8623
2023-12-25 08:18:46.889000	0.6353
2023-12-25 08:18:49.959000	0.2736
2023-12-25 08:18:53.030000	0.1084
2023-12-25 08:18:56.100000	-0.3093
2023-12-25 08:18:59.170000	0.6469
2023-12-25 08:19:02.240000	-0.0948
2023-12-25 08:19:05.310000	-0.0062
2023-12-25 08:19:08.380000	-0.1329
2023-12-25 08:19:11.451000	-0.6283
2023-12-25 08:19:14.521000	-0.8069
2023-12-25 08:19:17.591000	-0.6674
2023-12-25 08:19:20.661000	-0.5814
2023-12-25 08:19:23.731000	-0.7339
2023-12-25 08:19:26.801000	-0.3693
2023-12-25 08:19:29.872000	-0.6615
2023-12-25 08:19:32.942000	-0.0847
2023-12-25 08:19:36.012000	-0.2860
2023-12-25 08:19:39.082000	0.1171
2023-12-25 08:19:42.152000	-0.1785
2023-12-25 08:19:45.222000	-0.3379
2023-12-25 08:19:48.293000	0.0198
2023-12-25 08:19:51.363000	-0.0483
2023-12-25 08:19:54.433000	0.0742
2023-12-25 08:19:57.503000	0.0303
2023-12-25 08:20:00.573000	-0.1262
2023-12-25 08:20:03.644000	-0.2684
2023-12-25 08:20:06.714000	0.2083
2023-12-25 08:20:09.784000	0.1125
2023-12-25 08:20:12.854000	0.1134
2023-12-25 08:20:15.924000	0.6517
2023-12-25 08:20:18.994000	0.9152
2023-12-25 08:20:22.065000	0.6423
2023-12-25 08:20:25.135000	1.1744
2023-12-25 08:20:28.205000	0.3518
2023-12-25 08:20:31.275000	0.2507
2023-12-25 08:20:34.345000	-0.1590
2023-12-25 08:20:37.415000	-0.5290
2023-12-25 08:20:40.486000	-0.0087
2023-12-25 08:20:43.556000	-0.4223
2023-12-25 08:20:46.626000	-0.3181
2023-12-25 08:20:49.696000	-0.1826
2023-12-25 08:20:52.766000	-0.1531
2023-12-25 08:20:55.836000	0.0347
2023-12-25 08:20:58.907000	0.1584
2023-12-25 08:21:01.977000	0.1434
2023-12-25 08:21:05.047000	0.1788
2023-12-25 08:21:08.117000	0.1834
2023-12-25 08:21:11.187000	-0.3434
2023-12-25 08:21:14.257000	-0.5753
2023-12-25 08:21:17.328000	-0.5964
2023-12-25 08:21:20.398000	-0.2898
2023-12-25 08:21:23.468000	-0.2964
2023-12-25 08:21:26.538000	-0.2085
2023-12-25 08:21:29.608000	-0.2559
2023-12-25 08:21:32.678000	-0.3945
2023-12-25 08:21:35.749000	-0.3242
2023-12-25 08:21:38.819000	-0.2371
2023-12-25 08:21:41.889000	-0.4662
2023-12-25 08:21:44.959000	-0.1721
2023-12-25 08:21:48.029000	-0.5502
2023-12-25 08:21:51.100000	-0.0469
2023-12-25 08:21:54.170000	-0.3047
2023-12-25 08:21:57.240000	-0.1346
2023-12-25 08:22:00.310000	0.0991
2023-12-25 08:22:03.380000	0.2230
2023-12-25 08:22:06.450000	-0.1687
2023-12-25 08:22:09.521000	0.2121
2023-12-25 08:22:12.591000	-0.1868
2023-12-25 08:22:15.661000	-0.1944
2023-12-25 08:22:18.731000	0.1728
2023-12-25 08:22:21.801000	-0.2709
2023-12-25 08:22:24.871000	-0.2872
2023-12-25 08:22:27.942000	0.5035
2023-12-25 08:22:31.012000	-0.2314
2023-12-25 08:22:34.082000	0.1718
2023-12-25 08:22:37.152000	0.3859
2023-12-25 08:22:40.222000	0.1917
2023-12-25 08:22:43.292000	0.1284
2023-12-25 08:22:46.363000	0.4922
2023-12-25 08:22:49.433000	-0.1941
2023-12-25 08:22:52.503000	0.0130
2023-12-25 08:22:55.573000	-0.1593
2023-12-25 08:22:58.643000	0.1862
2023-12-25 08:23:01.713000	0.3320
2023-12-25 08:23:04.784000	0.3051
2023-12-25 08:23:07.854000	0.2986
2023-12-25 08:23:10.924000	0.2350
2023-12-25 08:23:13.994000	0.0778
2023-12-25 08:23:17.064000	0.7855
2023-12-25 08:23:20.134000	-0.2092
2023-12-25 08:23:23.205000	0.5983
2023-12-25 08:23:26.275000	-0.5891
2023-12-25 08:23:29.345000	0.3094
2023-12-25 08:23:32.415000	-0.3692
2023-12-25 08:23:35.485000	0.4800
2023-12-25 08:23:38.556000	0.0158
2023-12-25 08:23:41.626000	0.7404
2023-12-25 08:23:44.696000	0.3925
2023-12-25 08:23:47.766000	0.6648
2023-12-25 08:23:50.836000	-0.0045
2023-12-25 08:23:53.906000	0.5996
2023-12-25 08:23:56.977000	0.3660
2023-12-25 08:24:00.047000	0.5773
2023-12-25 08:24:03.117000	-0.0600
2023-12-25 08:24:06.187000	0.5473
2023-12-25 08:24:09.257000	1.1994
2023-12-25 08:24:12.327000	1.1051
2023-12-25 08:24:15.398000	0.2743
2023-12-25 08:26:33.798000	-0.5870
2023-12-25 08:26:36.868000	-1.2100
2023-12-25 08:26:39.938000	-0.5254
2023-12-25 08:26:43.009000	-0.7913
2023-12-25 08:26:46.079000	-0.4718
2023-12-25 08:26:49.149000	-0.6540
2023-12-25 08:26:52.219000	-0.3102
2023-12-25 08:26:55.289000	-0.3811
2023-12-25 08:26:58.359000	-0.2587
2023-12-25 08:27:01.430000	0.4462
2023-12-25 08:27:04.500000	-0.1919
2023-12-25 08:27:07.570000	0.3516
2023-12-25 08:27:10.640000	0.0159
2023-12-25 08:27:13.710000	-0.0314
2023-12-25 08:27:16.781000	0.6280
2023-12-25 08:27:19.851000	0.4723
2023-12-25 08:27:22.921000	0.6491
2023-12-25 08:27:25.991000	-0.0035
2023-12-25 08:27:29.061000	-0.3374
2023-12-25 08:27:32.131000	-0.4534
2023-12-25 08:27:35.202000	-0.5972
2023-12-25 08:27:38.272000	-0.6846
2023-12-25 08:27:41.342000	-0.3598
2023-12-25 08:27:44.412000	-0.6114
2023-12-25 08:27:47.482000	-0.5027
2023-12-25 08:27:50.552000	0.4189
2023-12-25 08:27:53.623000	0.2234
2023-12-25 08:27:56.693000	-0.0417
2023-12-25 08:27:59.763000	0.2395
2023-12-25 08:28:02.833000	0.0688
2023-12-25 08:28:05.903000	-0.4033
2023-12-25 08:28:08.973000	-0.3337
2023-12-25 08:28:12.044000	-0.3839
2023-12-25 08:28:15.114000	-0.8628
2023-12-25 08:28:18.184000	-0.4637
2023-12-25 08:28:21.254000	-0.0046
2023-12-25 08:28:24.324000	-0.3016
2023-12-25 08:28:27.394000	-0.3541
2023-12-25 08:28:30.465000	-0.4852
2023-12-25 08:28:33.535000	-0.4268
2023-12-25 08:28:36.605000	-0.1512
2023-12-25 08:28:39.675000	-0.3167
2023-12-25 08:28:42.745000	-0.1315
2023-12-25 08:28:45.815000	0.1447
2023-12-25 08:28:48.886000	-0.2795
2023-12-25 08:28:51.956000	-0.3178
2023-12-25 08:28:55.026000	-0.2174
2023-12-25 08:28:58.096000	-0.4088
2023-12-25 08:29:01.166000	-0.0438
2023-12-25 08:29:04.237000	0.3633
2023-12-25 08:29:07.307000	0.3035
2023-12-25 08:29:10.377000	0.0723
2023-12-25 08:29:13.447000	-0.0384
2023-12-25 08:29:16.517000	0.0083
2023-12-25 08:29:19.587000	-0.0224
2023-12-25 08:29:22.658000	-0.0524
2023-12-25 08:29:25.728000	-0.1530
2023-12-25 08:29:28.798000	0.1423
2023-12-25 08:29:31.868000	0.4234
2023-12-25 08:29:34.938000	0.0553
2023-12-25 08:29:38.008000	0.0650
2023-12-25 08:29:41.079000	-0.1789
2023-12-25 08:29:44.149000	-0.2733
2023-12-25 08:29:47.219000	-0.0496
2023-12-25 08:29:50.289000	0.3783
2023-12-25 08:29:53.359000	0.3610
2023-12-25 08:29:56.429000	-0.0790
2023-12-25 08:29:59.500000	0.2587
2023-12-25 08:30:02.570000	0.2456
2023-12-25 08:30:05.640000	0.0500
2023-12-25 08:30:08.710000	0.0406
2023-12-25 08:30:11.780000	0.0369
2023-12-25 08:30:14.850000	0.0171
2023-12-25 08:30:17.921000	-0.0451
2023-12-25 08:30:20.991000	-0.6930
2023-12-25 08:30:24.061000	-1.0307
2023-12-25 08:30:27.131000	-1.1338
2023-12-25 08:30:30.201000	-0.6494
2023-12-25 08:30:33.271000	0.2826
2023-12-25 08:30:36.342000	0.8861
2023-12-25 08:30:39.412000	0.6553
2023-12-25 08:30:42.482000	0.5415
2023-12-25 08:30:45.552000	0.6129
2023-12-25 08:30:48.622000	0.4279
2023-12-25 08:30:51.693000	0.5685
2023-12-25 08:30:54.763000	0.7437
2023-12-25 08:30:57.833000	0.6463
2023-12-25 08:31:00.903000	0.5322
2023-12-25 08:31:03.973000	0.3974
2023-12-25 08:31:07.043000	0.0759
2023-12-25 08:31:10.114000	-0.1403
2023-12-25 08:31:13.184000	0.5309
2023-12-25 08:31:16.254000	0.1007
2023-12-25 08:31:19.324000	-0.2816
2023-12-25 08:31:22.394000	-0.6199
2023-12-25 08:31:25.464000	-0.8189
2023-12-25 08:31:28.535000	-0.5428
2023-12-25 08:31:31.605000	-0.0712
2023-12-25 08:31:34.675000	-0.2001
2023-12-25 08:31:37.745000	-0.2137
2023-12-25 08:31:40.815000	-0.4824
2023-12-25 08:31:43.885000	-0.4467
2023-12-25 08:31:46.956000	-0.1483
2023-12-25 08:31:50.026000	-0.0629
2023-12-25 08:31:53.096000	0.1993
2023-12-25 08:31:56.166000	0.0182
2023-12-25 08:31:59.236000	-0.3505
2023-12-25 08:32:02.306000	-0.1785
2023-12-25 08:32:05.377000	0.5371
2023-12-25 08:32:08.447000	0.5024
2023-12-25 08:32:11.517000	0.3790
2023-12-25 08:32:14.587000	-0.0365
2023-12-25 08:32:17.657000	0.0771
2023-12-25 08:32:20.727000	-0.0568
2023-12-25 08:32:23.798000	0.0550
2023-12-25 08:32:26.868000	0.3117
2023-12-25 08:32:29.938000	-0.4425
2023-12-25 08:32:33.008000	-0.5655
2023-12-25 08:32:36.078000	-0.4020
2023-12-25 08:32:39.149000	0.2478
2023-12-25 08:32:42.219000	0.1131
2023-12-25 08:32:45.289000	-0.1913
2023-12-25 08:32:48.359000	0.1532
2023-12-25 08:32:51.429000	0.0491
2023-12-25 08:32:54.499000	-0.3408
2023-12-25 08:32:57.570000	0.3659
2023-12-25 08:33:00.640000	-0.1118
2023-12-25 08:33:03.710000	-0.1686
2023-12-25 08:33:06.780000	0.2639
2023-12-25 08:33:09.850000	0.0380
2023-12-25 08:33:12.920000	0.4861
2023-12-25 08:33:15.991000	0.2286
2023-12-25 08:33:19.061000	0.1786
2023-12-25 08:33:22.131000	0.2627
2023-12-25 08:33:25.201000	0.2044
2023-12-25 08:33:28.271000	-0.3783
2023-12-25 08:33:31.341000	-0.0278
2023-12-25 08:33:34.412000	0.4298
2023-12-25 08:33:37.482000	0.0268
2023-12-25 08:33:40.552000	0.1032
2023-12-25 08:33:43.622000	0.0617
2023-12-25 08:33:46.692000	0.0205
2023-12-25 08:33:49.762000	-0.0694
2023-12-25 08:33:52.833000	0.2309
2023-12-25 08:33:55.903000	0.3066
2023-12-25 08:33:58.973000	-0.3332
2023-12-25 08:34:02.043000	-0.0776
2023-12-25 08:34:05.113000	0.5424
2023-12-25 08:34:08.183000	0.0099
2023-12-25 08:34:11.254000	0.0802
2023-12-25 08:34:14.324000	-0.0386
2023-12-25 08:34:17.394000	-0.1654
2023-12-25 08:34:20.464000	-0.1939
2023-12-25 08:34:23.534000	0.5286
2023-12-25 08:34:26.605000	-0.0835
2023-12-25 08:34:29.675000	-0.1433
2023-12-25 08:34:32.745000	0.1693
2023-12-25 08:34:35.815000	-0.3568
2023-12-25 08:34:38.885000	0.0191
2023-12-25 08:34:41.955000	0.3884
2023-12-25 08:34:45.026000	-0.3053
2023-12-25 08:34:48.096000	0.2418
2023-12-25 08:34:51.166000	0.1886
2023-12-25 08:34:54.236000	-0.3297
2023-12-25 08:34:57.306000	0.1807
2023-12-25 08:35:00.376000	-0.1289
2023-12-25 08:35:03.447000	-0.2520
2023-12-25 08:35:06.517000	-0.1799
2023-12-25 08:35:09.587000	-0.4417
2023-12-25 08:35:12.657000	-0.2957
2023-12-25 08:35:15.727000	-0.4794
2023-12-25 08:35:18.797000	-0.1342
2023-12-25 08:35:21.868000	-0.3978
2023-12-25 08:35:24.938000	-0.1914
2023-12-25 08:35:28.008000	-0.1674
2023-12-25 08:35:31.078000	0.4089
2023-12-25 08:35:34.148000	-0.0534
2023-12-25 08:35:37.218000	0.2154
2023-12-25 08:35:40.289000	0.0197
2023-12-25 08:35:43.359000	0.2155
2023-12-25 08:35:46.429000	0.0571
2023-12-25 08:35:49.499000	1.0037
2023-12-25 08:35:52.569000	0.3981
2023-12-25 08:35:55.639000	0.4271
2023-12-25 08:35:58.710000	0.2904
2023-12-25 08:36:01.780000	0.6778
2023-12-25 08:36:04.850000	0.2700
2023-12-25 08:36:07.920000	0.8795
2023-12-25 08:36:10.990000	0.4915
2023-12-25 08:36:14.061000	0.2252
2023-12-25 08:36:17.131000	-0.2273
2023-12-25 08:36:20.201000	0.6565
2023-12-25 08:36:23.271000	0.3320
2023-12-25 08:36:26.341000	0.5558
2023-12-25 08:36:29.411000	-0.3387
2023-12-25 08:36:32.482000	0.4491
2023-12-25 08:36:35.552000	0.1122
2023-12-25 08:36:38.622000	0.3803
2023-12-25 08:36:41.692000	-0.1552
2023-12-25 08:38:55.223000	-0.5523
2023-12-25 08:38:58.294000	-0.6584
2023-12-25 08:39:01.364000	-1.1376
2023-12-25 08:39:04.435000	-0.0524
2023-12-25 08:39:07.505000	-0.1635
2023-12-25 08:39:10.576000	0.1817
2023-12-25 08:39:13.646000	-0.9561
2023-12-25 08:39:16.717000	-0.3008
2023-12-25 08:39:19.787000	-0.3632
2023-12-25 08:39:22.858000	-0.3397
2023-12-25 08:39:25.928000	-0.4322
2023-12-25 08:39:28.999000	-0.0925
2023-12-25 08:39:32.070000	-0.2459
2023-12-25 08:39:35.140000	-0.1031
2023-12-25 08:39:38.211000	0.2884
2023-12-25 08:39:41.281000	-0.0485
2023-12-25 08:39:44.352000	-0.3150
2023-12-25 08:39:47.422000	-0.4462
2023-12-25 08:39:50.493000	-0.1330
2023-12-25 08:39:53.563000	-0.2207
2023-12-25 08:39:56.634000	-0.2091
2023-12-25 08:39:59.704000	-0.2263
2023-12-25 08:40:02.775000	-0.2785
2023-12-25 08:40:05.845000	0.0209
2023-12-25 08:40:08.916000	-0.3266
2023-12-25 08:40:11.986000	0.4757
2023-12-25 08:40:15.057000	-0.1826
2023-12-25 08:40:18.128000	-0.5225
2023-12-25 08:40:21.198000	0.1443
2023-12-25 08:40:24.269000	0.1243
2023-12-25 08:40:27.339000	-0.2466
2023-12-25 08:40:30.410000	0.5624
2023-12-25 08:40:33.480000	0.2943
2023-12-25 08:40:36.551000	-0.0247
2023-12-25 08:40:39.621000	0.2179
2023-12-25 08:40:42.692000	-0.0712
2023-12-25 08:40:45.762000	0.0051
2023-12-25 08:40:48.833000	-0.2586
2023-12-25 08:40:51.903000	0.0610
2023-12-25 08:40:54.974000	0.2450
2023-12-25 08:40:58.044000	0.0478
2023-12-25 08:41:01.115000	0.2131
2023-12-25 08:41:04.185000	0.3041
2023-12-25 08:41:07.256000	0.1590
2023-12-25 08:41:10.327000	0.2072
2023-12-25 08:41:13.397000	0.1913
2023-12-25 08:41:16.468000	0.1070
2023-12-25 08:41:19.538000	0.0646
2023-12-25 08:41:22.609000	-0.0472
2023-12-25 08:41:25.679000	0.2053
2023-12-25 08:41:28.750000	0.3053
2023-12-25 08:41:31.820000	0.5003
2023-12-25 08:41:34.891000	0.0690
2023-12-25 08:41:37.961000	0.6640
2023-12-25 08:41:41.032000	0.3081
2023-12-25 08:41:44.102000	-0.2708
2023-12-25 08:41:47.173000	0.1848
2023-12-25 08:41:50.243000	-0.1115
2023-12-25 08:41:53.314000	-0.2355
2023-12-25 08:41:56.385000	0.4086
2023-12-25 08:41:59.455000	0.4001
2023-12-25 08:42:02.526000	-0.1604
2023-12-25 08:42:05.596000	0.0059
2023-12-25 08:42:08.667000	-0.1046
2023-12-25 08:42:11.737000	-0.0015
2023-12-25 08:42:14.808000	0.1227
2023-12-25 08:42:17.878000	-0.1685
2023-12-25 08:42:20.949000	-0.2769
2023-12-25 08:42:24.019000	0.0323
2023-12-25 08:42:27.090000	-0.2662
2023-12-25 08:42:30.160000	-0.0196
2023-12-25 08:42:33.231000	0.4269
2023-12-25 08:42:36.301000	-0.0887
2023-12-25 08:42:39.372000	0.4711
2023-12-25 08:42:42.442000	0.4641
2023-12-25 08:42:45.513000	0.2800
2023-12-25 08:42:48.584000	0.0517
2023-12-25 08:42:51.654000	0.0217
2023-12-25 08:42:54.725000	0.2002
2023-12-25 08:42:57.795000	0.0751
2023-12-25 08:43:00.866000	-0.1454
2023-12-25 08:43:03.936000	-0.0908
2023-12-25 08:43:07.007000	0.2488
2023-12-25 08:43:10.077000	-0.2341
2023-12-25 08:43:13.148000	0.1936
2023-12-25 08:43:16.218000	-0.0535
2023-12-25 08:43:19.289000	-0.5293
2023-12-25 08:43:22.359000	0.1313
2023-12-25 08:43:25.430000	0.0966
2023-12-25 08:43:28.500000	0.6293
2023-12-25 08:43:31.571000	0.4965
2023-12-25 08:43:34.642000	0.3129
2023-12-25 08:43:37.712000	0.5923
2023-12-25 08:43:40.783000	-0.1057
2023-12-25 08:43:43.853000	-0.1730
2023-12-25 08:43:46.924000	-0.4893
2023-12-25 08:43:49.994000	-0.7603
2023-12-25 08:43:53.065000	-0.4215
2023-12-25 08:43:56.135000	-0.7413
2023-12-25 08:43:59.206000	-0.6414
2023-12-25 08:44:02.276000	-0.3009
2023-12-25 08:44:05.347000	-0.7676
2023-12-25 08:44:08.417000	-0.4491
2023-12-25 08:44:11.488000	-0.3763
2023-12-25 08:44:14.558000	-0.6764
2023-12-25 08:44:17.629000	-0.7826
2023-12-25 08:44:20.699000	-0.9509
2023-12-25 08:44:23.770000	-0.6757
2023-12-25 08:44:26.841000	-0.9610
2023-12-25 08:44:29.911000	-0.5275
2023-12-25 08:44:32.982000	0.0249
2023-12-25 08:44:36.052000	-0.2056
2023-12-25 08:44:39.123000	-0.3354
2023-12-25 08:44:42.193000	-0.3181
2023-12-25 08:44:45.264000	-0.1944
2023-12-25 08:44:48.334000	0.0283
2023-12-25 08:44:51.405000	0.4934
2023-12-25 08:44:54.475000	0.5535
2023-12-25 08:44:57.546000	0.7557
2023-12-25 08:45:00.616000	0.6057
2023-12-25 08:45:03.687000	0.6208
2023-12-25 08:45:06.757000	0.8786
2023-12-25 08:45:09.828000	0.2023
2023-12-25 08:45:12.899000	0.1627
2023-12-25 08:45:15.969000	0.3233
2023-12-25 08:45:19.040000	0.2549
2023-12-25 08:45:22.110000	0.1882
2023-12-25 08:45:25.181000	0.0703
2023-12-25 08:45:28.251000	0.2561
2023-12-25 08:45:31.322000	-0.1717
2023-12-25 08:45:34.392000	0.2466
2023-12-25 08:45:37.463000	0.3088
2023-12-25 08:45:40.533000	-0.0427
2023-12-25 08:45:43.604000	0.2026
2023-12-25 08:45:46.674000	0.0030
2023-12-25 08:45:49.745000	0.1216
2023-12-25 08:45:52.815000	0.1714
2023-12-25 08:45:55.886000	-0.0796
2023-12-25 08:45:58.956000	-0.1192
2023-12-25 08:46:02.027000	-0.2001
2023-12-25 08:46:05.098000	-0.3972
2023-12-25 08:46:08.168000	0.0619
2023-12-25 08:46:11.239000	0.1477
2023-12-25 08:46:14.309000	-0.2780
2023-12-25 08:46:17.380000	-0.1770
2023-12-25 08:46:20.450000	-0.4139
2023-12-25 08:46:23.521000	-0.3559
2023-12-25 08:46:26.591000	0.2092
2023-12-25 08:46:29.662000	0.0376
2023-12-25 08:46:32.732000	-0.0503
2023-12-25 08:46:35.803000	-0.1182
2023-12-25 08:46:38.873000	-0.1979
2023-12-25 08:46:41.944000	0.2276
2023-12-25 08:46:45.014000	-0.1758
2023-12-25 08:46:48.085000	-0.3702
2023-12-25 08:46:51.156000	-0.3935
2023-12-25 08:46:54.226000	-0.1358
2023-12-25 08:46:57.297000	0.2447
2023-12-25 08:47:00.367000	0.3446
2023-12-25 08:47:03.438000	-0.0407
2023-12-25 08:47:06.508000	0.1118
2023-12-25 08:47:09.579000	0.1373
2023-12-25 08:47:12.649000	0.3032
2023-12-25 08:47:15.720000	0.6097
2023-12-25 08:47:18.790000	-0.2116
2023-12-25 08:47:21.861000	0.0020
2023-12-25 08:47:24.931000	-0.0126
2023-12-25 08:47:28.002000	0.0647
2023-12-25 08:47:31.072000	0.1978
2023-12-25 08:47:34.143000	-0.1217
2023-12-25 08:47:37.214000	-0.0260
2023-12-25 08:47:40.284000	0.2324
2023-12-25 08:47:43.355000	0.1308
2023-12-25 08:47:46.425000	-0.0205
2023-12-25 08:47:49.496000	0.1640
2023-12-25 08:47:52.566000	-0.3614
2023-12-25 08:47:55.637000	-0.0007
2023-12-25 08:47:58.707000	0.0442
2023-12-25 08:48:01.778000	-0.0936
2023-12-25 08:48:04.848000	-0.1868
2023-12-25 08:48:07.919000	0.1393
2023-12-25 08:48:10.989000	0.4481
2023-12-25 08:48:14.060000	0.0146
2023-12-25 08:48:17.130000	0.0639
2023-12-25 08:48:20.201000	-0.0287
2023-12-25 08:48:23.271000	-0.0496
2023-12-25 08:48:26.342000	0.2701
2023-12-25 08:48:29.413000	0.5412
2023-12-25 08:48:32.483000	0.4183
2023-12-25 08:48:35.554000	0.2082
2023-12-25 08:48:38.624000	0.6791
2023-12-25 08:48:41.695000	0.7388
2023-12-25 08:48:44.765000	0.9036
2023-12-25 08:48:47.836000	0.3683
2023-12-25 08:48:50.906000	0.2572
2023-12-25 08:48:53.977000	0.8101
2023-12-25 08:48:57.047000	0.4331
2023-12-25 08:49:00.118000	0.7242
2023-12-25 08:49:03.188000	0.7207
2023-12-25 08:51:17.573000	-0.5017
2023-12-25 08:51:20.644000	-0.6370
2023-12-25 08:51:23.714000	-0.6319
2023-12-25 08:51:26.784000	-0.3647
2023-12-25 08:51:29.854000	-0.2163
2023-12-25 08:51:32.924000	-0.6507
2023-12-25 08:51:35.994000	-0.0477
2023-12-25 08:51:39.065000	-0.8162
2023-12-25 08:51:42.135000	-0.2065
2023-12-25 08:51:45.205000	-0.1936
2023-12-25 08:51:48.275000	0.1285
2023-12-25 08:51:51.345000	-0.1722
2023-12-25 08:51:54.415000	0.0307
2023-12-25 08:51:57.486000	-0.0922
2023-12-25 08:52:00.556000	-0.2094
2023-12-25 08:52:03.626000	-0.2629
2023-12-25 08:52:06.696000	-0.0157
2023-12-25 08:52:09.766000	-0.4217
2023-12-25 08:52:12.836000	0.0024
2023-12-25 08:52:15.907000	0.1652
2023-12-25 08:52:18.977000	-0.2985
2023-12-25 08:52:22.047000	-0.4492
2023-12-25 08:52:25.117000	-0.4360
2023-12-25 08:52:28.187000	-0.7049
2023-12-25 08:52:31.257000	-0.5000
2023-12-25 08:52:34.328000	0.0891
2023-12-25 08:52:37.398000	-0.0372
2023-12-25 08:52:40.468000	-0.1658
2023-12-25 08:52:43.538000	0.1862
2023-12-25 08:52:46.608000	-0.2070
2023-12-25 08:52:49.678000	-0.4068
2023-12-25 08:52:52.749000	0.0419
2023-12-25 08:52:55.819000	-0.1588
2023-12-25 08:52:58.889000	-0.3971
2023-12-25 08:53:01.959000	0.0805
2023-12-25 08:53:05.029000	-0.4622
2023-12-25 08:53:08.099000	-0.4258
2023-12-25 08:53:11.170000	-0.3238
2023-12-25 08:53:14.240000	-0.1363
2023-12-25 08:53:17.310000	-0.3562
2023-12-25 08:53:20.380000	-0.1609
2023-12-25 08:53:23.450000	-0.4540
2023-12-25 08:53:26.520000	-0.5629
2023-12-25 08:53:29.591000	-0.4113
2023-12-25 08:53:32.661000	-0.3545
2023-12-25 08:53:35.731000	0.0038
2023-12-25 08:53:38.801000	0.1454
2023-12-25 08:53:41.871000	0.0819
2023-12-25 08:53:44.941000	0.2390
2023-12-25 08:53:48.012000	0.3128
2023-12-25 08:53:51.082000	0.0823
2023-12-25 08:53:54.152000	0.1802
2023-12-25 08:53:57.222000	0.0782
2023-12-25 08:54:00.292000	-0.1658
2023-12-25 08:54:03.362000	-0.0657
2023-12-25 08:54:06.433000	-0.0563
2023-12-25 08:54:09.503000	0.0097
2023-12-25 08:54:12.573000	0.0354
2023-12-25 08:54:15.643000	-0.1225
2023-12-25 08:54:18.713000	0.3950
2023-12-25 08:54:21.783000	0.2983
2023-12-25 08:54:24.854000	0.1691
2023-12-25 08:54:27.924000	0.6146
2023-12-25 08:54:30.994000	0.1610
2023-12-25 08:54:34.064000	0.1348
2023-12-25 08:54:37.134000	0.1129
2023-12-25 08:54:40.204000	0.1880
2023-12-25 08:54:43.275000	-0.1263
2023-12-25 08:54:46.345000	0.1733
2023-12-25 08:54:49.415000	0.3684
2023-12-25 08:54:52.485000	0.8290
2023-12-25 08:54:55.555000	1.2237
2023-12-25 08:54:58.625000	1.1917
2023-12-25 08:55:01.696000	1.3391
2023-12-25 08:55:04.766000	1.0085
2023-12-25 08:55:07.836000	0.7730
2023-12-25 08:55:10.906000	1.0655
2023-12-25 08:55:13.976000	1.1151
2023-12-25 08:55:17.046000	0.5564
2023-12-25 08:55:20.117000	0.3886
2023-12-25 08:55:23.187000	-0.3606
2023-12-25 08:55:26.257000	-0.5996
2023-12-25 08:55:29.327000	-0.7204
2023-12-25 08:55:32.397000	-0.5404
2023-12-25 08:55:35.467000	-0.0849
2023-12-25 08:55:38.538000	-0.4379
2023-12-25 08:55:41.608000	-0.2101
2023-12-25 08:55:44.678000	-0.1520
2023-12-25 08:55:47.748000	-0.4929
2023-12-25 08:55:50.818000	-0.2348
2023-12-25 08:55:53.888000	-0.5615
2023-12-25 08:55:56.959000	-0.7287
2023-12-25 08:56:00.029000	-0.3470
2023-12-25 08:56:03.099000	-0.5517
2023-12-25 08:56:06.169000	0.2156
2023-12-25 08:56:09.239000	0.4623
2023-12-25 08:56:12.309000	0.3657
2023-12-25 08:56:15.380000	0.4302
2023-12-25 08:56:18.450000	0.2215
2023-12-25 08:56:21.520000	0.3596
2023-12-25 08:56:24.590000	0.1739
2023-12-25 08:56:27.660000	0.0591
2023-12-25 08:56:30.730000	0.5351
2023-12-25 08:56:33.801000	-0.1177
2023-12-25 08:56:36.871000	-0.1938
2023-12-25 08:56:39.941000	0.4833
2023-12-25 08:56:43.011000	-0.0137
2023-12-25 08:56:46.081000	0.1285
2023-12-25 08:56:49.151000	0.1624
2023-12-25 08:56:52.222000	-0.0825
2023-12-25 08:56:55.292000	-0.5585
2023-12-25 08:56:58.362000	-0.4860
2023-12-25 08:57:01.432000	-0.3975
2023-12-25 08:57:04.502000	-0.6014
2023-12-25 08:57:07.572000	-0.7998
2023-12-25 08:57:10.643000	-0.7653
2023-12-25 08:57:13.713000	-0.5964
2023-12-25 08:57:16.783000	-0.3823
2023-12-25 08:57:19.853000	-0.2079
2023-12-25 08:57:22.923000	0.0502
2023-12-25 08:57:25.993000	0.0506
2023-12-25 08:57:29.064000	-0.4391
2023-12-25 08:57:32.134000	0.0267
2023-12-25 08:57:35.204000	-0.0459
2023-12-25 08:57:38.274000	0.0176
2023-12-25 08:57:41.344000	0.0536
2023-12-25 08:57:44.414000	0.0506
2023-12-25 08:57:47.485000	0.0506
2023-12-25 08:57:50.555000	-0.2043
2023-12-25 08:57:53.625000	-0.1898
2023-12-25 08:57:56.695000	-0.1015
2023-12-25 08:57:59.765000	0.0340
2023-12-25 08:58:02.835000	-0.2956
2023-12-25 08:58:05.906000	-0.1111
2023-12-25 08:58:08.976000	-0.3435
2023-12-25 08:58:12.046000	-0.2626
2023-12-25 08:58:15.116000	0.2462
2023-12-25 08:58:18.186000	0.4272
2023-12-25 08:58:21.256000	0.4478
2023-12-25 08:58:24.327000	0.0591
2023-12-25 08:58:27.397000	-0.0594
2023-12-25 08:58:30.467000	0.3909
2023-12-25 08:58:33.537000	0.0844
2023-12-25 08:58:36.607000	0.4291
2023-12-25 08:58:39.677000	0.2711
2023-12-25 08:58:42.748000	-0.2859
2023-12-25 08:58:45.818000	0.5067
2023-12-25 08:58:48.888000	0.0015
2023-12-25 08:58:51.958000	0.2891
2023-12-25 08:58:55.028000	0.3802
2023-12-25 08:58:58.098000	-0.4273
2023-12-25 08:59:01.168000	0.4191
2023-12-25 08:59:04.239000	0.4188
2023-12-25 08:59:07.309000	0.2390
2023-12-25 08:59:10.379000	0.5045
2023-12-25 08:59:13.449000	-0.0030
2023-12-25 08:59:16.519000	-0.2353
2023-12-25 08:59:19.589000	-0.1748
2023-12-25 08:59:22.660000	-0.1265
2023-12-25 08:59:25.730000	-0.0522
2023-12-25 08:59:28.800000	0.0367
2023-12-25 08:59:31.870000	0.2301
2023-12-25 08:59:34.940000	-0.2451
2023-12-25 08:59:38.010000	-0.1854
2023-12-25 08:59:41.081000	-0.2141
2023-12-25 08:59:44.151000	-0.4441
2023-12-25 08:59:47.221000	0.1858
2023-12-25 08:59:50.291000	-0.0613
2023-12-25 08:59:53.361000	-0.3461
2023-12-25 08:59:56.431000	0.0161
2023-12-25 08:59:59.502000	-0.3531
2023-12-25 09:00:02.572000	0.0781
2023-12-25 09:00:05.642000	0.0690
2023-12-25 09:00:08.712000	-0.3173
2023-12-25 09:00:11.782000	-0.0763
2023-12-25 09:00:14.852000	-0.1311
2023-12-25 09:00:17.923000	0.0395
2023-12-25 09:00:20.993000	0.3456
2023-12-25 09:00:24.063000	-0.2312
2023-12-25 09:00:27.133000	-0.1016
2023-12-25 09:00:30.203000	-0.1982
2023-12-25 09:00:33.273000	-0.2471
2023-12-25 09:00:36.344000	0.3027
2023-12-25 09:00:39.414000	-0.2609
2023-12-25 09:00:42.484000	-0.1106
2023-12-25 09:00:45.554000	-0.1626
2023-12-25 09:00:48.624000	-0.4219
2023-12-25 09:00:51.694000	-0.2486
2023-12-25 09:00:54.765000	-0.7727
2023-12-25 09:00:57.835000	-0.4772
2023-12-25 09:01:00.905000	-0.8586
2023-12-25 09:01:03.975000	-0.4287
2023-12-25 09:01:07.045000	-0.1857
2023-12-25 09:01:10.115000	-0.7463
2023-12-25 09:01:13.186000	-0.6286
2023-12-25 09:01:16.256000	-1.1130
2023-12-25 09:01:19.326000	-1.4163
2023-12-25 09:01:22.396000	-1.4440
2023-12-25 09:01:25.466000	-1.3943
2023-12-25 09:03:39.891000	1.0434
2023-12-25 09:03:42.961000	1.5685
2023-12-25 09:03:46.031000	1.9487
2023-12-25 09:03:49.102000	1.4809
2023-12-25 09:03:52.172000	1.1401
2023-12-25 09:03:55.242000	1.3959
2023-12-25 09:03:58.312000	1.3383
2023-12-25 09:04:01.382000	0.9380
2023-12-25 09:04:04.452000	0.6664
2023-12-25 09:04:07.523000	0.1519
2023-12-25 09:04:10.593000	-0.2640
2023-12-25 09:04:13.663000	-0.6504
2023-12-25 09:04:16.733000	-0.7356
2023-12-25 09:04:19.803000	-1.1648
2023-12-25 09:04:22.873000	-0.9525
2023-12-25 09:04:25.944000	-0.7719
2023-12-25 09:04:29.014000	-0.8225
2023-12-25 09:04:32.084000	-0.5945
2023-12-25 09:04:35.154000	-0.7470
2023-12-25 09:04:38.224000	-0.3825
2023-12-25 09:04:41.294000	0.1498
2023-12-25 09:04:44.365000	0.0987
2023-12-25 09:04:47.435000	0.3444
2023-12-25 09:04:50.505000	-0.2568
2023-12-25 09:04:53.575000	-0.1799
2023-12-25 09:04:56.645000	0.5561
2023-12-25 09:04:59.715000	0.4481
2023-12-25 09:05:02.786000	0.4605
2023-12-25 09:05:05.856000	0.0683
2023-12-25 09:05:08.926000	0.1023
2023-12-25 09:05:11.996000	0.1070
2023-12-25 09:05:15.066000	0.3477
2023-12-25 09:05:18.137000	0.2647
2023-12-25 09:05:21.207000	0.0418
2023-12-25 09:05:24.277000	-0.0303
2023-12-25 09:05:27.347000	0.5663
2023-12-25 09:05:30.417000	0.8478
2023-12-25 09:05:33.487000	0.2262
2023-12-25 09:05:36.558000	-0.0181
2023-12-25 09:05:39.628000	-0.0386
2023-12-25 09:05:42.698000	-0.1420
2023-12-25 09:05:45.768000	-0.0230
2023-12-25 09:05:48.838000	0.4798
2023-12-25 09:05:51.908000	0.0326
2023-12-25 09:05:54.979000	0.0403
2023-12-25 09:05:58.049000	0.0892
2023-12-25 09:06:01.119000	0.2612
2023-12-25 09:06:04.189000	-0.0262
2023-12-25 09:06:07.259000	-0.0390
2023-12-25 09:06:10.329000	0.2608
2023-12-25 09:06:13.400000	0.0266
2023-12-25 09:06:16.470000	0.0462
2023-12-25 09:06:19.540000	-0.3075
2023-12-25 09:06:22.610000	0.0970
2023-12-25 09:06:25.680000	-0.0502
2023-12-25 09:06:28.750000	-0.0586
2023-12-25 09:06:31.821000	0.2981
2023-12-25 09:06:34.891000	-0.1515
2023-12-25 09:06:37.961000	-0.4346
2023-12-25 09:06:41.031000	0.0180
2023-12-25 09:06:44.101000	-0.2021
2023-12-25 09:06:47.171000	-0.3563
2023-12-25 09:06:50.242000	-0.5935
2023-12-25 09:06:53.312000	-0.6408
2023-12-25 09:06:56.382000	-0.4345
2023-12-25 09:06:59.452000	-0.5204
2023-12-25 09:07:02.522000	-0.0403
2023-12-25 09:07:05.593000	-0.0750
2023-12-25 09:07:08.663000	-0.3143
2023-12-25 09:07:11.733000	-0.3725
2023-12-25 09:07:14.803000	-0.1676
2023-12-25 09:07:17.873000	-0.6161
2023-12-25 09:07:20.943000	-0.5939
2023-12-25 09:07:24.014000	-0.5625
2023-12-25 09:07:27.084000	-0.9991
2023-12-25 09:07:30.154000	-0.8104
2023-12-25 09:07:33.224000	-0.7529
2023-12-25 09:07:36.294000	-0.2176
2023-12-25 09:07:39.364000	0.5462
2023-12-25 09:07:42.435000	0.5830
2023-12-25 09:07:45.505000	1.4396
2023-12-25 09:07:48.575000	1.3597
2023-12-25 09:07:51.645000	1.3736
2023-12-25 09:07:54.715000	2.2192
2023-12-25 09:07:57.785000	1.4996
2023-12-25 09:08:00.856000	1.5713
2023-12-25 09:08:03.926000	0.3968
2023-12-25 09:08:06.996000	0.1514
2023-12-25 09:08:10.066000	0.1687
2023-12-25 09:08:13.136000	-0.2404
2023-12-25 09:08:16.206000	0.7404
2023-12-25 09:08:19.277000	0.1880
2023-12-25 09:08:22.347000	-0.0424
2023-12-25 09:08:25.417000	0.0142
2023-12-25 09:08:28.487000	-0.1195
2023-12-25 09:08:31.557000	-0.2875
2023-12-25 09:08:34.627000	-0.2717
2023-12-25 09:08:37.698000	0.3521
2023-12-25 09:08:40.768000	0.0696
2023-12-25 09:08:43.838000	0.0239
2023-12-25 09:08:46.908000	0.0413
2023-12-25 09:08:49.978000	-0.4614
2023-12-25 09:08:53.049000	-0.3624
2023-12-25 09:08:56.119000	-0.0856
2023-12-25 09:08:59.189000	0.1315
2023-12-25 09:09:02.259000	-0.4256
2023-12-25 09:09:05.329000	-0.6628
2023-12-25 09:09:08.399000	-0.6324
2023-12-25 09:09:11.470000	-0.5013
2023-12-25 09:09:14.540000	-0.3858
2023-12-25 09:09:17.610000	-0.1697
2023-12-25 09:09:20.680000	-0.4415
2023-12-25 09:09:23.750000	-0.6262
2023-12-25 09:09:26.820000	0.0345
2023-12-25 09:09:29.891000	-0.2566
2023-12-25 09:09:32.961000	-0.0576
2023-12-25 09:09:36.031000	0.0515
2023-12-25 09:09:39.101000	0.0425
2023-12-25 09:09:42.171000	-0.0852
2023-12-25 09:09:45.241000	0.6129
2023-12-25 09:09:48.312000	0.2531
2023-12-25 09:09:51.382000	0.0405
2023-12-25 09:09:54.452000	0.8138
2023-12-25 09:09:57.522000	0.3667
2023-12-25 09:10:00.592000	0.2310
2023-12-25 09:10:03.662000	0.0891
2023-12-25 09:10:06.733000	0.2121
2023-12-25 09:10:09.803000	-0.1789
2023-12-25 09:10:12.873000	0.3771
2023-12-25 09:10:15.943000	0.1501
2023-12-25 09:10:19.013000	0.1105
2023-12-25 09:10:22.083000	-0.1350
2023-12-25 09:10:25.154000	-0.3347
2023-12-25 09:10:28.224000	0.1421
2023-12-25 09:10:31.294000	-0.5960
2023-12-25 09:10:34.364000	-0.2965
2023-12-25 09:10:37.434000	-0.3316
2023-12-25 09:10:40.505000	-0.7090
2023-12-25 09:10:43.575000	-0.8129
2023-12-25 09:10:46.645000	-0.6118
2023-12-25 09:10:49.715000	-0.2439
2023-12-25 09:10:52.785000	-0.0514
2023-12-25 09:10:55.855000	0.2060
2023-12-25 09:10:58.926000	0.0969
2023-12-25 09:11:01.996000	-0.1648
2023-12-25 09:11:05.066000	0.1274
2023-12-25 09:11:08.136000	0.5174
2023-12-25 09:11:11.206000	1.1067
2023-12-25 09:11:14.276000	1.0168
2023-12-25 09:11:17.347000	0.8385
2023-12-25 09:11:20.417000	0.8667
2023-12-25 09:11:23.487000	0.2710
2023-12-25 09:11:26.557000	0.4791
2023-12-25 09:11:29.627000	0.5176
2023-12-25 09:11:32.697000	0.5028
2023-12-25 09:11:35.768000	0.4798
2023-12-25 09:11:38.838000	-0.1127
2023-12-25 09:11:41.908000	-0.6228
2023-12-25 09:11:44.978000	-0.3327
2023-12-25 09:11:48.048000	-0.4923
2023-12-25 09:11:51.118000	-0.0290
2023-12-25 09:11:54.189000	0.0493
2023-12-25 09:11:57.259000	-0.9551
2023-12-25 09:12:00.329000	-1.1369
2023-12-25 09:12:03.399000	-0.9168
2023-12-25 09:12:06.469000	-0.7122
2023-12-25 09:12:09.539000	-0.7552
2023-12-25 09:12:12.610000	-0.6627
2023-12-25 09:12:15.680000	-1.0560
2023-12-25 09:12:18.750000	-1.2980
2023-12-25 09:12:21.820000	-1.1090
2023-12-25 09:12:24.890000	-0.9812
2023-12-25 09:12:27.961000	-1.1782
2023-12-25 09:12:31.031000	-1.2332
2023-12-25 09:12:34.101000	-1.2093
2023-12-25 09:12:37.171000	-1.5865
2023-12-25 09:12:40.241000	-1.3424
2023-12-25 09:12:43.311000	-0.7510
2023-12-25 09:12:46.382000	0.3841
2023-12-25 09:12:49.452000	1.8279
2023-12-25 09:12:52.522000	2.5799
2023-12-25 09:12:55.592000	2.5038
2023-12-25 09:12:58.662000	2.6643
2023-12-25 09:13:01.732000	1.9610
2023-12-25 09:13:04.803000	1.9573
2023-12-25 09:13:07.873000	2.2572
2023-12-25 09:13:10.943000	1.8346
2023-12-25 09:13:14.013000	1.7516
2023-12-25 09:13:17.083000	1.5742
2023-12-25 09:13:20.153000	0.7831
2023-12-25 09:13:23.224000	0.4825
2023-12-25 09:13:26.294000	0.0243
2023-12-25 09:13:29.364000	0.0267
2023-12-25 09:13:32.434000	-0.4630
2023-12-25 09:13:35.504000	-0.4197
2023-12-25 09:13:38.574000	-1.0061
2023-12-25 09:13:41.645000	-0.9824
2023-12-25 09:13:44.715000	-0.1649
2023-12-25 09:13:47.785000	-1.2099
2023-12-25 09:16:01.356000	-0.2093
2023-12-25 09:16:04.426000	0.5318
2023-12-25 09:16:07.497000	0.6232
2023-12-25 09:16:10.567000	-0.2163
2023-12-25 09:16:13.637000	-0.5740
2023-12-25 09:16:16.707000	-0.7465
2023-12-25 09:16:19.777000	0.0553
2023-12-25 09:16:22.847000	-1.0729
2023-12-25 09:16:25.918000	-0.9539
2023-12-25 09:16:28.988000	-1.1548
2023-12-25 09:16:32.058000	-0.8852
2023-12-25 09:16:35.128000	-0.8181
2023-12-25 09:16:38.198000	-0.9513
2023-12-25 09:16:41.268000	-1.1493
2023-12-25 09:16:44.339000	-1.4716
2023-12-25 09:16:47.409000	-1.1399
2023-12-25 09:16:50.479000	-0.6731
2023-12-25 09:16:53.549000	-0.5517
2023-12-25 09:16:56.619000	0.1142
2023-12-25 09:16:59.689000	0.4455
2023-12-25 09:17:02.760000	0.3851
2023-12-25 09:17:05.830000	0.8472
2023-12-25 09:17:08.900000	0.9613
2023-12-25 09:17:11.970000	0.8754
2023-12-25 09:17:15.040000	1.2938
2023-12-25 09:17:18.110000	1.2590
2023-12-25 09:17:21.181000	0.9344
2023-12-25 09:17:24.251000	0.8237
2023-12-25 09:17:27.321000	0.4750
2023-12-25 09:17:30.391000	0.0671
2023-12-25 09:17:33.461000	-0.3099
2023-12-25 09:17:36.531000	-0.9030
2023-12-25 09:17:39.602000	-0.3051
2023-12-25 09:17:42.672000	-0.6565
2023-12-25 09:17:45.742000	-0.4699
2023-12-25 09:17:48.812000	-0.2020
2023-12-25 09:17:51.882000	-1.0185
2023-12-25 09:17:54.952000	-0.2490
2023-12-25 09:17:58.023000	0.2815
2023-12-25 09:18:01.093000	0.5648
2023-12-25 09:18:04.163000	1.4586
2023-12-25 09:18:07.233000	1.2194
2023-12-25 09:18:10.303000	0.9505
2023-12-25 09:18:13.373000	1.3370
2023-12-25 09:18:16.444000	1.3874
2023-12-25 09:18:19.514000	0.6723
2023-12-25 09:18:22.584000	0.9482
2023-12-25 09:18:25.654000	0.5467
2023-12-25 09:18:28.724000	0.0273
2023-12-25 09:18:31.794000	0.1025
2023-12-25 09:18:34.865000	-0.0461
2023-12-25 09:18:37.935000	-0.4028
2023-12-25 09:18:41.005000	-0.6648
2023-12-25 09:18:44.075000	-0.3284
2023-12-25 09:18:47.145000	-0.8085
2023-12-25 09:18:50.215000	-0.7516
2023-12-25 09:18:53.286000	-1.1887
2023-12-25 09:18:56.356000	-1.2927
2023-12-25 09:18:59.426000	-1.3882
2023-12-25 09:19:02.496000	-1.7753
2023-12-25 09:19:05.566000	-1.3753
2023-12-25 09:19:08.636000	-1.5246
2023-12-25 09:19:11.707000	-0.7193
2023-12-25 09:19:14.777000	-0.1688
2023-12-25 09:19:17.847000	0.3916
2023-12-25 09:19:20.917000	1.1843
2023-12-25 09:19:23.987000	1.4404
2023-12-25 09:19:27.057000	1.1304
2023-12-25 09:19:30.128000	1.6362
2023-12-25 09:19:33.198000	1.2730
2023-12-25 09:19:36.268000	0.6346
2023-12-25 09:19:39.338000	0.9639
2023-12-25 09:19:42.408000	0.7668
2023-12-25 09:19:45.478000	0.4608
2023-12-25 09:19:48.549000	0.3750
2023-12-25 09:19:51.619000	-0.0654
2023-12-25 09:19:54.689000	-0.1573
2023-12-25 09:19:57.759000	0.1225
2023-12-25 09:20:00.829000	-0.1681
2023-12-25 09:20:03.899000	0.9480
2023-12-25 09:20:06.970000	0.2662
2023-12-25 09:20:10.040000	-0.0734
2023-12-25 09:20:13.110000	0.4933
2023-12-25 09:20:16.180000	0.3298
2023-12-25 09:20:19.250000	0.3899
2023-12-25 09:20:22.320000	0.1742
2023-12-25 09:20:25.391000	0.6738
2023-12-25 09:20:28.461000	-0.1988
2023-12-25 09:20:31.531000	0.0966
2023-12-25 09:20:34.601000	0.3193
2023-12-25 09:20:37.671000	-0.1307
2023-12-25 09:20:40.741000	-0.1157
2023-12-25 09:20:43.812000	-0.4012
2023-12-25 09:20:46.882000	-0.3068
2023-12-25 09:20:49.952000	-0.5607
2023-12-25 09:20:53.022000	-1.1020
2023-12-25 09:20:56.092000	-0.6746
2023-12-25 09:20:59.162000	-0.5515
2023-12-25 09:21:02.233000	-0.8559
2023-12-25 09:21:05.303000	0.2571
2023-12-25 09:21:08.373000	-0.3466
2023-12-25 09:21:11.443000	-0.4169
2023-12-25 09:21:14.513000	0.1725
2023-12-25 09:21:17.583000	-0.5138
2023-12-25 09:21:20.654000	0.0790
2023-12-25 09:21:23.724000	0.0827
2023-12-25 09:21:26.794000	0.0692
2023-12-25 09:21:29.864000	0.1600
2023-12-25 09:21:32.934000	0.1432
2023-12-25 09:21:36.004000	0.3704
2023-12-25 09:21:39.075000	-0.2474
2023-12-25 09:21:42.145000	0.5392
2023-12-25 09:21:45.215000	0.2836
2023-12-25 09:21:48.285000	-0.1890
2023-12-25 09:21:51.355000	-0.0007
2023-12-25 09:21:54.425000	-0.8337
2023-12-25 09:21:57.495000	-0.0117
2023-12-25 09:22:00.566000	-0.2423
2023-12-25 09:22:03.636000	0.1510
2023-12-25 09:22:06.706000	0.2487
2023-12-25 09:22:09.776000	-0.8939
2023-12-25 09:22:12.846000	-0.7987
2023-12-25 09:22:15.916000	-1.0151
2023-12-25 09:22:18.987000	-0.6186
2023-12-25 09:22:22.057000	-0.7647
2023-12-25 09:22:25.127000	-0.2648
2023-12-25 09:22:28.197000	0.0333
2023-12-25 09:22:31.267000	-0.1945
2023-12-25 09:22:34.337000	1.0172
2023-12-25 09:22:37.408000	1.1439
2023-12-25 09:22:40.478000	1.3629
2023-12-25 09:22:43.548000	1.4751
2023-12-25 09:22:46.618000	1.3240
2023-12-25 09:22:49.688000	0.9187
2023-12-25 09:22:52.758000	0.7367
2023-12-25 09:22:55.829000	0.7260
2023-12-25 09:22:58.899000	-0.1709
2023-12-25 09:23:01.969000	0.3854
2023-12-25 09:23:05.039000	-0.2243
2023-12-25 09:23:08.109000	-0.6678
2023-12-25 09:23:11.179000	-0.4854
2023-12-25 09:23:14.250000	-0.8108
2023-12-25 09:23:17.320000	-0.7612
2023-12-25 09:23:20.390000	-0.8866
2023-12-25 09:23:23.460000	-0.2836
2023-12-25 09:23:26.530000	-0.9280
2023-12-25 09:23:29.600000	-0.6361
2023-12-25 09:23:32.671000	0.4496
2023-12-25 09:23:35.741000	0.1011
2023-12-25 09:23:38.811000	0.3844
2023-12-25 09:23:41.881000	0.4460
2023-12-25 09:23:44.951000	0.0254
2023-12-25 09:23:48.021000	-0.1094
2023-12-25 09:23:51.092000	0.3836
2023-12-25 09:23:54.162000	-0.0709
2023-12-25 09:23:57.232000	-0.5036
2023-12-25 09:24:00.302000	-0.4155
2023-12-25 09:24:03.372000	-0.4863
2023-12-25 09:24:06.442000	-0.2484
2023-12-25 09:24:09.513000	-0.4062
2023-12-25 09:24:12.583000	-0.3503
2023-12-25 09:24:15.653000	-0.6356
2023-12-25 09:24:18.723000	-0.2596
2023-12-25 09:24:21.793000	0.0939
2023-12-25 09:24:24.863000	0.0319
2023-12-25 09:24:27.934000	0.1870
2023-12-25 09:24:31.004000	-0.1847
2023-12-25 09:24:34.074000	0.1877
2023-12-25 09:24:37.144000	0.0278
2023-12-25 09:24:40.214000	-0.1315
2023-12-25 09:24:43.284000	-0.0876
2023-12-25 09:24:46.355000	0.0639
2023-12-25 09:24:49.425000	-0.3361
2023-12-25 09:24:52.495000	0.0952
2023-12-25 09:24:55.565000	-0.2828
2023-12-25 09:24:58.635000	-0.7369
2023-12-25 09:25:01.705000	0.0702
2023-12-25 09:25:04.776000	-0.0369
2023-12-25 09:25:07.846000	0.0229
2023-12-25 09:25:10.916000	-0.0936
2023-12-25 09:25:13.986000	-0.3211
2023-12-25 09:25:17.056000	-0.5441
2023-12-25 09:25:20.126000	-0.3120
2023-12-25 09:25:23.197000	-0.6841
2023-12-25 09:25:26.267000	-1.1858
2023-12-25 09:25:29.337000	-1.2657
2023-12-25 09:25:32.407000	-1.2016
2023-12-25 09:25:35.477000	-0.2264
2023-12-25 09:25:38.547000	-0.1971
2023-12-25 09:25:41.618000	0.1622
2023-12-25 09:25:44.688000	0.2753
2023-12-25 09:25:47.758000	0.1871
2023-12-25 09:25:50.828000	0.5952
2023-12-25 09:25:53.898000	1.1679
2023-12-25 09:25:56.968000	-0.0883
2023-12-25 09:26:00.039000	-0.6096
2023-12-25 09:26:03.109000	-0.0734
2023-12-25 09:26:06.179000	-0.6949
2023-12-25 09:26:09.249000	-1.1513
2023-12-25 09:28:30.770000	-0.4005
2023-12-25 09:28:33.840000	-0.7755
2023-12-25 09:28:36.910000	-0.3962
2023-12-25 09:28:39.981000	0.8102
2023-12-25 09:28:43.051000	-0.2052
2023-12-25 09:28:46.121000	0.3999
2023-12-25 09:28:49.191000	-0.3030
2023-12-25 09:28:52.261000	-0.4894
2023-12-25 09:28:55.331000	-0.4595
2023-12-25 09:28:58.402000	0.2134
2023-12-25 09:29:01.472000	-0.5467
2023-12-25 09:29:04.542000	-0.3125
2023-12-25 09:29:07.612000	-0.4380
2023-12-25 09:29:10.682000	-0.1915
2023-12-25 09:29:13.752000	0.2385
2023-12-25 09:29:16.823000	-0.0770
2023-12-25 09:29:19.893000	-0.1066
2023-12-25 09:29:22.963000	-0.3828
2023-12-25 09:29:26.033000	0.2702
2023-12-25 09:29:29.103000	1.2578
2023-12-25 09:29:32.173000	1.5071
2023-12-25 09:29:35.244000	2.2329
2023-12-25 09:29:38.314000	1.4611
2023-12-25 09:29:41.384000	2.0315
2023-12-25 09:29:44.454000	2.0895
2023-12-25 09:29:47.524000	1.3787
2023-12-25 09:29:50.594000	1.4466
2023-12-25 09:29:53.665000	0.6606
2023-12-25 09:29:56.735000	0.6219
2023-12-25 09:29:59.805000	0.6076
2023-12-25 09:30:02.875000	-0.1033
2023-12-25 09:30:05.945000	-0.1781
2023-12-25 09:30:09.015000	-0.9347
2023-12-25 09:30:12.086000	-0.7047
2023-12-25 09:30:15.156000	-0.2129
2023-12-25 09:30:18.226000	-0.5758
2023-12-25 09:30:21.296000	-0.7913
2023-12-25 09:30:24.366000	-0.5285
2023-12-25 09:30:27.436000	-0.4606
2023-12-25 09:30:30.507000	-0.0942
2023-12-25 09:30:33.577000	-0.0740
2023-12-25 09:30:36.647000	-0.5269
2023-12-25 09:30:39.717000	-0.6560
2023-12-25 09:30:42.787000	-0.7074
2023-12-25 09:30:45.857000	-0.6790
2023-12-25 09:30:48.928000	-0.3563
2023-12-25 09:30:51.998000	-1.2839
2023-12-25 09:30:55.068000	-1.2455
2023-12-25 09:30:58.138000	-1.2661
2023-12-25 09:31:01.208000	-2.0962
2023-12-25 09:31:04.278000	-1.7800
2023-12-25 09:31:07.349000	-2.4514
2023-12-25 09:31:10.419000	-2.1126
2023-12-25 09:31:13.489000	-1.3888
2023-12-25 09:31:16.559000	-0.5038
2023-12-25 09:31:19.629000	0.8467
2023-12-25 09:31:22.699000	0.9826
2023-12-25 09:31:25.770000	1.4147
2023-12-25 09:31:28.840000	0.9024
2023-12-25 09:31:31.910000	0.9132
2023-12-25 09:31:34.980000	1.0698
2023-12-25 09:31:38.050000	1.2084
2023-12-25 09:31:41.120000	1.4569
2023-12-25 09:31:44.191000	1.2354
2023-12-25 09:31:47.261000	0.7280
2023-12-25 09:31:50.331000	0.9841
2023-12-25 09:31:53.401000	1.2300
2023-12-25 09:31:56.471000	1.5244
2023-12-25 09:31:59.541000	1.7612
2023-12-25 09:32:02.612000	0.8449
2023-12-25 09:32:05.682000	0.7109
2023-12-25 09:32:08.752000	0.0690
2023-12-25 09:32:11.822000	-0.3011
2023-12-25 09:32:14.892000	0.4030
2023-12-25 09:32:17.962000	0.0218
2023-12-25 09:32:21.033000	-0.4194
2023-12-25 09:32:24.103000	-0.2732
2023-12-25 09:32:27.173000	-1.1763
2023-12-25 09:32:30.243000	-1.7673
2023-12-25 09:32:33.313000	-1.1286
2023-12-25 09:32:36.383000	-0.9686
2023-12-25 09:32:39.453000	-1.5797
2023-12-25 09:32:42.524000	-0.9290
2023-12-25 09:32:45.594000	-1.0407
2023-12-25 09:32:48.664000	-1.6215
2023-12-25 09:32:51.734000	-0.0308
2023-12-25 09:32:54.804000	-0.4710
2023-12-25 09:32:57.874000	-0.0880
2023-12-25 09:33:00.945000	-0.1824
2023-12-25 09:33:04.015000	-0.3383
2023-12-25 09:33:07.085000	0.7893
2023-12-25 09:33:10.155000	0.5358
2023-12-25 09:33:13.225000	1.6794
2023-12-25 09:33:16.295000	2.4158
2023-12-25 09:33:19.366000	2.1656
2023-12-25 09:33:22.436000	2.6470
2023-12-25 09:33:25.506000	2.1141
2023-12-25 09:33:28.576000	1.5838
2023-12-25 09:33:31.646000	1.4192
2023-12-25 09:33:34.716000	1.0800
2023-12-25 09:33:37.787000	1.4259
2023-12-25 09:33:40.857000	0.6431
2023-12-25 09:33:43.927000	-0.1703
2023-12-25 09:33:46.997000	-0.7336
2023-12-25 09:33:50.067000	-0.7215
2023-12-25 09:33:53.137000	-1.2193
2023-12-25 09:33:56.208000	-0.2086
2023-12-25 09:33:59.278000	0.6038
2023-12-25 09:34:02.348000	0.2168
2023-12-25 09:34:05.418000	1.3171
2023-12-25 09:34:08.488000	1.2650
2023-12-25 09:34:11.558000	1.6957
2023-12-25 09:34:14.629000	0.7356
2023-12-25 09:34:17.699000	1.0645
2023-12-25 09:34:20.769000	0.5291
2023-12-25 09:34:23.839000	-0.3452
2023-12-25 09:34:26.909000	0.3427
2023-12-25 09:34:29.979000	-0.4543
2023-12-25 09:34:33.050000	-0.3474
2023-12-25 09:34:36.120000	-1.3643
2023-12-25 09:34:39.190000	-1.4587
2023-12-25 09:34:42.260000	-2.0014
2023-12-25 09:34:45.330000	-2.7807
2023-12-25 09:34:48.400000	-2.5402
2023-12-25 09:34:51.471000	-2.8071
2023-12-25 09:34:54.541000	-2.7234
2023-12-25 09:34:57.611000	-1.6385
2023-12-25 09:35:00.681000	-0.9600
2023-12-25 09:35:03.751000	-0.4244
2023-12-25 09:35:06.821000	0.8897
2023-12-25 09:35:09.892000	0.5916
2023-12-25 09:35:12.962000	1.6587
2023-12-25 09:35:16.032000	2.0242
2023-12-25 09:35:19.102000	1.8487
2023-12-25 09:35:22.172000	2.2045
2023-12-25 09:35:25.242000	1.8057
2023-12-25 09:35:28.313000	1.9599
2023-12-25 09:35:31.383000	1.2025
2023-12-25 09:35:34.453000	1.7729
2023-12-25 09:35:37.523000	1.2190
2023-12-25 09:35:40.593000	1.2009
2023-12-25 09:35:43.663000	1.5631
2023-12-25 09:35:46.734000	0.9765
2023-12-25 09:35:49.804000	1.0314
2023-12-25 09:35:52.874000	0.2810
2023-12-25 09:35:55.944000	0.5006
2023-12-25 09:35:59.014000	-0.0764
2023-12-25 09:36:02.084000	-0.1558
2023-12-25 09:36:05.155000	0.0919
2023-12-25 09:36:08.225000	-0.5890
2023-12-25 09:36:11.295000	-0.4152
2023-12-25 09:36:14.365000	-0.5114
2023-12-25 09:36:17.435000	-0.8000
2023-12-25 09:36:20.505000	-0.7036
2023-12-25 09:36:23.576000	-0.8531
2023-12-25 09:36:26.646000	-1.1429
2023-12-25 09:36:29.716000	-1.2082
2023-12-25 09:36:32.786000	-1.4721
2023-12-25 09:36:35.856000	-1.8421
2023-12-25 09:36:38.926000	-1.7233
2023-12-25 09:36:41.997000	-1.5426
2023-12-25 09:36:45.067000	-1.5207
2023-12-25 09:36:48.137000	-0.7523
2023-12-25 09:36:51.207000	-0.5030
2023-12-25 09:36:54.277000	-0.0424
2023-12-25 09:36:57.347000	0.3841
2023-12-25 09:37:00.418000	1.5119
2023-12-25 09:37:03.488000	1.6779
2023-12-25 09:37:06.558000	2.0660
2023-12-25 09:37:09.628000	2.1815
2023-12-25 09:37:12.698000	1.2884
2023-12-25 09:37:15.768000	1.4768
2023-12-25 09:37:18.839000	0.3139
2023-12-25 09:37:21.909000	-0.0745
2023-12-25 09:37:24.979000	-0.6386
2023-12-25 09:37:28.049000	-1.6467
2023-12-25 09:37:31.119000	-1.5368
2023-12-25 09:37:34.189000	-1.7437
2023-12-25 09:37:37.260000	-2.3198
2023-12-25 09:37:40.330000	-2.8118
2023-12-25 09:37:43.400000	-2.6333
2023-12-25 09:37:46.470000	-2.3425
2023-12-25 09:37:49.540000	-1.8189
2023-12-25 09:37:52.610000	-0.7130
2023-12-25 09:37:55.681000	0.6966
2023-12-25 09:37:58.751000	0.5410
2023-12-25 09:38:01.821000	1.5627
2023-12-25 09:38:04.891000	1.7308
2023-12-25 09:38:07.961000	1.1960
2023-12-25 09:38:11.031000	0.6785
2023-12-25 09:38:14.102000	1.0489
2023-12-25 09:38:17.172000	0.6551
2023-12-25 09:38:20.242000	-0.5318
2023-12-25 09:38:23.312000	-0.4004
2023-12-25 09:38:26.382000	-0.4688
2023-12-25 09:38:29.452000	-1.2719
2023-12-25 09:38:32.523000	-1.8533
2023-12-25 09:38:35.593000	-1.5871
2023-12-25 09:38:38.663000	-1.7467
2023-12-25 09:40:54.505000	1.2287
2023-12-25 09:40:57.575000	0.8501
2023-12-25 09:41:00.645000	0.3868
2023-12-25 09:41:03.715000	0.9044
2023-12-25 09:41:06.785000	-0.3492
2023-12-25 09:41:09.855000	-0.0465
2023-12-25 09:41:12.926000	-1.1478
2023-12-25 09:41:15.996000	-0.5039
2023-12-25 09:41:19.066000	-0.9234
2023-12-25 09:41:22.136000	-0.9058
2023-12-25 09:41:25.206000	-0.6208
2023-12-25 09:41:28.276000	-1.1849
2023-12-25 09:41:31.347000	-1.0640
2023-12-25 09:41:34.417000	-0.6902
2023-12-25 09:41:37.487000	-0.8116
2023-12-25 09:41:40.557000	1.3473
2023-12-25 09:41:43.627000	2.3049
2023-12-25 09:41:46.697000	2.7980
2023-12-25 09:41:49.768000	3.0696
2023-12-25 09:41:52.838000	2.0966
2023-12-25 09:41:55.908000	1.7684
2023-12-25 09:41:58.978000	0.8373
2023-12-25 09:42:02.048000	1.1742
2023-12-25 09:42:05.118000	0.4706
2023-12-25 09:42:08.189000	0.2476
2023-12-25 09:42:11.259000	0.1016
2023-12-25 09:42:14.329000	-0.6167
2023-12-25 09:42:17.399000	-0.4932
2023-12-25 09:42:20.469000	-1.4777
2023-12-25 09:42:23.539000	-0.7763
2023-12-25 09:42:26.610000	-1.1742
2023-12-25 09:42:29.680000	-1.3420
2023-12-25 09:42:32.750000	-1.3838
2023-12-25 09:42:35.820000	-1.7450
2023-12-25 09:42:38.890000	-1.6225
2023-12-25 09:42:41.961000	-1.6412
2023-12-25 09:42:45.031000	-1.3022
2023-12-25 09:42:48.101000	-0.9935
2023-12-25 09:42:51.171000	-1.5323
2023-12-25 09:42:54.241000	-1.2074
2023-12-25 09:42:57.311000	-0.3415
2023-12-25 09:43:00.382000	0.0508
2023-12-25 09:43:03.452000	1.7323
2023-12-25 09:43:06.522000	3.5921
2023-12-25 09:43:09.592000	3.6936
2023-12-25 09:43:12.662000	3.9724
2023-12-25 09:43:15.732000	3.5882
2023-12-25 09:43:18.803000	2.4754
2023-12-25 09:43:21.873000	2.1093
2023-12-25 09:43:24.943000	1.2475
2023-12-25 09:43:28.013000	0.7042
2023-12-25 09:43:31.083000	0.1238
2023-12-25 09:43:34.153000	-0.3813
2023-12-25 09:43:37.224000	-0.6148
2023-12-25 09:43:40.294000	-0.0618
2023-12-25 09:43:43.364000	-0.1288
2023-12-25 09:43:46.434000	-0.3813
2023-12-25 09:43:49.504000	0.2231
2023-12-25 09:43:52.574000	-0.3602
2023-12-25 09:43:55.645000	-0.1265
2023-12-25 09:43:58.715000	0.0476
2023-12-25 09:44:01.785000	0.1746
2023-12-25 09:44:04.855000	-0.2819
2023-12-25 09:44:07.925000	-0.8093
2023-12-25 09:44:10.995000	-0.9070
2023-12-25 09:44:14.066000	-0.8862
2023-12-25 09:44:17.136000	-0.7109
2023-12-25 09:44:20.206000	-0.8815
2023-12-25 09:44:23.276000	-1.1319
2023-12-25 09:44:26.346000	-1.6515
2023-12-25 09:44:29.417000	-1.8037
2023-12-25 09:44:32.487000	-1.1392
2023-12-25 09:44:35.557000	-0.6193
2023-12-25 09:44:38.627000	-0.4828
2023-12-25 09:44:41.697000	-0.3244
2023-12-25 09:44:44.767000	0.3784
2023-12-25 09:44:47.838000	0.7660
2023-12-25 09:44:50.908000	0.8117
2023-12-25 09:44:53.978000	1.4783
2023-12-25 09:44:57.048000	1.4904
2023-12-25 09:45:00.118000	1.2839
2023-12-25 09:45:03.188000	1.5966
2023-12-25 09:45:06.259000	1.7484
2023-12-25 09:45:09.329000	1.2647
2023-12-25 09:45:12.399000	1.6708
2023-12-25 09:45:15.469000	1.8389
2023-12-25 09:45:18.539000	1.7419
2023-12-25 09:45:21.609000	1.3512
2023-12-25 09:45:24.680000	0.5227
2023-12-25 09:45:27.750000	0.5503
2023-12-25 09:45:30.820000	0.0588
2023-12-25 09:45:33.890000	0.0976
2023-12-25 09:45:36.960000	-0.2488
2023-12-25 09:45:40.030000	-0.3370
2023-12-25 09:45:43.101000	-0.8142
2023-12-25 09:45:46.171000	-0.4442
2023-12-25 09:45:49.241000	-0.6021
2023-12-25 09:45:52.311000	-1.3799
2023-12-25 09:45:55.381000	-1.3439
2023-12-25 09:45:58.451000	-1.8629
2023-12-25 09:46:01.522000	-1.5838
2023-12-25 09:46:04.592000	-1.8659
2023-12-25 09:46:07.662000	-1.5080
2023-12-25 09:46:10.732000	-2.1316
2023-12-25 09:46:13.802000	-1.6979
2023-12-25 09:46:16.873000	-1.5812
2023-12-25 09:46:19.943000	-2.7230
2023-12-25 09:46:23.013000	-2.5457
2023-12-25 09:46:26.083000	-2.5470
2023-12-25 09:46:29.153000	-1.6016
2023-12-25 09:46:32.223000	0.4458
2023-12-25 09:46:35.294000	2.3841
2023-12-25 09:46:38.364000	2.9410
2023-12-25 09:46:41.434000	3.3540
2023-12-25 09:46:44.504000	3.1273
2023-12-25 09:46:47.574000	2.3977
2023-12-25 09:46:50.644000	1.7645
2023-12-25 09:46:53.715000	1.2300
2023-12-25 09:46:56.785000	1.0784
2023-12-25 09:46:59.855000	0.4273
2023-12-25 09:47:02.925000	0.2175
2023-12-25 09:47:05.995000	0.4606
2023-12-25 09:47:09.065000	-0.1063
2023-12-25 09:47:12.136000	-0.1988
2023-12-25 09:47:15.206000	0.1026
2023-12-25 09:47:18.276000	-0.3985
2023-12-25 09:47:21.346000	-0.7289
2023-12-25 09:47:24.416000	-0.2452
2023-12-25 09:47:27.486000	-0.2732
2023-12-25 09:47:30.557000	-0.3813
2023-12-25 09:47:33.627000	0.1389
2023-12-25 09:47:36.697000	-0.3198
2023-12-25 09:47:39.767000	-0.1631
2023-12-25 09:47:42.837000	-0.1916
2023-12-25 09:47:45.907000	-0.4752
2023-12-25 09:47:48.978000	-0.3040
2023-12-25 09:47:52.048000	-0.7383
2023-12-25 09:47:55.118000	-0.6113
2023-12-25 09:47:58.188000	-0.1358
2023-12-25 09:48:01.258000	-0.6422
2023-12-25 09:48:04.329000	-0.5242
2023-12-25 09:48:07.399000	-0.3560
2023-12-25 09:48:10.469000	-1.0390
2023-12-25 09:48:13.539000	-0.4477
2023-12-25 09:48:16.609000	-0.7628
2023-12-25 09:48:19.679000	-0.4178
2023-12-25 09:48:22.750000	0.6898
2023-12-25 09:48:25.820000	1.2071
2023-12-25 09:48:28.890000	2.0711
2023-12-25 09:48:31.960000	1.5433
2023-12-25 09:48:35.030000	1.3911
2023-12-25 09:48:38.100000	0.6725
2023-12-25 09:48:41.171000	0.2928
2023-12-25 09:48:44.241000	0.3298
2023-12-25 09:48:47.311000	-0.4863
2023-12-25 09:48:50.381000	-0.6837
2023-12-25 09:48:53.451000	-0.6472
2023-12-25 09:48:56.521000	-0.5848
2023-12-25 09:48:59.592000	-0.9060
2023-12-25 09:49:02.662000	-0.7565
2023-12-25 09:49:05.732000	-1.3234
2023-12-25 09:49:08.802000	-0.9682
2023-12-25 09:49:11.872000	-0.6353
2023-12-25 09:49:14.942000	-0.7785
2023-12-25 09:49:18.013000	-0.0642
2023-12-25 09:49:21.083000	-1.0431
2023-12-25 09:49:24.153000	-0.3156
2023-12-25 09:49:27.223000	-0.3260
2023-12-25 09:49:30.293000	-0.3400
2023-12-25 09:49:33.363000	-0.3072
2023-12-25 09:49:36.434000	-0.4020
2023-12-25 09:49:39.504000	-0.2012
2023-12-25 09:49:42.574000	-0.6223
2023-12-25 09:49:45.644000	-0.4073
2023-12-25 09:49:48.714000	-0.2725
2023-12-25 09:49:51.785000	0.0016
2023-12-25 09:49:54.855000	0.5669
2023-12-25 09:49:57.925000	1.8248
2023-12-25 09:50:00.995000	1.5576
2023-12-25 09:50:04.065000	1.1699
2023-12-25 09:50:07.135000	1.0232
2023-12-25 09:50:10.206000	0.3648
2023-12-25 09:50:13.276000	0.2687
2023-12-25 09:50:16.346000	0.4085
2023-12-25 09:50:19.416000	0.7433
2023-12-25 09:50:22.486000	0.1229
2023-12-25 09:50:25.556000	0.1752
2023-12-25 09:50:28.627000	0.2790
2023-12-25 09:50:31.697000	0.0168
2023-12-25 09:50:34.767000	-0.3878
2023-12-25 09:50:37.837000	0.2639
2023-12-25 09:50:40.907000	-0.7658
2023-12-25 09:50:43.977000	-0.2962
2023-12-25 09:50:47.048000	0.2449
2023-12-25 09:50:50.118000	0.6628
2023-12-25 09:50:53.188000	0.8244
2023-12-25 09:50:56.258000	-0.0668
2023-12-25 09:50:59.328000	0.5330
2023-12-25 09:51:02.398000	0.7523
2023-12-25 09:53:14.527000	0.1417
2023-12-25 09:53:17.598000	1.1690
2023-12-25 09:53:20.668000	-0.0713
2023-12-25 09:53:23.739000	0.2965
2023-12-25 09:53:26.810000	-0.5206
2023-12-25 09:53:29.881000	0.1299
2023-12-25 09:53:32.952000	-0.7170
2023-12-25 09:53:36.022000	-1.0852
2023-12-25 09:53:39.093000	-1.1572
2023-12-25 09:53:42.164000	-1.9849
2023-12-25 09:53:45.235000	-1.4909
2023-12-25 09:53:48.306000	-2.2829
2023-12-25 09:53:51.376000	-1.3657
2023-12-25 09:53:54.447000	-1.5084
2023-12-25 09:53:57.518000	-1.1271
2023-12-25 09:54:00.589000	-0.0529
2023-12-25 09:54:03.660000	0.1636
2023-12-25 09:54:06.731000	1.0561
2023-12-25 09:54:09.801000	1.1743
2023-12-25 09:54:12.872000	1.5304
2023-12-25 09:54:15.943000	0.9656
2023-12-25 09:54:19.014000	1.5499
2023-12-25 09:54:22.085000	1.4030
2023-12-25 09:54:25.155000	1.1036
2023-12-25 09:54:28.226000	0.9322
2023-12-25 09:54:31.297000	0.0998
2023-12-25 09:54:34.368000	-0.1622
2023-12-25 09:54:37.439000	-0.2556
2023-12-25 09:54:40.510000	0.3290
2023-12-25 09:54:43.580000	0.0166
2023-12-25 09:54:46.651000	0.2200
2023-12-25 09:54:49.722000	-0.4406
2023-12-25 09:54:52.793000	-0.0581
2023-12-25 09:54:55.864000	-0.3898
2023-12-25 09:54:58.934000	-0.3681
2023-12-25 09:55:02.005000	-0.1399
2023-12-25 09:55:05.076000	-1.0154
2023-12-25 09:55:08.147000	-0.7963
2023-12-25 09:55:11.218000	-1.1859
2023-12-25 09:55:14.289000	-0.8200
2023-12-25 09:55:17.359000	-0.7946
2023-12-25 09:55:20.430000	-0.7434
2023-12-25 09:55:23.501000	-0.1987
2023-12-25 09:55:26.572000	-0.6928
2023-12-25 09:55:29.643000	-0.8841
2023-12-25 09:55:32.713000	-0.8455
2023-12-25 09:55:35.784000	-1.2899
2023-12-25 09:55:38.855000	-0.5963
2023-12-25 09:55:41.926000	-0.3931
2023-12-25 09:55:44.997000	0.5836
2023-12-25 09:55:48.068000	0.8848
2023-12-25 09:55:51.138000	0.8715
2023-12-25 09:55:54.209000	1.5330
2023-12-25 09:55:57.280000	1.0665
2023-12-25 09:56:00.351000	1.6667
2023-12-25 09:56:03.422000	1.4396
2023-12-25 09:56:06.492000	1.4100
2023-12-25 09:56:09.563000	0.7788
2023-12-25 09:56:12.634000	0.0060
2023-12-25 09:56:15.705000	-0.3190
2023-12-25 09:56:18.776000	-0.6638
2023-12-25 09:56:21.846000	-0.6984
2023-12-25 09:56:24.917000	-1.0798
2023-12-25 09:56:27.988000	-1.2282
2023-12-25 09:56:31.059000	-1.8723
2023-12-25 09:56:34.130000	-2.1726
2023-12-25 09:56:37.201000	-1.9498
2023-12-25 09:56:40.271000	-1.6392
2023-12-25 09:56:43.342000	-1.7727
2023-12-25 09:56:46.413000	-1.1550
2023-12-25 09:56:49.484000	-0.5729
2023-12-25 09:56:52.555000	-0.5625
2023-12-25 09:56:55.625000	0.5133
2023-12-25 09:56:58.696000	1.2484
2023-12-25 09:57:01.767000	1.2985
2023-12-25 09:57:04.838000	1.8711
2023-12-25 09:57:07.909000	2.5787
2023-12-25 09:57:10.980000	2.1414
2023-12-25 09:57:14.050000	1.5681
2023-12-25 09:57:17.121000	1.8226
2023-12-25 09:57:20.192000	-0.0222
2023-12-25 09:57:23.263000	0.1416
2023-12-25 09:57:26.334000	-0.0599
2023-12-25 09:57:29.404000	-0.3007
2023-12-25 09:57:32.475000	-0.3633
