# Supplementary material for: Dynamic infrared aurora on Jupiter
Source: Nat Commun. 2025 May 12;16:3907. doi: 10.1038/s41467-025-58984-z (PMC12069571; doi:10.1038/s41467-025-58984-z)
Supplement: Supplementary file 6 — Source Data [file 41467_2025_58984_MOESM6_ESM.zip › SupplementaryFig6.txt]

Periodogram of cut through keogram.
P (min), PSD (uW2/m4/sr2/Hz)
9.1588	92.3814
6.8691	43.7072
5.4953	20.6631
4.5794	16.7588
3.9252	1.8245
3.4346	15.8488
3.0529	12.3999
2.7477	2.9295
2.4979	18.3967
2.2897	38.4307
2.1136	14.1010
1.9626	133.4458
1.8318	216.0507
1.7173	255.2012
1.6163	365.2931
1.5265	101.9508
1.4461	7.1442
1.3738	4.8409
1.3084	56.8499
1.2489	143.1994
1.1946	113.5449
1.1449	65.9468
1.0991	23.8852
1.0568	6.0393
1.0176	24.4334
0.9813	89.2040
0.9475	120.4940
0.9159	8.8631
0.8863	61.3572
0.8586	74.2374
0.8326	30.1561
0.8081	11.4713
0.7850	4.2395
0.7632	22.7413
0.7426	41.3147
0.7231	33.6975
0.7045	27.7965
0.6869	35.6561
0.6702	27.0777
0.6542	5.7248
0.6390	0.3598
0.6245	5.3688
0.6106	14.7003
0.5973	8.7635
0.5846	6.2890
0.5724	11.9416
0.5607	2.8541
0.5495	1.1718
0.5388	0.2069
0.5284	0.8914
0.5184	1.9466
0.5088	2.7123
0.4996	3.8507
0.4907	8.3489
0.4820	20.4224
0.4737	12.7446
0.4657	1.1253
0.4579	3.6370
0.4504	7.9974
0.4432	8.2062
0.4361	10.9069
0.4293	8.1923
0.4227	0.5620
0.4163	1.2757
0.4101	1.6112
0.4041	0.4072
0.3982	0.1511
0.3925	0.9312
0.3870	0.2563
0.3816	2.9211
0.3764	7.8810
0.3713	3.9615
0.3664	0.2189
0.3615	0.7388
0.3568	1.5807
0.3523	2.9517
0.3478	2.4912
0.3435	1.3798
0.3392	0.8889
0.3351	0.0631
0.3310	0.3468
0.3271	1.0225
0.3233	1.6045
0.3195	1.6982
0.3158	2.3293
0.3122	1.1930
0.3087	0.7584
0.3053	0.0698
0.3019	0.3491
0.2987	0.6583
0.2954	0.5087
0.2923	0.4492
0.2892	0.6763
0.2862	0.6654
0.2833	0.6913
0.2804	0.7313
0.2775	0.2093
0.2748	0.3005
0.2720	0.0050
0.2694	0.2765
0.2668	0.2427
0.2642	0.5094
0.2617	0.3415
0.2592	1.1227
0.2568	0.4746
0.2544	0.0941
0.2521	0.2986
0.2498	0.4180
0.2475	0.2445
0.2453	0.3394
0.2432	0.6845
0.2410	0.4489
0.2389	0.2764
0.2369	0.1379
0.2348	0.0351
0.2329	0.0849
0.2309	0.0138
0.2290	0.0434
0.2271	0.0058
0.2252	0.1516
0.2234	0.0436
0.2216	0.1570
0.2198	0.0760
0.2181	0.0489
0.2164	0.0625
0.2147	0.0009
0.2130	0.0034
0.2114	0.0141
0.2097	0.0627
0.2082	0.0254
0.2066	0.1753
0.2050	0.0536
0.2035	0.1532
0.2020	0.0994
0.2006	0.0591
0.1991	0.0597
0.1977	0.0006
0.1963	0.0022
0.1949	0.0168
0.1935	0.0859
0.1921	0.0407
0.1908	0.2142
0.1895	0.1162
0.1882	0.1578
0.1869	0.1500
0.1857	0.2544
0.1844	0.2241
0.1832	0.0723
0.1820	0.1171
0.1808	0.9594
0.1796	1.7299
0.1784	0.2193
0.1773	0.2086
0.1761	0.0675
0.1750	0.5009
0.1739	0.3182
0.1728	0.3020
0.1717	0.1464
0.1707	0.1396
0.1696	0.2889
0.1686	0.2082
0.1675	1.0594
0.1665	1.0734
0.1655	0.2116
0.1645	0.0768
0.1636	0.3245
0.1626	0.1453
0.1616	0.1222
0.1607	0.0585
0.1597	0.0796
0.1588	0.0349
0.1579	0.2659
0.1570	0.4959
0.1561	0.4152
0.1552	0.0695
0.1544	0.1063
0.1535	0.2870
0.1526	0.6842
0.1518	0.3659
0.1510	0.0697
0.1501	0.1439
0.1493	0.1033
0.1485	0.0435
0.1477	0.0733
0.1469	0.2305
0.1462	0.0541
0.1454	0.0694
0.1446	0.3962
0.1439	0.1592
0.1431	0.3746
0.1424	0.3963
0.1416	0.0377
0.1409	0.0735
0.1402	0.0905
0.1395	0.2071
0.1388	0.3979
0.1381	0.3807
0.1374	0.1336
0.1367	0.0081
0.1360	0.0609
0.1354	0.2649
0.1347	0.3429
0.1340	0.0530
0.1334	0.2510
0.1327	0.0832
0.1321	0.1765
0.1315	0.1666
0.1308	0.1692
0.1302	0.1981
0.1296	0.2258
0.1290	0.5370
0.1284	0.3189
0.1278	0.0297
0.1272	0.0946
0.1266	0.2093
0.1260	0.6076
0.1255	0.2350
0.1249	0.2261
0.1243	0.3807
0.1238	0.2105
0.1232	0.0084
0.1227	0.1086
0.1221	0.1653
0.1216	0.5280
0.1210	0.4991
0.1205	0.0442
0.1200	0.0244
0.1195	0.1027
0.1189	0.2006
0.1184	0.1300
0.1179	0.0260
0.1174	0.2057
0.1169	0.6984
0.1164	0.1039
0.1159	0.4425
0.1154	0.1675
0.1150	0.0664
0.1145	0.0707
0.1140	0.0240
0.1135	0.3671
0.1131	0.1638
0.1126	0.0684
0.1121	0.1310
0.1117	0.1304
0.1112	0.2618
0.1108	0.2475
0.1103	0.3197
0.1099	0.0354
0.1095	0.0292
0.1090	0.0136
0.1086	0.0218
0.1082	0.0223
0.1078	0.0216
0.1073	0.0350
0.1069	0.0164
0.1065	0.0420
0.1061	0.0061
0.1057	0.0178
0.1053	0.0034
0.1049	0.0001
0.1045	0.0111
0.1041	0.0219
0.1037	0.0317
0.1033	0.0399
0.1029	0.0517
0.1025	0.0058
