# Supplementary material for: Dynamic infrared aurora on Jupiter
Source: Nat Commun. 2025 May 12;16:3907. doi: 10.1038/s41467-025-58984-z (PMC12069571; doi:10.1038/s41467-025-58984-z)
Supplement: Supplementary file 6 — Source Data [file 41467_2025_58984_MOESM6_ESM.zip › SupplementaryFig7a.txt]

Keogram of radiances in the Io footprint tail. First row is auroral longitude phi (degrees). Data values are in uW/m2/sr
Datetime					212.743	212.403	212.064	211.725	211.385	211.046	210.707	210.368	210.028	209.689	209.350	209.010	208.671	208.332	207.992	207.653	207.314	206.975	206.635	206.296	205.957	205.617	205.278	204.939	204.599	204.260	203.921	203.582	203.242	202.903	202.564	202.224	201.885	201.546	201.206	200.867	200.528	200.189	199.849	199.510	199.171	198.831	198.492	198.153	197.813
2023-12-25 08:27:01.430000	11.519	9.209	8.563	8.330	7.454	7.997	6.207	4.183	5.222	4.297	3.321	2.264	1.488	2.078	1.498	0.306	0.078	0.346	-0.009	-0.598	-0.419	-0.571	-0.327	-0.644	-0.682	-0.558	-0.667	-0.762	-0.761	-0.811	-0.932	-0.976	-0.992	-1.067	-1.064	-1.204	-1.279	-1.243	-1.198	-1.076	-1.031	-0.958	-0.911	-0.869	-0.867	-0.881	-0.864	-0.851	-0.957
2023-12-25 08:27:04.500000	11.498	9.159	8.282	7.896	6.956	7.612	5.906	3.897	5.070	4.097	3.173	2.073	1.232	1.783	1.126	-0.022	-0.243	0.028	-0.350	-1.034	-0.957	-1.188	-1.026	-1.301	-1.198	-1.005	-0.891	-0.883	-0.851	-0.897	-0.886	-0.855	-0.861	-1.015	-1.078	-1.076	-1.122	-1.028	-0.864	-0.890	-0.935	-0.910	-0.929	-0.981	-1.046	-1.085	-1.038	-1.042	-1.045
2023-12-25 08:27:07.570000	11.538	9.336	8.423	8.010	7.216	7.885	6.248	4.317	5.551	4.668	3.763	2.597	1.651	2.143	1.403	0.203	-0.044	0.156	-0.292	-0.974	-0.841	-1.181	-1.078	-1.335	-1.347	-1.178	-0.982	-0.941	-0.857	-0.879	-0.905	-0.877	-0.860	-0.952	-0.988	-1.062	-1.174	-1.129	-1.040	-1.064	-1.012	-0.966	-0.926	-0.900	-0.943	-0.923	-0.880	-0.811	-0.759
2023-12-25 08:27:10.640000	11.338	9.159	8.357	8.119	7.357	7.972	6.221	4.086	5.244	4.293	3.359	2.181	1.282	1.837	1.126	-0.036	-0.285	-0.101	-0.483	-1.038	-0.818	-1.049	-0.785	-1.063	-1.157	-1.104	-1.164	-1.259	-1.242	-1.261	-1.210	-0.964	-0.759	-0.765	-0.724	-0.796	-1.016	-1.072	-1.039	-0.956	-0.806	-0.691	-0.543	-0.418	-0.502	-0.589	-0.718	-0.779	-0.923
2023-12-25 08:27:13.710000	11.429	9.144	8.136	7.786	7.053	7.809	6.145	4.174	5.537	4.686	3.699	2.385	1.318	1.796	1.109	-0.166	-0.407	-0.103	-0.501	-1.110	-0.887	-1.124	-0.891	-1.105	-1.060	-0.889	-0.860	-0.891	-0.906	-1.004	-1.019	-0.973	-1.015	-1.115	-1.094	-1.088	-1.106	-1.068	-1.034	-1.192	-1.220	-1.129	-1.019	-0.958	-0.966	-0.986	-1.010	-0.885	-0.736
2023-12-25 08:27:16.781000	11.450	9.249	8.208	7.838	7.352	8.225	6.589	4.544	5.844	5.084	4.142	2.764	1.780	2.363	1.738	0.452	0.199	0.397	-0.035	-0.645	-0.422	-0.694	-0.471	-0.765	-0.881	-0.887	-1.013	-1.019	-0.978	-1.007	-0.920	-0.707	-0.654	-0.742	-0.691	-0.756	-0.948	-1.038	-1.049	-1.120	-1.101	-0.990	-0.872	-0.626	-0.541	-0.433	-0.408	-0.368	-0.286
2023-12-25 08:27:19.851000	11.135	8.969	8.020	7.662	7.042	7.756	6.143	4.126	5.406	4.637	3.668	2.239	1.290	1.929	1.289	0.061	-0.080	0.252	-0.124	-0.755	-0.604	-0.853	-0.680	-0.911	-0.879	-0.869	-0.983	-1.013	-1.095	-1.202	-1.160	-1.010	-0.932	-0.925	-0.804	-0.754	-0.853	-0.829	-0.926	-1.050	-1.066	-1.063	-1.011	-0.900	-0.779	-0.688	-0.776	-0.864	-0.910
2023-12-25 08:27:22.921000	11.416	9.213	8.105	7.761	7.166	7.922	6.346	4.352	5.685	4.877	3.827	2.319	1.274	1.837	1.192	-0.155	-0.395	-0.014	-0.388	-1.040	-0.860	-1.014	-0.815	-1.009	-0.954	-0.820	-0.802	-0.644	-0.562	-0.599	-0.572	-0.559	-0.651	-0.758	-0.770	-0.775	-0.864	-0.809	-0.843	-1.093	-1.214	-1.271	-1.353	-1.366	-1.340	-1.189	-1.072	-1.014	-0.892
2023-12-25 08:27:25.991000	10.563	8.502	7.602	7.370	6.802	7.526	6.049	4.080	5.311	4.549	3.714	2.365	1.493	2.114	1.408	0.130	-0.157	0.025	-0.407	-1.095	-0.995	-1.270	-1.141	-1.371	-1.369	-1.340	-1.366	-1.281	-1.253	-1.271	-1.196	-1.029	-0.989	-1.012	-0.896	-0.861	-1.089	-1.138	-1.235	-1.406	-1.510	-1.493	-1.395	-1.257	-1.100	-0.906	-0.924	-0.923	-0.878
2023-12-25 08:27:29.061000	10.822	8.856	7.760	7.356	6.886	7.658	6.168	4.192	5.365	4.599	3.699	2.261	1.304	1.862	1.169	-0.119	-0.418	-0.204	-0.600	-1.216	-0.983	-1.216	-1.070	-1.189	-1.160	-1.056	-0.969	-0.881	-0.835	-0.865	-0.886	-0.857	-0.879	-0.948	-1.003	-1.123	-1.177	-1.031	-1.061	-1.106	-1.188	-1.262	-1.160	-0.928	-0.850	-0.751	-0.789	-0.801	-0.844
2023-12-25 08:27:32.131000	10.457	8.645	7.616	7.190	6.779	7.657	6.128	3.983	5.174	4.422	3.517	2.077	1.121	1.742	1.166	-0.222	-0.538	-0.260	-0.610	-1.206	-0.949	-1.144	-0.931	-1.087	-1.102	-1.042	-0.965	-0.941	-0.846	-0.735	-0.659	-0.532	-0.562	-0.689	-0.868	-1.031	-1.210	-1.159	-1.098	-1.144	-1.075	-1.058	-1.044	-0.941	-0.999	-1.095	-1.101	-1.089	-1.074
2023-12-25 08:27:35.202000	10.011	8.295	7.227	6.715	6.178	6.988	5.666	3.788	5.107	4.489	3.706	2.370	1.410	2.032	1.417	0.192	0.023	0.326	-0.053	-0.656	-0.502	-0.802	-0.748	-1.003	-1.136	-1.240	-1.307	-1.358	-1.334	-1.235	-1.157	-0.960	-0.805	-0.727	-0.676	-0.736	-0.847	-0.884	-1.033	-1.136	-1.214	-1.165	-1.100	-0.944	-0.914	-0.924	-0.941	-0.918	-0.897
2023-12-25 08:27:38.272000	10.411	8.835	7.712	7.312	6.969	7.756	6.300	4.201	5.228	4.598	3.783	2.392	1.429	2.072	1.490	0.181	-0.068	0.252	-0.132	-0.710	-0.475	-0.700	-0.592	-0.772	-0.875	-0.892	-0.854	-0.861	-0.760	-0.769	-0.599	-0.446	-0.441	-0.535	-0.724	-0.889	-0.946	-0.860	-0.832	-0.770	-0.706	-0.758	-0.805	-0.704	-0.820	-0.968	-0.994	-1.000	-0.912
2023-12-25 08:27:41.342000	9.787	8.302	7.166	6.606	6.151	7.001	5.803	3.810	4.895	4.395	3.637	2.228	1.222	1.835	1.168	-0.152	-0.284	0.071	-0.244	-0.742	-0.511	-0.754	-0.623	-0.837	-0.949	-0.966	-0.971	-1.072	-1.133	-1.242	-1.091	-0.827	-0.673	-0.551	-0.496	-0.440	-0.568	-0.675	-0.833	-0.960	-0.953	-0.931	-0.877	-0.815	-0.838	-0.841	-0.923	-0.968	-0.903
2023-12-25 08:27:44.412000	9.893	8.436	7.154	6.428	5.982	6.862	5.675	3.627	4.675	4.154	3.342	2.032	1.022	1.621	1.077	-0.122	-0.252	0.078	-0.214	-0.666	-0.442	-0.670	-0.559	-0.818	-1.023	-1.000	-1.037	-0.970	-0.911	-1.006	-0.953	-0.902	-0.946	-0.970	-0.923	-0.953	-0.917	-0.874	-0.919	-0.966	-1.076	-1.084	-1.029	-0.903	-0.949	-0.917	-0.991	-1.016	-1.010
2023-12-25 08:27:47.482000	9.586	8.316	7.215	6.628	6.244	7.104	5.943	3.709	4.673	4.161	3.422	2.075	1.099	1.661	1.124	-0.190	-0.436	-0.218	-0.559	-1.003	-0.681	-0.942	-0.729	-0.841	-0.961	-0.880	-0.772	-0.829	-0.952	-1.131	-1.072	-0.982	-0.971	-0.985	-1.003	-1.063	-1.069	-1.024	-1.027	-1.027	-1.064	-1.061	-1.023	-0.952	-0.947	-0.817	-0.904	-1.028	-1.096
2023-12-25 08:27:50.552000	9.227	8.081	6.821	6.184	5.954	6.956	5.978	3.838	4.851	4.466	3.729	2.321	1.318	1.883	1.385	0.087	-0.131	0.156	-0.174	-0.707	-0.554	-0.803	-0.637	-0.736	-0.782	-0.718	-0.660	-0.697	-0.755	-0.755	-0.670	-0.551	-0.481	-0.405	-0.337	-0.335	-0.354	-0.360	-0.395	-0.454	-0.426	-0.335	-0.264	-0.185	-0.215	-0.276	-0.474	-0.643	-0.757
2023-12-25 08:27:53.623000	9.139	8.077	6.868	6.095	5.806	6.686	5.642	3.457	4.321	3.837	3.174	1.983	1.059	1.702	1.241	-0.031	-0.265	-0.000	-0.456	-1.121	-0.968	-1.210	-1.059	-1.169	-1.245	-1.147	-1.026	-0.976	-0.992	-1.019	-0.929	-0.865	-0.863	-0.869	-0.937	-1.113	-1.216	-1.144	-1.096	-0.964	-0.849	-0.743	-0.711	-0.755	-0.902	-1.052	-1.264	-1.397	-1.373
2023-12-25 08:27:56.693000	9.103	8.162	6.852	5.942	5.704	6.751	5.838	3.740	4.546	4.162	3.538	2.218	1.237	1.820	1.355	0.026	-0.236	0.010	-0.392	-1.007	-0.904	-1.047	-0.770	-0.832	-0.915	-0.878	-0.884	-0.949	-1.059	-1.124	-1.029	-0.999	-1.071	-1.066	-1.074	-1.213	-1.289	-1.288	-1.309	-1.229	-1.143	-0.952	-0.743	-0.620	-0.754	-0.884	-1.149	-1.309	-1.321
2023-12-25 08:27:59.763000	9.185	8.310	6.960	6.096	5.810	6.831	5.934	3.823	4.543	4.190	3.489	2.331	1.412	2.014	1.717	0.457	0.120	0.282	-0.146	-0.775	-0.644	-0.840	-0.637	-0.749	-0.894	-0.882	-0.755	-0.723	-0.718	-0.791	-0.686	-0.666	-0.718	-0.742	-0.756	-0.789	-0.805	-0.808	-0.747	-0.665	-0.622	-0.568	-0.503	-0.440	-0.539	-0.622	-0.716	-0.799	-0.699
2023-12-25 08:28:02.833000	9.194	8.469	7.031	6.225	5.994	6.914	6.036	3.891	4.596	4.232	3.498	2.020	0.932	1.510	1.119	-0.244	-0.524	-0.234	-0.576	-1.075	-0.783	-0.910	-0.644	-0.764	-0.916	-0.928	-0.866	-0.900	-1.038	-1.173	-1.112	-1.064	-1.046	-0.998	-1.027	-1.140	-1.128	-1.102	-1.151	-1.122	-1.131	-1.115	-1.057	-0.973	-0.986	-0.929	-0.989	-1.083	-1.068
2023-12-25 08:28:05.903000	9.107	8.562	7.047	6.114	5.936	7.035	6.169	3.899	4.669	4.340	3.560	2.197	1.140	1.770	1.557	0.352	0.180	0.433	0.059	-0.528	-0.359	-0.582	-0.374	-0.539	-0.629	-0.670	-0.666	-0.688	-0.756	-0.802	-0.723	-0.679	-0.640	-0.614	-0.594	-0.531	-0.496	-0.583	-0.615	-0.822	-1.033	-0.982	-0.939	-0.864	-0.862	-0.780	-0.704	-0.701	-0.779
2023-12-25 08:28:08.973000	9.000	8.423	6.762	5.820	5.787	6.924	6.170	3.895	4.591	4.376	3.745	2.387	1.275	1.807	1.438	0.109	-0.198	0.047	-0.325	-0.938	-0.850	-1.036	-0.791	-0.924	-0.916	-0.776	-0.525	-0.509	-0.526	-0.554	-0.535	-0.579	-0.552	-0.579	-0.667	-0.718	-0.716	-0.758	-0.688	-0.684	-0.769	-0.736	-0.752	-0.830	-0.816	-0.711	-0.667	-0.664	-0.667
2023-12-25 08:28:12.044000	8.593	8.230	6.545	5.401	5.417	6.665	5.989	3.823	4.664	4.524	3.912	2.436	1.233	1.749	1.471	0.144	-0.067	0.269	-0.051	-0.659	-0.564	-0.774	-0.676	-0.797	-0.858	-0.797	-0.597	-0.625	-0.630	-0.624	-0.557	-0.551	-0.494	-0.469	-0.586	-0.715	-0.701	-0.722	-0.754	-0.801	-0.892	-0.789	-0.650	-0.581	-0.606	-0.621	-0.696	-0.669	-0.615
2023-12-25 08:28:15.114000	8.463	8.116	6.378	5.317	5.205	6.403	5.681	3.396	4.080	3.979	3.445	2.093	1.074	1.686	1.427	0.223	0.034	0.280	-0.085	-0.744	-0.763	-1.077	-1.056	-1.250	-1.334	-1.124	-0.756	-0.670	-0.553	-0.520	-0.543	-0.687	-0.826	-0.985	-1.078	-1.136	-1.109	-1.046	-0.899	-0.882	-0.997	-0.954	-0.971	-1.041	-1.157	-1.103	-1.038	-1.001	-0.977
2023-12-25 08:28:18.184000	8.543	8.279	6.461	5.376	5.525	6.867	6.271	3.962	4.518	4.412	3.798	2.152	0.996	1.663	1.427	0.137	-0.074	0.248	-0.077	-0.613	-0.477	-0.659	-0.491	-0.628	-0.779	-0.720	-0.531	-0.635	-0.554	-0.395	-0.398	-0.498	-0.565	-0.671	-0.816	-0.927	-0.871	-0.836	-0.766	-0.708	-0.702	-0.665	-0.601	-0.543	-0.642	-0.632	-0.620	-0.647	-0.693
2023-12-25 08:28:21.254000	8.205	8.187	6.331	5.149	5.234	6.579	5.997	3.765	4.305	4.411	3.904	2.352	1.248	1.929	1.660	0.448	0.348	0.652	0.360	-0.145	-0.026	-0.359	-0.393	-0.640	-0.795	-0.881	-0.743	-0.912	-0.954	-0.936	-0.935	-0.946	-0.910	-0.848	-0.799	-0.779	-0.741	-0.792	-0.883	-1.009	-1.111	-0.987	-0.826	-0.608	-0.595	-0.586	-0.600	-0.677	-0.688
2023-12-25 08:28:24.324000	8.178	8.154	6.427	5.301	5.508	6.867	6.270	3.815	4.143	4.209	3.812	2.225	1.223	1.899	1.570	0.323	0.149	0.402	0.047	-0.589	-0.507	-0.731	-0.587	-0.725	-0.717	-0.642	-0.492	-0.553	-0.607	-0.627	-0.618	-0.645	-0.708	-0.834	-0.873	-0.908	-0.931	-0.946	-0.891	-0.910	-0.967	-0.833	-0.703	-0.544	-0.461	-0.413	-0.482	-0.582	-0.669
2023-12-25 08:28:27.394000	7.947	7.860	6.215	5.225	5.415	6.689	6.146	3.838	4.107	4.072	3.500	1.974	0.891	1.589	1.382	0.181	0.082	0.455	0.134	-0.468	-0.373	-0.609	-0.516	-0.715	-0.826	-0.851	-0.738	-0.975	-1.013	-0.916	-0.947	-0.954	-0.784	-0.699	-0.732	-0.729	-0.761	-0.865	-0.931	-1.034	-1.150	-0.965	-0.738	-0.643	-0.591	-0.656	-0.819	-0.901	-1.035
2023-12-25 08:28:30.465000	7.840	7.707	6.024	4.984	5.064	6.327	5.915	3.639	4.079	4.110	3.787	2.219	1.187	1.792	1.371	0.182	0.118	0.408	0.094	-0.527	-0.488	-0.781	-0.662	-0.875	-0.904	-0.822	-0.695	-0.788	-0.778	-0.696	-0.770	-0.891	-0.900	-0.932	-0.998	-1.149	-1.146	-1.112	-1.053	-0.996	-1.068	-0.908	-0.815	-0.814	-0.770	-0.799	-0.979	-1.035	-1.056
2023-12-25 08:28:33.535000	7.876	7.936	6.304	5.199	5.377	6.671	6.202	3.776	4.057	4.097	3.718	2.191	1.248	2.019	1.804	0.523	0.197	0.440	0.041	-0.599	-0.469	-0.579	-0.321	-0.412	-0.432	-0.424	-0.376	-0.537	-0.594	-0.507	-0.516	-0.505	-0.354	-0.413	-0.513	-0.600	-0.616	-0.567	-0.450	-0.386	-0.413	-0.417	-0.540	-0.709	-0.759	-0.786	-0.820	-0.760	-0.734
2023-12-25 08:28:36.605000	7.226	7.534	6.120	4.973	5.056	6.416	6.059	3.641	4.077	4.144	3.653	1.936	0.783	1.500	1.314	0.093	-0.061	0.337	-0.009	-0.684	-0.619	-0.798	-0.585	-0.664	-0.650	-0.667	-0.588	-0.778	-0.857	-0.791	-0.809	-0.759	-0.582	-0.543	-0.545	-0.508	-0.548	-0.623	-0.596	-0.636	-0.712	-0.649	-0.638	-0.642	-0.694	-0.723	-0.725	-0.746	-0.749
2023-12-25 08:28:39.675000	7.229	7.419	5.946	4.814	4.770	6.011	5.769	3.401	3.840	3.964	3.743	2.239	1.132	1.887	1.732	0.496	0.269	0.575	0.115	-0.613	-0.522	-0.699	-0.429	-0.466	-0.395	-0.411	-0.372	-0.452	-0.576	-0.602	-0.630	-0.663	-0.651	-0.720	-0.786	-0.840	-0.896	-0.948	-0.932	-0.940	-0.934	-0.779	-0.667	-0.578	-0.561	-0.560	-0.578	-0.569	-0.608
2023-12-25 08:28:42.745000	7.110	7.345	5.773	4.679	4.617	5.889	5.789	3.444	3.965	3.991	3.573	2.138	1.068	1.713	1.623	0.341	-0.011	0.306	0.039	-0.563	-0.457	-0.595	-0.551	-0.782	-0.776	-0.838	-0.755	-0.902	-1.017	-1.069	-1.060	-1.057	-1.051	-1.042	-0.888	-0.755	-0.633	-0.613	-0.543	-0.593	-0.695	-0.630	-0.589	-0.499	-0.489	-0.529	-0.532	-0.629	-0.829
2023-12-25 08:28:45.815000	6.873	7.401	5.918	4.761	4.859	6.214	6.144	3.556	3.867	3.993	3.650	2.186	1.130	1.910	1.819	0.605	0.321	0.540	0.122	-0.646	-0.568	-0.866	-0.866	-1.124	-1.068	-0.934	-0.612	-0.551	-0.531	-0.552	-0.585	-0.643	-0.645	-0.647	-0.643	-0.532	-0.401	-0.299	-0.185	-0.216	-0.287	-0.278	-0.261	-0.168	-0.161	-0.211	-0.286	-0.404	-0.560
2023-12-25 08:28:48.886000	6.374	6.889	5.625	4.508	4.481	5.768	5.754	3.274	3.512	3.520	3.254	1.924	0.787	1.544	1.580	0.490	0.320	0.611	0.218	-0.522	-0.473	-0.750	-0.794	-1.033	-1.137	-1.271	-1.154	-1.171	-1.115	-0.989	-1.021	-1.064	-0.977	-0.915	-0.833	-0.821	-0.726	-0.615	-0.576	-0.630	-0.660	-0.666	-0.781	-0.831	-0.984	-1.067	-1.156	-1.285	-1.362
2023-12-25 08:28:51.956000	6.501	7.135	5.752	4.430	4.448	5.851	5.818	3.332	3.552	3.605	3.358	1.900	0.773	1.485	1.493	0.282	0.055	0.325	-0.015	-0.672	-0.562	-0.735	-0.586	-0.722	-0.853	-0.978	-0.976	-1.095	-1.051	-0.940	-0.940	-1.017	-1.105	-1.112	-1.012	-1.093	-0.987	-0.904	-0.760	-0.608	-0.488	-0.297	-0.319	-0.389	-0.459	-0.635	-0.812	-0.980	-1.070
2023-12-25 08:28:55.026000	6.179	6.972	5.563	4.275	4.119	5.453	5.544	3.089	3.239	3.426	3.336	2.016	0.973	1.806	1.807	0.562	0.258	0.423	-0.060	-0.754	-0.560	-0.807	-0.695	-0.832	-0.810	-0.749	-0.617	-0.641	-0.771	-0.868	-0.849	-0.792	-0.596	-0.507	-0.435	-0.426	-0.448	-0.446	-0.525	-0.609	-0.708	-0.713	-0.717	-0.596	-0.590	-0.534	-0.515	-0.644	-0.609
2023-12-25 08:28:58.096000	5.602	6.522	5.184	3.781	3.623	5.025	5.389	3.008	3.168	3.316	3.169	1.696	0.545	1.223	1.231	-0.009	-0.207	0.093	-0.235	-0.901	-0.832	-1.019	-0.863	-0.895	-0.890	-0.951	-0.985	-1.038	-1.119	-1.142	-1.088	-1.092	-1.192	-1.204	-1.102	-1.162	-1.126	-1.139	-1.148	-1.244	-1.340	-1.154	-1.067	-0.987	-1.003	-1.022	-1.013	-1.093	-1.140
2023-12-25 08:29:01.166000	5.663	6.769	5.604	4.209	4.089	5.460	5.831	3.423	3.408	3.415	3.221	1.899	0.811	1.506	1.514	0.273	0.073	0.376	0.082	-0.488	-0.353	-0.582	-0.523	-0.692	-0.793	-0.826	-0.823	-0.911	-0.973	-0.918	-0.855	-0.792	-0.740	-0.722	-0.673	-0.679	-0.678	-0.691	-0.748	-0.837	-1.004	-0.975	-0.890	-0.803	-0.667	-0.598	-0.687	-0.793	-0.944
2023-12-25 08:29:04.237000	5.268	6.198	5.150	3.880	3.879	5.351	5.817	3.469	3.444	3.478	3.349	2.236	1.115	1.699	1.864	0.609	0.343	0.568	0.306	-0.293	-0.220	-0.500	-0.471	-0.599	-0.592	-0.506	-0.305	-0.298	-0.424	-0.485	-0.553	-0.650	-0.664	-0.679	-0.558	-0.423	-0.244	-0.063	-0.037	-0.186	-0.369	-0.623	-0.817	-0.799	-0.914	-0.978	-1.026	-1.121	-1.033
2023-12-25 08:29:07.307000	5.494	6.774	5.631	4.171	4.121	5.542	6.088	3.594	3.225	3.306	3.202	2.046	0.855	1.506	1.707	0.480	0.166	0.404	0.141	-0.561	-0.598	-0.745	-0.620	-0.688	-0.713	-0.764	-0.644	-0.607	-0.634	-0.605	-0.551	-0.536	-0.607	-0.688	-0.702	-0.704	-0.692	-0.682	-0.570	-0.525	-0.450	-0.388	-0.426	-0.497	-0.631	-0.732	-0.861	-0.944	-0.858
2023-12-25 08:29:10.377000	5.233	6.539	5.481	3.920	3.673	5.110	5.825	3.300	2.940	3.053	2.882	1.633	0.431	1.095	1.388	0.249	0.045	0.377	0.151	-0.458	-0.409	-0.604	-0.599	-0.731	-0.898	-0.993	-0.867	-0.852	-0.873	-0.822	-0.786	-0.802	-0.755	-0.737	-0.697	-0.694	-0.688	-0.658	-0.705	-0.748	-0.701	-0.681	-0.651	-0.570	-0.598	-0.676	-0.877	-1.015	-0.984
2023-12-25 08:29:13.447000	4.940	6.366	5.314	3.601	3.353	4.826	5.620	3.204	2.841	2.931	2.828	1.795	0.711	1.341	1.697	0.390	-0.087	0.008	-0.257	-0.780	-0.571	-0.757	-0.619	-0.635	-0.578	-0.570	-0.377	-0.299	-0.478	-0.628	-0.666	-0.860	-1.042	-1.122	-1.130	-1.123	-0.969	-0.894	-0.767	-0.731	-0.722	-0.677	-0.700	-0.700	-0.784	-0.817	-0.846	-0.838	-0.754
2023-12-25 08:29:16.517000	5.092	6.413	5.312	3.537	3.431	5.073	6.145	3.663	3.074	3.150	3.056	1.862	0.719	1.345	1.550	0.341	-0.111	0.073	-0.161	-0.754	-0.640	-0.746	-0.717	-0.905	-0.971	-1.139	-1.053	-1.033	-1.086	-1.051	-0.901	-0.749	-0.683	-0.641	-0.607	-0.494	-0.479	-0.556	-0.585	-0.760	-0.839	-0.795	-0.750	-0.566	-0.639	-0.610	-0.631	-0.669	-0.690
2023-12-25 08:29:19.587000	4.903	6.236	5.116	3.486	3.359	4.811	5.634	3.182	2.863	3.047	2.994	1.891	0.693	1.306	1.686	0.534	0.143	0.258	-0.033	-0.609	-0.556	-0.745	-0.615	-0.597	-0.635	-0.798	-0.707	-0.827	-0.943	-0.893	-0.892	-0.955	-1.005	-1.052	-1.028	-0.991	-0.918	-0.863	-0.771	-0.834	-0.845	-0.804	-0.805	-0.756	-0.835	-0.923	-0.941	-0.875	-0.807
2023-12-25 08:29:22.658000	4.617	6.220	5.307	3.570	3.268	4.638	5.572	3.341	2.866	3.051	3.051	1.918	0.671	1.175	1.522	0.277	-0.165	0.014	-0.101	-0.614	-0.482	-0.595	-0.521	-0.595	-0.595	-0.754	-0.657	-0.766	-0.885	-0.848	-0.793	-0.742	-0.765	-0.750	-0.723	-0.750	-0.720	-0.773	-0.754	-0.734	-0.866	-0.863	-0.895	-0.949	-1.128	-1.211	-1.282	-1.274	-1.027
2023-12-25 08:29:25.728000	4.474	6.052	5.005	3.160	2.900	4.431	5.479	3.164	2.674	3.041	3.280	2.042	0.729	1.199	1.419	0.207	-0.095	0.098	-0.109	-0.745	-0.726	-0.877	-0.672	-0.590	-0.665	-0.830	-0.714	-0.702	-0.770	-0.751	-0.716	-0.755	-0.905	-0.916	-0.822	-0.796	-0.704	-0.665	-0.556	-0.490	-0.428	-0.390	-0.441	-0.487	-0.727	-0.890	-1.045	-1.130	-1.035
2023-12-25 08:29:28.798000	4.630	6.041	5.294	3.512	3.096	4.594	5.649	3.136	2.469	2.678	2.763	1.651	0.440	1.038	1.470	0.270	-0.099	0.022	-0.234	-0.820	-0.756	-0.863	-0.675	-0.554	-0.566	-0.750	-0.696	-0.735	-0.809	-0.794	-0.695	-0.693	-0.776	-0.739	-0.744	-0.853	-0.725	-0.647	-0.587	-0.564	-0.688	-0.723	-0.750	-0.843	-0.845	-0.728	-0.775	-0.808	-0.806
2023-12-25 08:29:31.868000	4.163	5.548	4.869	3.179	2.930	4.548	5.730	3.342	2.590	2.789	2.762	1.507	0.183	0.653	1.235	0.177	-0.067	0.214	0.052	-0.539	-0.393	-0.505	-0.438	-0.495	-0.572	-0.739	-0.673	-0.614	-0.694	-0.609	-0.469	-0.423	-0.327	-0.177	-0.185	-0.255	-0.221	-0.293	-0.388	-0.514	-0.679	-0.647	-0.600	-0.555	-0.604	-0.581	-0.653	-0.709	-0.736
2023-12-25 08:29:34.938000	3.693	5.258	4.713	3.029	2.790	4.324	5.432	3.171	2.424	2.628	2.725	1.714	0.485	0.973	1.400	0.265	-0.140	-0.060	-0.362	-0.998	-0.951	-0.977	-0.688	-0.558	-0.661	-0.827	-0.818	-0.850	-0.982	-0.950	-0.906	-0.975	-1.031	-1.093	-1.099	-1.142	-1.063	-0.996	-0.860	-0.840	-0.776	-0.694	-0.650	-0.664	-0.756	-0.782	-0.873	-0.930	-1.159
2023-12-25 08:29:38.008000	3.675	5.174	4.894	3.368	3.132	4.677	5.818	3.367	2.535	2.729	2.762	1.674	0.449	1.001	1.563	0.476	0.096	0.250	0.100	-0.452	-0.445	-0.519	-0.451	-0.511	-0.591	-0.781	-0.748	-0.829	-0.907	-0.802	-0.706	-0.664	-0.553	-0.471	-0.468	-0.515	-0.469	-0.524	-0.568	-0.662	-0.769	-0.644	-0.508	-0.475	-0.518	-0.509	-0.587	-0.636	-0.625
2023-12-25 08:29:41.079000	3.636	4.924	4.573	2.988	2.619	4.058	5.228	3.027	2.201	2.524	2.706	1.563	0.261	0.738	1.152	0.045	-0.347	-0.171	-0.257	-0.818	-0.748	-0.810	-0.712	-0.763	-0.715	-0.664	-0.413	-0.386	-0.543	-0.542	-0.519	-0.597	-0.537	-0.558	-0.720	-0.900	-0.972	-1.033	-0.940	-0.797	-0.709	-0.566	-0.533	-0.670	-0.765	-0.803	-0.807	-0.804	-0.741
2023-12-25 08:29:44.149000	3.472	4.767	4.530	3.000	2.725	4.211	5.485	3.374	2.452	2.744	2.855	1.684	0.423	0.896	1.300	0.134	-0.228	-0.102	-0.266	-0.835	-0.840	-0.955	-0.851	-0.881	-0.889	-0.934	-0.838	-0.902	-0.928	-0.894	-0.756	-0.697	-0.660	-0.567	-0.590	-0.703	-0.613	-0.610	-0.700	-0.712	-0.841	-0.907	-0.896	-0.954	-0.876	-0.852	-0.895	-0.896	-0.949
2023-12-25 08:29:47.219000	3.197	4.760	4.576	3.031	2.786	4.187	5.531	3.407	2.531	2.881	3.141	1.955	0.604	1.099	1.650	0.514	0.194	0.398	0.218	-0.360	-0.348	-0.533	-0.463	-0.549	-0.530	-0.521	-0.295	-0.304	-0.383	-0.320	-0.308	-0.373	-0.297	-0.174	-0.218	-0.262	-0.208	-0.228	-0.283	-0.353	-0.492	-0.505	-0.510	-0.561	-0.570	-0.554	-0.557	-0.534	-0.519
2023-12-25 08:29:50.289000	2.660	4.402	4.379	2.823	2.535	3.849	5.171	3.240	2.318	2.620	2.879	1.658	0.343	0.850	1.406	0.288	-0.240	-0.118	-0.248	-0.823	-0.719	-0.731	-0.518	-0.548	-0.498	-0.487	-0.285	-0.388	-0.571	-0.581	-0.541	-0.552	-0.378	-0.334	-0.440	-0.508	-0.495	-0.540	-0.565	-0.636	-0.815	-0.841	-0.856	-0.895	-0.878	-0.819	-0.775	-0.787	-0.735
2023-12-25 08:29:53.359000	2.653	4.162	4.227	2.787	2.456	3.692	5.085	3.255	2.419	2.748	2.972	1.799	0.500	1.049	1.577	0.457	0.109	0.257	-0.038	-0.641	-0.569	-0.690	-0.524	-0.563	-0.649	-0.777	-0.737	-0.858	-0.934	-0.893	-0.911	-0.986	-0.936	-0.890	-0.794	-0.781	-0.715	-0.719	-0.690	-0.697	-0.735	-0.600	-0.475	-0.476	-0.515	-0.636	-0.763	-0.806	-0.889
2023-12-25 08:29:56.429000	2.680	4.250	4.434	2.887	2.270	3.401	4.767	3.006	2.151	2.508	2.901	1.623	0.427	0.930	1.324	0.066	-0.395	-0.236	-0.347	-0.860	-0.729	-0.812	-0.625	-0.618	-0.719	-0.881	-0.797	-0.816	-0.903	-0.784	-0.877	-1.046	-1.037	-1.107	-1.019	-0.955	-0.834	-0.734	-0.634	-0.633	-0.741	-0.737	-0.776	-0.882	-0.998	-0.981	-1.015	-1.140	-1.172
2023-12-25 08:29:59.500000	2.498	4.079	4.352	2.908	2.405	3.487	4.964	3.228	2.167	2.432	2.818	1.773	0.576	1.130	1.565	0.331	-0.228	-0.193	-0.369	-0.933	-0.797	-0.842	-0.604	-0.566	-0.488	-0.541	-0.389	-0.355	-0.427	-0.415	-0.465	-0.673	-0.689	-0.750	-0.765	-0.669	-0.429	-0.249	-0.110	-0.111	-0.274	-0.389	-0.544	-0.709	-0.722	-0.754	-0.751	-0.801	-0.838
2023-12-25 08:30:02.570000	2.330	4.171	4.667	3.192	2.593	3.635	5.204	3.410	2.226	2.411	2.751	1.831	0.662	1.249	1.669	0.559	0.176	0.225	-0.102	-0.752	-0.756	-0.940	-0.857	-0.827	-0.755	-0.849	-0.751	-0.749	-0.757	-0.683	-0.644	-0.602	-0.445	-0.441	-0.426	-0.429	-0.424	-0.354	-0.347	-0.378	-0.427	-0.558	-0.711	-0.784	-0.785	-0.775	-0.728	-0.678	-0.746
2023-12-25 08:30:05.640000	1.951	3.655	4.189	2.834	2.177	3.105	4.646	3.036	2.015	2.247	2.730	1.800	0.620	1.056	1.551	0.521	-0.029	0.004	-0.193	-0.925	-0.952	-1.034	-0.851	-0.798	-0.704	-0.826	-0.694	-0.706	-0.752	-0.622	-0.657	-0.690	-0.611	-0.669	-0.616	-0.573	-0.569	-0.610	-0.681	-0.746	-0.911	-0.919	-0.916	-0.872	-0.947	-0.988	-0.977	-1.029	-0.960
2023-12-25 08:30:08.710000	1.844	3.427	4.031	2.688	2.005	3.040	4.821	3.250	2.175	2.357	2.715	1.699	0.419	0.892	1.387	0.331	-0.185	-0.100	-0.284	-0.940	-0.908	-0.985	-0.817	-0.786	-0.581	-0.630	-0.436	-0.330	-0.371	-0.361	-0.411	-0.536	-0.594	-0.834	-0.912	-0.910	-0.948	-0.888	-0.668	-0.565	-0.488	-0.391	-0.437	-0.483	-0.674	-0.848	-0.945	-1.036	-0.990
2023-12-25 08:30:11.780000	1.776	3.453	4.149	2.694	1.902	2.840	4.557	3.108	1.833	1.969	2.458	1.492	0.291	0.684	1.154	0.162	-0.199	-0.020	-0.161	-0.857	-0.743	-0.818	-0.653	-0.660	-0.574	-0.821	-0.841	-0.886	-0.932	-0.760	-0.804	-0.885	-0.806	-0.811	-0.718	-0.788	-0.799	-0.891	-0.930	-0.895	-0.905	-0.809	-0.811	-0.776	-0.842	-0.969	-1.037	-1.122	-1.033
2023-12-25 08:30:14.850000	1.928	3.657	4.070	2.524	1.948	2.860	4.546	3.069	1.724	1.800	2.295	1.580	0.385	0.751	1.200	0.293	-0.179	-0.110	-0.197	-0.877	-0.852	-0.901	-0.731	-0.776	-0.669	-0.761	-0.677	-0.644	-0.696	-0.655	-0.656	-0.713	-0.813	-1.004	-0.989	-0.991	-0.930	-0.913	-0.721	-0.549	-0.512	-0.399	-0.412	-0.407	-0.557	-0.828	-1.020	-1.266	-1.321
2023-12-25 08:30:17.921000	1.412	3.304	4.167	2.687	1.992	2.859	4.681	3.294	1.915	1.929	2.531	1.786	0.545	0.819	1.232	0.389	0.078	0.256	0.216	-0.349	-0.344	-0.421	-0.217	-0.157	-0.179	-0.375	-0.361	-0.334	-0.400	-0.305	-0.250	-0.274	-0.139	-0.175	-0.168	-0.073	0.025	0.095	0.057	-0.055	-0.195	-0.314	-0.448	-0.552	-0.654	-0.829	-0.909	-0.963	-0.894
2023-12-25 08:30:20.991000	1.459	3.103	3.957	2.517	1.797	2.610	4.366	2.830	1.275	1.330	2.198	1.856	0.722	1.081	1.451	0.646	0.167	0.158	0.023	-0.564	-0.612	-0.659	-0.499	-0.498	-0.515	-0.617	-0.545	-0.662	-0.758	-0.699	-0.725	-0.792	-0.792	-0.689	-0.533	-0.515	-0.402	-0.457	-0.543	-0.567	-0.604	-0.604	-0.660	-0.672	-0.852	-1.018	-1.129	-1.227	-1.113
2023-12-25 08:30:24.061000	0.902	2.541	3.475	2.146	1.477	2.274	4.137	2.802	1.480	1.654	2.272	1.679	0.546	1.068	1.864	1.003	0.503	0.484	0.292	-0.336	-0.484	-0.624	-0.719	-0.909	-0.941	-0.889	-0.667	-0.803	-0.791	-0.723	-0.588	-0.459	-0.291	-0.301	-0.368	-0.322	-0.376	-0.518	-0.481	-0.557	-0.636	-0.576	-0.559	-0.558	-0.769	-0.808	-0.873	-1.007	-1.013
2023-12-25 08:30:27.131000	0.208	1.680	2.701	1.561	0.919	1.670	3.854	2.740	1.151	1.538	2.417	1.819	0.508	0.811	1.626	0.683	0.156	0.126	0.012	-0.395	-0.256	-0.354	-0.313	-0.441	-0.642	-0.714	-0.554	-0.776	-0.868	-0.736	-0.647	-0.622	-0.506	-0.436	-0.405	-0.317	-0.151	-0.202	-0.271	-0.384	-0.611	-0.665	-0.681	-0.683	-0.769	-0.565	-0.532	-0.567	-0.471
2023-12-25 08:30:30.201000	-1.938	-0.822	0.654	0.393	-0.111	-0.596	1.694	1.707	-0.496	-0.552	0.278	0.606	-0.521	-0.908	0.098	0.133	-0.307	-0.540	-0.447	-0.599	-0.652	-0.585	-0.576	-0.801	-1.125	-1.030	-0.700	-0.764	-0.766	-0.914	-0.854	-0.563	-0.506	-0.576	-0.605	-0.753	-0.683	-0.724	-0.625	-0.679	-0.774	-0.633	-0.577	-0.467	-0.552	-0.557	-0.515	-0.500	-0.531
2023-12-25 08:30:33.271000	-3.878	-3.924	-3.110	-1.891	-1.711	-3.702	-2.519	-0.732	-2.202	-2.618	-2.231	-0.597	-0.760	-2.074	-1.474	-0.903	-1.122	-1.321	-0.939	-0.410	-0.441	-0.039	0.107	0.046	-0.264	-0.368	-0.368	-0.219	-0.134	-0.313	-0.410	-0.331	-0.106	0.050	0.142	0.182	0.007	-0.072	-0.027	-0.145	-0.260	-0.553	-0.671	-0.528	-0.477	-0.356	-0.307	-0.231	-0.220
2023-12-25 08:30:36.342000	-5.998	-6.572	-6.526	-5.130	-4.268	-6.057	-7.143	-4.793	-4.495	-4.899	-5.447	-4.419	-3.195	-4.294	-5.004	-3.737	-2.923	-2.805	-2.667	-1.554	-1.600	-0.979	-1.063	-0.492	-0.493	-0.576	-0.822	-0.636	-0.587	-0.483	-0.653	-0.797	-0.570	-0.494	-0.388	-0.453	-0.528	-0.515	-0.703	-0.641	-0.621	-0.756	-0.818	-0.636	-0.386	-0.155	-0.100	-0.121	-0.336
2023-12-25 08:30:39.412000	-6.844	-7.430	-7.786	-6.905	-6.216	-7.360	-8.780	-6.399	-6.051	-5.947	-6.382	-5.941	-3.865	-4.581	-6.257	-4.962	-4.049	-4.087	-4.209	-2.781	-2.637	-1.601	-1.798	-1.079	-0.838	-0.814	-0.997	-0.792	-0.851	-0.496	-0.599	-0.712	-0.287	-0.114	-0.076	-0.307	-0.543	-0.545	-0.530	-0.373	-0.337	-0.485	-0.664	-0.746	-0.589	-0.409	-0.381	-0.434	-0.562
2023-12-25 08:30:42.482000	-6.451	-7.108	-7.439	-6.405	-5.511	-6.814	-8.586	-6.251	-5.583	-5.487	-5.993	-5.920	-3.947	-4.397	-5.742	-4.600	-3.732	-3.705	-3.634	-2.491	-2.531	-1.544	-1.448	-0.538	-0.227	-0.461	-0.716	-0.599	-0.737	-0.579	-0.678	-0.800	-0.354	-0.094	-0.002	-0.232	-0.417	-0.363	-0.580	-0.592	-0.541	-0.691	-0.774	-0.700	-0.604	-0.468	-0.504	-0.638	-0.775
2023-12-25 08:30:45.552000	-5.307	-6.043	-6.108	-4.807	-4.313	-6.195	-7.213	-4.590	-4.204	-4.520	-5.091	-4.216	-2.908	-3.852	-4.584	-3.752	-3.142	-3.145	-2.922	-1.743	-1.740	-1.076	-1.084	-0.562	-0.505	-0.686	-0.790	-0.707	-0.971	-0.965	-1.140	-1.230	-0.864	-0.586	-0.422	-0.652	-0.660	-0.563	-0.663	-0.576	-0.517	-0.622	-0.714	-0.654	-0.535	-0.482	-0.430	-0.418	-0.517
2023-12-25 08:30:48.622000	-4.603	-5.477	-5.384	-3.916	-3.413	-5.484	-6.124	-3.548	-3.545	-4.022	-4.575	-3.239	-2.019	-2.945	-3.321	-2.415	-2.312	-2.807	-2.774	-1.994	-2.174	-1.542	-1.276	-0.583	-0.457	-0.523	-0.610	-0.425	-0.691	-0.685	-0.773	-0.770	-0.456	-0.186	-0.123	-0.458	-0.604	-0.528	-0.475	-0.295	-0.248	-0.400	-0.543	-0.578	-0.518	-0.608	-0.631	-0.581	-0.535
2023-12-25 08:30:51.693000	-4.281	-4.918	-4.694	-3.330	-2.894	-4.575	-4.419	-2.498	-3.111	-3.697	-3.887	-2.278	-1.718	-3.229	-3.211	-1.952	-1.920	-2.298	-2.068	-1.224	-1.157	-0.642	-0.446	-0.106	-0.144	-0.487	-0.610	-0.360	-0.470	-0.549	-0.749	-0.649	-0.214	-0.044	0.154	0.031	-0.055	-0.068	-0.235	-0.359	-0.567	-0.760	-0.891	-0.764	-0.549	-0.378	-0.305	-0.352	-0.592
2023-12-25 08:30:54.763000	-3.764	-4.037	-3.542	-2.148	-1.931	-4.218	-3.829	-1.647	-2.469	-3.206	-3.568	-2.001	-1.469	-2.693	-2.463	-1.687	-1.613	-1.753	-1.559	-1.241	-1.593	-1.133	-0.940	-0.595	-0.447	-0.541	-0.894	-0.691	-0.873	-0.769	-0.810	-0.801	-0.577	-0.460	-0.338	-0.514	-0.448	-0.435	-0.535	-0.509	-0.610	-0.795	-0.824	-0.730	-0.591	-0.443	-0.348	-0.314	-0.530
2023-12-25 08:30:57.833000	-3.225	-3.441	-3.015	-1.633	-1.377	-3.636	-2.760	-0.829	-2.043	-2.756	-2.859	-1.245	-1.117	-2.548	-2.249	-1.491	-1.570	-1.802	-1.641	-1.341	-1.488	-1.026	-0.810	-0.614	-0.744	-0.896	-0.902	-0.645	-0.618	-0.815	-0.891	-0.732	-0.424	-0.201	-0.162	-0.337	-0.224	-0.067	-0.117	-0.237	-0.443	-0.594	-0.626	-0.508	-0.448	-0.591	-0.640	-0.566	-0.555
2023-12-25 08:31:00.903000	-2.798	-2.809	-2.271	-1.183	-0.925	-2.597	-1.215	0.147	-1.830	-2.413	-2.049	-0.544	-0.839	-2.213	-1.516	-0.731	-1.096	-1.423	-1.111	-0.885	-1.116	-0.820	-0.961	-0.926	-0.910	-0.957	-0.866	-0.591	-0.587	-0.544	-0.496	-0.232	-0.107	-0.025	0.010	-0.246	-0.360	-0.326	-0.452	-0.632	-0.774	-0.855	-0.972	-0.786	-0.791	-0.928	-0.925	-0.995	-1.011
2023-12-25 08:31:03.973000	-1.859	-1.282	-0.419	-0.019	-0.397	-1.894	-0.356	0.524	-1.578	-1.898	-1.345	-0.416	-0.906	-1.678	-0.881	-0.365	-0.678	-0.894	-0.579	-0.511	-0.721	-0.690	-0.792	-0.719	-0.660	-0.797	-0.858	-0.815	-0.911	-0.822	-0.872	-0.843	-0.864	-0.807	-0.783	-0.870	-0.839	-0.855	-0.885	-0.993	-1.101	-1.019	-1.082	-1.095	-1.078	-1.207	-1.110	-1.095	-1.103
2023-12-25 08:31:07.043000	-0.726	-0.127	1.008	1.104	0.649	-0.174	1.924	2.232	0.026	-0.042	0.633	0.677	-0.253	-0.436	0.470	0.165	-0.390	-0.572	-0.347	-0.780	-0.926	-0.856	-0.724	-0.617	-0.559	-0.867	-0.974	-0.753	-0.877	-0.874	-0.813	-0.838	-0.813	-0.563	-0.415	-0.534	-0.480	-0.424	-0.653	-0.632	-0.668	-0.832	-1.036	-1.192	-1.295	-1.433	-1.436	-1.455	-1.331
2023-12-25 08:31:10.114000	0.176	1.270	2.567	1.951	1.208	0.816	2.708	2.531	0.498	0.510	1.165	1.069	-0.050	-0.141	0.575	-0.212	-0.709	-0.630	-0.477	-1.100	-1.200	-1.227	-0.981	-0.872	-0.899	-1.181	-1.097	-0.817	-0.816	-0.502	-0.489	-0.734	-0.819	-0.828	-0.800	-0.860	-0.806	-0.670	-0.725	-0.634	-0.646	-0.775	-0.910	-1.183	-1.260	-1.423	-1.402	-1.311	-1.172
2023-12-25 08:31:13.184000	0.713	1.819	2.651	1.919	1.553	1.516	3.611	3.098	0.798	0.826	1.755	1.564	0.406	0.449	1.145	0.505	0.004	-0.137	-0.093	-0.684	-0.767	-0.801	-0.607	-0.466	-0.365	-0.652	-0.727	-0.521	-0.621	-0.588	-0.604	-0.729	-0.712	-0.552	-0.460	-0.685	-0.698	-0.664	-0.785	-0.732	-0.736	-0.764	-0.821	-0.965	-1.025	-1.087	-1.061	-1.091	-1.016
2023-12-25 08:31:16.254000	-0.096	1.198	2.557	1.971	1.424	1.222	3.245	2.966	1.014	1.102	1.932	1.646	0.541	0.507	1.118	0.244	-0.348	-0.440	-0.439	-1.046	-1.047	-1.069	-0.794	-0.831	-0.701	-0.823	-0.621	-0.524	-0.580	-0.424	-0.502	-0.659	-0.620	-0.667	-0.644	-0.693	-0.591	-0.476	-0.475	-0.386	-0.467	-0.601	-0.703	-0.920	-1.076	-1.180	-1.350	-1.489	-1.499
2023-12-25 08:31:19.324000	-0.715	0.425	1.765	1.451	0.937	0.240	2.038	2.021	0.022	0.045	1.003	1.082	0.204	0.327	1.268	0.813	0.249	0.039	0.173	-0.251	-0.441	-0.582	-0.540	-0.594	-0.585	-0.627	-0.476	-0.543	-0.649	-0.582	-0.544	-0.554	-0.491	-0.421	-0.416	-0.527	-0.482	-0.535	-0.489	-0.324	-0.375	-0.343	-0.356	-0.485	-0.531	-0.532	-0.588	-0.642	-0.590
2023-12-25 08:31:22.394000	-1.264	-0.047	1.445	1.289	0.641	-0.177	1.988	2.205	0.247	0.207	1.206	1.346	0.458	0.441	1.247	0.919	0.411	0.181	0.121	-0.346	-0.499	-0.519	-0.434	-0.407	-0.444	-0.617	-0.531	-0.587	-0.443	-0.282	-0.244	-0.280	-0.324	-0.302	-0.299	-0.439	-0.476	-0.625	-0.708	-0.758	-0.865	-0.809	-0.779	-0.816	-0.905	-0.759	-0.738	-0.841	-0.771
2023-12-25 08:31:25.464000	-1.224	-0.098	1.238	1.064	0.368	-0.413	1.866	1.999	0.003	-0.123	0.783	1.013	0.087	0.015	0.568	0.341	0.083	0.134	0.280	0.017	0.007	-0.067	-0.012	-0.198	-0.380	-0.665	-0.691	-0.851	-0.848	-0.662	-0.622	-0.606	-0.408	-0.255	-0.182	-0.009	-0.019	-0.288	-0.372	-0.507	-0.691	-0.651	-0.653	-0.635	-0.652	-0.591	-0.548	-0.685	-0.816
2023-12-25 08:31:28.535000	-1.342	-0.307	1.025	0.952	0.301	-0.499	1.948	2.201	0.127	-0.003	0.895	1.322	0.337	0.240	0.961	0.832	0.377	0.171	0.117	-0.284	-0.377	-0.396	-0.259	-0.270	-0.303	-0.418	-0.475	-0.660	-0.698	-0.612	-0.586	-0.606	-0.391	-0.296	-0.264	-0.222	-0.204	-0.399	-0.432	-0.439	-0.595	-0.498	-0.470	-0.546	-0.515	-0.375	-0.315	-0.369	-0.395
2023-12-25 08:31:31.605000	-1.050	-0.154	0.916	0.733	0.166	-0.426	2.160	2.387	0.231	-0.029	0.805	1.192	0.219	0.027	0.727	0.631	0.307	0.219	0.166	-0.305	-0.511	-0.581	-0.457	-0.358	-0.267	-0.304	-0.283	-0.245	-0.189	-0.095	-0.123	-0.240	-0.261	-0.236	-0.167	-0.080	-0.090	-0.313	-0.440	-0.530	-0.609	-0.503	-0.476	-0.425	-0.449	-0.458	-0.425	-0.519	-0.598
2023-12-25 08:31:34.675000	-1.148	-0.352	0.867	0.802	0.158	-0.583	1.860	2.161	0.077	-0.173	0.728	0.968	-0.011	-0.240	0.587	0.626	0.360	0.330	0.507	0.185	0.085	-0.007	0.003	-0.183	-0.227	-0.367	-0.333	-0.320	-0.403	-0.479	-0.559	-0.663	-0.592	-0.483	-0.347	-0.138	-0.002	-0.086	-0.169	-0.238	-0.368	-0.393	-0.437	-0.522	-0.635	-0.653	-0.639	-0.707	-0.683
2023-12-25 08:31:37.745000	-1.225	-0.530	0.517	0.693	0.430	-0.411	1.784	2.183	-0.128	-0.296	0.666	1.121	0.226	0.017	0.837	0.732	0.179	-0.105	-0.191	-0.681	-0.738	-0.756	-0.624	-0.683	-0.544	-0.553	-0.400	-0.347	-0.362	-0.235	-0.278	-0.422	-0.510	-0.605	-0.629	-0.660	-0.631	-0.657	-0.482	-0.376	-0.328	-0.235	-0.272	-0.341	-0.509	-0.733	-0.817	-0.912	-0.973
2023-12-25 08:31:40.815000	-0.985	-0.419	0.533	0.788	0.516	-0.395	1.924	2.377	0.025	-0.166	0.793	1.169	0.234	-0.120	0.496	0.492	0.042	-0.168	-0.070	-0.411	-0.406	-0.376	-0.177	-0.207	-0.190	-0.340	-0.348	-0.279	-0.263	-0.170	-0.206	-0.306	-0.340	-0.327	-0.288	-0.273	-0.266	-0.309	-0.283	-0.348	-0.515	-0.563	-0.697	-0.753	-0.802	-0.926	-0.872	-0.937	-1.019
2023-12-25 08:31:43.885000	-1.058	-0.483	0.526	0.883	0.803	-0.259	1.956	2.396	-0.111	-0.453	0.282	0.751	-0.311	-0.661	0.149	0.173	-0.312	-0.527	-0.377	-0.669	-0.663	-0.630	-0.476	-0.532	-0.581	-0.749	-0.711	-0.645	-0.704	-0.613	-0.595	-0.605	-0.535	-0.614	-0.678	-0.773	-0.865	-0.915	-0.879	-0.862	-0.949	-0.890	-0.862	-0.911	-0.857	-0.834	-0.827	-0.810	-0.783
2023-12-25 08:31:46.956000	-1.165	-0.634	0.243	0.639	0.620	-0.401	1.885	2.515	-0.033	-0.266	0.606	1.181	0.253	-0.113	0.616	0.657	0.111	-0.190	-0.096	-0.473	-0.649	-0.721	-0.631	-0.589	-0.437	-0.452	-0.381	-0.283	-0.441	-0.428	-0.439	-0.506	-0.409	-0.404	-0.370	-0.402	-0.487	-0.670	-0.704	-0.666	-0.769	-0.658	-0.629	-0.589	-0.536	-0.660	-0.617	-0.622	-0.609
2023-12-25 08:31:50.026000	-1.535	-0.945	0.046	0.584	0.544	-0.734	1.305	1.981	-0.338	-0.588	0.174	0.774	-0.134	-0.471	0.570	0.687	0.122	-0.197	-0.006	-0.202	-0.236	-0.183	-0.066	-0.046	0.021	0.040	0.108	0.173	-0.106	-0.275	-0.390	-0.526	-0.564	-0.700	-0.700	-0.623	-0.554	-0.549	-0.483	-0.435	-0.505	-0.524	-0.578	-0.647	-0.649	-0.585	-0.553	-0.567	-0.524
2023-12-25 08:31:53.096000	-1.534	-1.138	-0.430	0.218	0.453	-0.820	1.116	1.667	-0.692	-1.028	-0.227	0.484	-0.292	-0.451	0.626	0.762	0.431	0.319	0.504	0.252	0.023	-0.104	-0.315	-0.439	-0.471	-0.649	-0.657	-0.501	-0.436	-0.385	-0.353	-0.374	-0.470	-0.517	-0.485	-0.455	-0.364	-0.413	-0.363	-0.350	-0.443	-0.342	-0.261	-0.203	-0.157	-0.148	-0.167	-0.240	-0.238
2023-12-25 08:31:56.166000	-1.496	-1.169	-0.554	0.174	0.295	-1.124	0.693	1.456	-0.448	-0.554	0.374	1.084	0.354	0.032	0.893	0.849	0.254	-0.131	-0.041	-0.371	-0.546	-0.538	-0.551	-0.585	-0.474	-0.571	-0.601	-0.523	-0.539	-0.484	-0.394	-0.295	-0.192	-0.172	-0.186	-0.247	-0.354	-0.510	-0.559	-0.628	-0.679	-0.658	-0.647	-0.600	-0.621	-0.623	-0.555	-0.600	-0.570
2023-12-25 08:31:59.236000	-1.674	-1.441	-0.513	0.305	0.460	-0.809	1.048	1.692	-0.467	-0.857	-0.192	0.580	-0.243	-0.761	0.118	0.250	-0.217	-0.470	-0.263	-0.510	-0.608	-0.547	-0.371	-0.212	-0.161	-0.337	-0.398	-0.422	-0.525	-0.387	-0.388	-0.452	-0.543	-0.640	-0.684	-0.747	-0.798	-0.906	-0.818	-0.782	-0.759	-0.697	-0.683	-0.662	-0.696	-0.653	-0.623	-0.679	-0.721
2023-12-25 08:32:02.306000	-1.440	-1.445	-0.712	0.217	0.442	-0.918	0.965	1.725	-0.364	-0.630	0.124	0.854	-0.014	-0.498	0.424	0.491	-0.049	-0.382	-0.189	-0.453	-0.625	-0.664	-0.685	-0.652	-0.632	-0.838	-0.992	-1.078	-1.031	-0.953	-0.852	-0.688	-0.663	-0.559	-0.405	-0.414	-0.372	-0.398	-0.490	-0.552	-0.650	-0.764	-0.848	-0.738	-0.745	-0.769	-0.775	-0.865	-0.873
2023-12-25 08:32:05.377000	-1.383	-1.276	-0.529	0.392	0.540	-0.969	0.640	1.290	-0.523	-0.737	0.007	0.736	-0.321	-1.055	0.024	0.212	-0.364	-0.803	-0.632	-0.923	-0.932	-0.809	-0.537	-0.391	-0.225	-0.283	-0.316	-0.310	-0.563	-0.548	-0.517	-0.563	-0.492	-0.454	-0.381	-0.420	-0.485	-0.636	-0.627	-0.567	-0.531	-0.515	-0.543	-0.524	-0.623	-0.639	-0.674	-0.738	-0.716
2023-12-25 08:32:08.447000	-1.603	-1.643	-0.977	0.181	0.677	-0.835	0.737	1.391	-0.559	-0.854	-0.086	0.804	-0.068	-0.710	0.500	0.686	0.121	-0.260	0.038	-0.162	-0.306	-0.338	-0.314	-0.258	-0.217	-0.431	-0.400	-0.246	-0.243	-0.229	-0.244	-0.257	-0.334	-0.303	-0.122	0.037	0.169	0.202	0.104	-0.022	-0.146	-0.237	-0.279	-0.189	-0.249	-0.190	-0.137	-0.278	-0.358
2023-12-25 08:32:11.517000	-1.571	-1.759	-0.981	0.043	0.135	-1.415	-0.013	1.058	-0.563	-0.773	0.019	0.939	0.109	-0.359	0.791	0.942	0.241	-0.350	-0.185	-0.486	-0.670	-0.740	-0.783	-0.805	-0.804	-0.877	-0.729	-0.630	-0.807	-0.787	-0.731	-0.651	-0.550	-0.516	-0.450	-0.461	-0.403	-0.373	-0.302	-0.282	-0.305	-0.325	-0.384	-0.390	-0.355	-0.472	-0.617	-0.788	-0.992
2023-12-25 08:32:14.587000	-1.648	-1.809	-1.012	-0.071	0.061	-1.289	0.308	1.330	-0.239	-0.520	0.127	1.000	0.175	-0.449	0.522	0.637	0.178	-0.120	0.063	-0.263	-0.601	-0.724	-0.824	-0.703	-0.605	-0.660	-0.630	-0.470	-0.594	-0.619	-0.506	-0.444	-0.460	-0.417	-0.454	-0.533	-0.517	-0.584	-0.510	-0.473	-0.495	-0.444	-0.439	-0.415	-0.460	-0.485	-0.483	-0.582	-0.600
2023-12-25 08:32:17.657000	-2.164	-2.327	-1.343	-0.170	-0.012	-1.611	-0.214	0.926	-0.616	-0.669	0.040	0.946	0.367	-0.241	0.639	0.875	0.388	-0.008	0.075	-0.287	-0.673	-0.801	-0.955	-0.946	-0.880	-0.900	-0.751	-0.717	-0.727	-0.728	-0.641	-0.487	-0.556	-0.508	-0.470	-0.559	-0.598	-0.712	-0.794	-0.776	-0.712	-0.643	-0.630	-0.521	-0.550	-0.541	-0.467	-0.536	-0.557
2023-12-25 08:32:20.727000	-1.903	-2.160	-1.489	-0.291	-0.025	-1.581	-0.039	1.090	-0.332	-0.540	0.019	0.949	0.301	-0.350	0.485	0.753	0.283	-0.069	0.147	-0.040	-0.231	-0.282	-0.318	-0.302	-0.368	-0.612	-0.716	-0.816	-0.999	-0.975	-0.878	-0.859	-0.967	-0.848	-0.757	-0.844	-0.700	-0.746	-0.750	-0.704	-0.764	-0.794	-0.857	-0.887	-0.940	-1.014	-1.051	-1.078	-0.976
2023-12-25 08:32:23.798000	-2.085	-2.251	-1.492	-0.208	0.024	-1.692	-0.390	0.618	-0.841	-1.054	-0.456	0.626	-0.020	-0.708	0.195	0.430	0.157	-0.017	0.178	0.037	-0.102	-0.096	-0.200	-0.205	-0.214	-0.411	-0.547	-0.494	-0.424	-0.376	-0.325	-0.393	-0.624	-0.513	-0.475	-0.481	-0.327	-0.335	-0.491	-0.579	-0.609	-0.687	-0.728	-0.704	-0.740	-0.693	-0.681	-0.771	-0.787
2023-12-25 08:32:26.868000	-1.977	-2.187	-1.754	-0.396	0.040	-1.953	-0.760	0.463	-1.056	-1.309	-0.560	0.457	-0.229	-1.015	-0.076	0.344	0.067	-0.180	0.017	-0.220	-0.396	-0.376	-0.364	-0.347	-0.477	-0.792	-0.748	-0.643	-0.483	-0.204	-0.108	-0.094	-0.161	-0.133	-0.130	-0.252	-0.265	-0.433	-0.674	-0.702	-0.802	-0.849	-0.854	-0.772	-0.748	-0.624	-0.537	-0.589	-0.508
2023-12-25 08:32:29.938000	-1.989	-2.268	-1.682	-0.366	-0.159	-1.930	-0.630	0.596	-0.675	-1.055	-0.688	0.430	-0.108	-0.680	0.206	0.440	0.008	-0.367	-0.090	-0.250	-0.428	-0.490	-0.559	-0.556	-0.592	-0.772	-0.768	-0.679	-0.660	-0.525	-0.444	-0.443	-0.424	-0.395	-0.446	-0.465	-0.414	-0.458	-0.590	-0.699	-0.850	-0.873	-0.814	-0.823	-0.739	-0.623	-0.502	-0.510	-0.420
2023-12-25 08:32:33.008000	-2.342	-2.477	-1.892	-0.557	-0.339	-2.169	-0.835	0.514	-0.842	-1.241	-0.960	0.011	-0.496	-1.274	-0.322	0.168	0.010	-0.189	0.012	-0.261	-0.606	-0.604	-0.705	-0.579	-0.579	-0.516	-0.199	-0.147	-0.205	-0.014	-0.091	-0.370	-0.521	-0.599	-0.712	-0.670	-0.575	-0.600	-0.509	-0.447	-0.441	-0.416	-0.454	-0.487	-0.541	-0.525	-0.542	-0.651	-0.716
2023-12-25 08:32:36.078000	-2.062	-2.301	-2.054	-0.855	-0.571	-2.452	-1.119	0.503	-0.800	-1.248	-0.861	0.363	-0.119	-0.966	-0.041	0.342	0.006	-0.296	-0.100	-0.311	-0.555	-0.545	-0.491	-0.399	-0.425	-0.594	-0.534	-0.645	-0.586	-0.408	-0.432	-0.522	-0.530	-0.497	-0.503	-0.425	-0.290	-0.291	-0.299	-0.282	-0.356	-0.395	-0.487	-0.541	-0.607	-0.520	-0.428	-0.431	-0.312
2023-12-25 08:32:39.149000	-2.517	-2.708	-2.458	-1.066	-0.620	-2.590	-1.405	0.139	-1.049	-1.600	-1.229	0.420	0.037	-0.892	-0.103	0.425	-0.011	-0.501	-0.414	-0.639	-0.748	-0.702	-0.521	-0.470	-0.357	-0.338	-0.067	-0.044	-0.156	-0.105	-0.240	-0.499	-0.519	-0.446	-0.418	-0.389	-0.314	-0.401	-0.394	-0.327	-0.342	-0.271	-0.236	-0.239	-0.156	-0.117	-0.090	-0.127	-0.209
2023-12-25 08:32:42.219000	-2.286	-2.500	-2.185	-0.772	-0.311	-2.245	-1.151	0.594	-0.722	-1.314	-0.941	0.357	-0.095	-0.955	-0.204	0.164	-0.161	-0.418	-0.280	-0.355	-0.377	-0.375	-0.255	-0.121	-0.044	-0.119	-0.008	-0.069	-0.208	-0.084	-0.171	-0.345	-0.407	-0.319	-0.256	-0.262	-0.115	-0.184	-0.360	-0.385	-0.519	-0.610	-0.686	-0.744	-0.848	-0.848	-0.779	-0.780	-0.678
2023-12-25 08:32:45.289000	-2.377	-2.671	-2.530	-1.451	-1.146	-2.676	-1.561	0.069	-1.104	-1.674	-1.293	0.136	-0.339	-1.173	-0.482	-0.168	-0.536	-0.816	-0.660	-0.688	-0.716	-0.788	-0.699	-0.621	-0.435	-0.522	-0.636	-0.783	-0.828	-0.721	-0.741	-0.760	-0.656	-0.479	-0.429	-0.479	-0.486	-0.613	-0.643	-0.563	-0.561	-0.538	-0.564	-0.708	-0.788	-0.823	-0.854	-0.938	-0.975
2023-12-25 08:32:48.359000	-2.552	-2.793	-2.405	-1.120	-0.738	-2.382	-1.404	0.221	-0.922	-1.509	-1.148	0.122	-0.274	-1.116	-0.505	0.028	-0.253	-0.600	-0.635	-0.775	-0.881	-0.915	-0.750	-0.583	-0.435	-0.506	-0.519	-0.578	-0.588	-0.476	-0.440	-0.408	-0.330	-0.295	-0.269	-0.345	-0.313	-0.413	-0.474	-0.355	-0.436	-0.442	-0.454	-0.496	-0.557	-0.586	-0.538	-0.594	-0.502
2023-12-25 08:32:51.429000	-2.335	-2.687	-2.550	-1.313	-0.855	-2.390	-1.394	0.360	-0.755	-1.525	-1.388	0.064	-0.257	-0.997	-0.234	0.223	-0.182	-0.548	-0.462	-0.457	-0.453	-0.435	-0.366	-0.332	-0.236	-0.362	-0.539	-0.698	-0.645	-0.455	-0.412	-0.390	-0.373	-0.393	-0.396	-0.384	-0.334	-0.421	-0.437	-0.447	-0.478	-0.409	-0.430	-0.607	-0.772	-0.873	-0.804	-0.786	-0.659
2023-12-25 08:32:54.499000	-2.757	-3.082	-2.859	-1.632	-1.168	-2.661	-1.664	0.001	-1.212	-2.017	-1.682	0.066	-0.283	-1.274	-0.460	0.082	-0.244	-0.540	-0.325	-0.269	-0.390	-0.439	-0.431	-0.335	-0.371	-0.581	-0.733	-0.807	-0.631	-0.409	-0.406	-0.445	-0.440	-0.387	-0.340	-0.352	-0.357	-0.545	-0.565	-0.500	-0.535	-0.448	-0.446	-0.473	-0.457	-0.500	-0.615	-0.804	-0.914
2023-12-25 08:32:57.570000	-2.793	-3.069	-2.860	-1.669	-1.116	-2.588	-1.874	-0.460	-1.528	-2.177	-1.646	0.140	-0.211	-1.149	-0.368	0.321	-0.107	-0.644	-0.581	-0.538	-0.504	-0.524	-0.484	-0.540	-0.539	-0.637	-0.604	-0.502	-0.355	-0.162	-0.165	-0.171	-0.184	-0.268	-0.292	-0.403	-0.414	-0.555	-0.666	-0.576	-0.626	-0.589	-0.606	-0.481	-0.419	-0.458	-0.378	-0.395	-0.271
2023-12-25 08:33:00.640000	-2.805	-3.278	-2.980	-1.672	-1.102	-2.414	-1.503	-0.053	-1.246	-1.953	-1.544	0.028	-0.344	-1.393	-0.749	-0.037	-0.365	-0.684	-0.476	-0.356	-0.332	-0.372	-0.474	-0.580	-0.639	-0.696	-0.483	-0.256	-0.095	0.094	0.057	-0.051	-0.111	-0.134	-0.099	-0.183	-0.306	-0.589	-0.588	-0.638	-0.769	-0.753	-0.878	-0.959	-1.066	-0.975	-0.825	-0.824	-0.612
2023-12-25 08:33:03.710000	-2.809	-3.247	-3.007	-1.691	-1.106	-2.534	-1.872	-0.401	-1.370	-1.998	-1.713	-0.106	-0.390	-1.534	-0.796	0.114	-0.077	-0.373	-0.172	-0.114	-0.276	-0.357	-0.416	-0.379	-0.432	-0.519	-0.632	-0.756	-0.738	-0.592	-0.630	-0.628	-0.494	-0.370	-0.264	-0.273	-0.235	-0.327	-0.419	-0.408	-0.521	-0.517	-0.531	-0.630	-0.645	-0.592	-0.634	-0.740	-0.726
2023-12-25 08:33:06.780000	-3.107	-3.664	-3.409	-2.053	-1.504	-2.878	-2.348	-0.895	-1.738	-2.360	-1.991	-0.198	-0.492	-1.533	-0.785	0.043	-0.254	-0.663	-0.617	-0.713	-0.834	-0.701	-0.522	-0.477	-0.443	-0.628	-0.570	-0.652	-0.526	-0.309	-0.395	-0.523	-0.573	-0.731	-0.736	-0.652	-0.488	-0.370	-0.228	-0.132	-0.175	-0.254	-0.384	-0.647	-0.772	-0.848	-0.797	-0.760	-0.692
2023-12-25 08:33:09.850000	-2.805	-3.318	-3.317	-1.988	-1.303	-2.788	-2.359	-0.922	-1.658	-2.243	-1.718	0.211	-0.088	-1.288	-0.634	0.151	-0.235	-0.666	-0.509	-0.552	-0.656	-0.567	-0.419	-0.331	-0.278	-0.405	-0.326	-0.290	-0.306	-0.153	-0.188	-0.272	-0.327	-0.399	-0.335	-0.281	-0.192	-0.280	-0.262	-0.251	-0.364	-0.346	-0.417	-0.612	-0.704	-0.686	-0.592	-0.610	-0.514
2023-12-25 08:33:12.920000	-3.270	-3.857	-3.894	-2.386	-1.577	-3.053	-2.659	-1.141	-1.717	-2.402	-2.087	-0.035	-0.318	-1.450	-0.530	0.335	-0.039	-0.504	-0.355	-0.407	-0.600	-0.615	-0.657	-0.632	-0.449	-0.423	-0.455	-0.462	-0.502	-0.375	-0.416	-0.419	-0.321	-0.330	-0.232	-0.211	-0.148	-0.267	-0.245	-0.218	-0.268	-0.196	-0.201	-0.326	-0.348	-0.367	-0.305	-0.320	-0.336
2023-12-25 08:33:15.991000	-3.394	-3.876	-3.472	-1.873	-1.010	-2.660	-2.511	-0.941	-1.589	-2.212	-1.854	-0.031	-0.230	-1.175	-0.218	0.520	0.031	-0.436	-0.133	-0.048	-0.282	-0.301	-0.477	-0.474	-0.425	-0.492	-0.321	-0.062	-0.022	0.077	-0.051	-0.254	-0.395	-0.433	-0.343	-0.395	-0.387	-0.408	-0.349	-0.316	-0.391	-0.449	-0.601	-0.610	-0.709	-0.705	-0.531	-0.526	-0.348
2023-12-25 08:33:19.061000	-3.215	-3.832	-3.974	-2.495	-1.536	-3.043	-2.972	-1.308	-1.546	-2.093	-1.890	-0.347	-0.584	-1.630	-0.665	0.318	0.113	-0.227	0.040	0.158	0.002	-0.109	-0.313	-0.493	-0.407	-0.457	-0.500	-0.286	-0.261	-0.107	-0.173	-0.398	-0.616	-0.578	-0.456	-0.555	-0.491	-0.534	-0.289	-0.089	-0.086	-0.097	-0.299	-0.339	-0.474	-0.582	-0.482	-0.547	-0.559
2023-12-25 08:33:22.131000	-3.841	-4.224	-3.916	-2.360	-1.425	-3.028	-3.136	-1.404	-1.524	-2.094	-2.153	-0.547	-0.597	-1.570	-0.549	0.394	0.125	-0.238	-0.059	-0.052	-0.339	-0.221	-0.223	-0.119	-0.175	-0.466	-0.774	-0.730	-0.516	-0.449	-0.443	-0.298	-0.169	-0.111	0.031	0.013	-0.038	-0.116	-0.145	-0.180	-0.272	-0.339	-0.433	-0.511	-0.544	-0.487	-0.291	-0.339	-0.360
2023-12-25 08:33:25.201000	-3.138	-3.849	-4.076	-2.432	-1.224	-2.865	-3.188	-1.694	-1.929	-2.419	-2.190	-0.287	-0.273	-1.278	-0.390	0.585	0.145	-0.447	-0.318	-0.255	-0.298	-0.117	0.072	0.185	0.111	-0.294	-0.606	-0.741	-0.651	-0.520	-0.612	-0.714	-0.886	-0.942	-0.902	-1.001	-1.005	-1.026	-1.055	-0.888	-0.774	-0.661	-0.558	-0.469	-0.446	-0.448	-0.322	-0.376	-0.432
2023-12-25 08:33:28.271000	-3.719	-4.473	-4.592	-3.169	-2.214	-3.552	-3.759	-2.041	-1.985	-2.362	-2.163	-0.845	-0.985	-2.046	-1.247	-0.394	-0.686	-1.080	-0.904	-0.861	-0.932	-0.767	-0.731	-0.500	-0.456	-0.778	-0.997	-1.109	-0.889	-0.551	-0.458	-0.353	-0.482	-0.547	-0.483	-0.487	-0.489	-0.688	-0.690	-0.651	-0.716	-0.772	-0.807	-0.772	-0.773	-0.769	-0.694	-0.740	-0.740
2023-12-25 08:33:31.341000	-3.500	-4.271	-4.364	-2.878	-1.930	-3.576	-4.037	-2.117	-1.983	-2.424	-2.240	-0.438	-0.405	-1.361	-0.667	-0.019	-0.562	-1.132	-0.904	-0.673	-0.622	-0.458	-0.474	-0.410	-0.406	-0.458	-0.624	-0.583	-0.545	-0.650	-0.609	-0.385	-0.238	-0.154	-0.095	-0.093	-0.220	-0.419	-0.522	-0.502	-0.500	-0.511	-0.578	-0.498	-0.526	-0.505	-0.316	-0.297	-0.057
2023-12-25 08:33:34.412000	-3.665	-4.403	-4.372	-2.945	-2.019	-3.502	-3.986	-1.933	-1.787	-2.341	-2.383	-0.835	-0.804	-1.568	-0.687	0.026	-0.279	-0.677	-0.332	-0.086	-0.169	-0.212	-0.361	-0.375	-0.295	-0.330	-0.405	-0.473	-0.367	-0.294	-0.380	-0.495	-0.630	-0.608	-0.510	-0.511	-0.473	-0.486	-0.359	-0.278	-0.318	-0.356	-0.482	-0.549	-0.658	-0.512	-0.280	-0.194	0.084
2023-12-25 08:33:37.482000	-3.662	-4.338	-4.206	-2.837	-2.003	-3.540	-4.201	-2.100	-1.734	-2.271	-2.541	-0.985	-0.864	-1.605	-0.775	-0.099	-0.324	-0.636	-0.270	-0.086	-0.279	-0.230	-0.435	-0.445	-0.388	-0.404	-0.525	-0.514	-0.426	-0.446	-0.448	-0.424	-0.480	-0.364	-0.242	-0.218	-0.166	-0.133	-0.110	0.012	0.059	0.091	0.128	0.077	0.086	-0.046	-0.074	-0.113	-0.088
2023-12-25 08:33:40.552000	-3.520	-4.200	-4.179	-2.931	-2.249	-3.831	-4.501	-2.560	-2.047	-2.520	-2.781	-1.036	-0.765	-1.571	-0.976	-0.413	-0.562	-0.774	-0.406	-0.163	-0.178	-0.138	-0.157	-0.221	-0.235	-0.321	-0.445	-0.443	-0.454	-0.639	-0.653	-0.562	-0.640	-0.628	-0.600	-0.622	-0.469	-0.409	-0.213	0.036	0.094	0.113	-0.037	-0.123	-0.207	-0.211	-0.036	0.032	0.245
2023-12-25 08:33:43.622000	-3.580	-4.144	-3.948	-2.665	-1.960	-3.544	-4.299	-2.386	-1.995	-2.523	-2.687	-1.142	-0.935	-1.764	-1.205	-0.597	-0.661	-0.899	-0.684	-0.653	-0.825	-0.639	-0.517	-0.256	-0.228	-0.389	-0.445	-0.398	-0.381	-0.402	-0.419	-0.374	-0.484	-0.446	-0.297	-0.295	-0.279	-0.392	-0.482	-0.467	-0.417	-0.344	-0.271	-0.195	-0.173	-0.069	0.016	0.024	0.117
2023-12-25 08:33:46.692000	-3.914	-4.523	-4.290	-3.141	-2.423	-3.812	-4.387	-2.156	-1.976	-2.561	-2.627	-1.133	-0.860	-1.743	-1.268	-0.530	-0.584	-0.813	-0.541	-0.356	-0.385	-0.305	-0.471	-0.501	-0.555	-0.661	-0.583	-0.543	-0.458	-0.289	-0.217	-0.160	-0.244	-0.194	-0.129	-0.225	-0.177	-0.220	-0.221	-0.074	0.009	0.102	0.199	0.345	0.449	0.496	0.378	0.364	0.279
2023-12-25 08:33:49.762000	-3.957	-4.505	-4.431	-3.447	-2.947	-4.209	-4.750	-2.563	-2.313	-2.865	-2.803	-1.116	-0.819	-1.821	-1.473	-0.948	-1.069	-1.219	-0.858	-0.565	-0.644	-0.621	-0.727	-0.560	-0.558	-0.631	-0.536	-0.523	-0.360	-0.138	-0.071	-0.062	-0.191	-0.173	-0.106	-0.121	0.069	0.182	0.330	0.417	0.418	0.246	-0.052	-0.108	-0.189	-0.000	0.216	0.332	0.489
2023-12-25 08:33:52.833000	-4.026	-4.633	-4.799	-3.753	-2.963	-4.169	-4.763	-2.621	-2.167	-2.738	-2.848	-1.118	-0.812	-1.731	-1.276	-0.572	-0.533	-0.764	-0.510	-0.372	-0.528	-0.464	-0.491	-0.516	-0.629	-0.665	-0.525	-0.401	-0.371	-0.276	-0.310	-0.415	-0.492	-0.392	-0.257	-0.217	-0.105	-0.004	-0.055	0.059	0.281	0.314	0.301	0.312	0.297	0.364	0.414	0.432	0.399
2023-12-25 08:33:55.903000	-4.344	-4.882	-5.069	-4.087	-3.244	-4.192	-4.800	-2.580	-2.049	-2.627	-2.880	-1.387	-0.897	-1.686	-1.284	-0.494	-0.342	-0.490	-0.255	-0.046	-0.165	-0.232	-0.407	-0.433	-0.460	-0.510	-0.411	-0.500	-0.304	-0.054	-0.005	0.033	-0.060	-0.139	-0.228	-0.392	-0.256	-0.100	0.030	0.231	0.306	0.352	0.360	0.332	0.476	0.697	0.982	1.163	1.167
2023-12-25 08:33:58.973000	-4.179	-4.682	-4.718	-3.870	-3.223	-4.055	-4.580	-2.411	-1.835	-2.441	-2.796	-1.181	-0.714	-1.698	-1.424	-0.741	-0.697	-0.887	-0.745	-0.566	-0.621	-0.516	-0.529	-0.514	-0.579	-0.587	-0.623	-0.682	-0.642	-0.617	-0.581	-0.527	-0.642	-0.562	-0.458	-0.328	-0.039	0.186	0.325	0.500	0.715	0.711	0.651	0.690	0.690	0.616	0.686	0.723	0.774
2023-12-25 08:34:02.043000	-4.348	-4.884	-5.145	-4.162	-3.174	-4.092	-4.813	-2.583	-2.059	-2.787	-3.164	-1.712	-1.193	-2.052	-1.684	-0.764	-0.529	-0.659	-0.484	-0.214	-0.313	-0.243	-0.296	-0.244	-0.306	-0.398	-0.462	-0.508	-0.464	-0.351	-0.332	-0.275	-0.188	0.026	0.108	0.262	0.385	0.342	0.189	0.140	0.139	0.136	0.169	0.253	0.314	0.341	0.391	0.416	0.522
2023-12-25 08:34:05.113000	-4.568	-5.076	-5.360	-4.470	-3.367	-4.067	-4.823	-2.747	-2.551	-3.078	-3.126	-1.529	-0.922	-1.720	-1.498	-0.694	-0.760	-1.131	-1.004	-0.490	-0.388	-0.338	-0.411	-0.363	-0.391	-0.308	-0.174	-0.102	0.123	0.384	0.366	0.310	0.342	0.353	0.271	0.320	0.521	0.628	0.664	0.755	0.814	0.855	0.966	1.030	1.190	1.109	0.992	0.916	0.829
2023-12-25 08:34:08.183000	-4.592	-5.011	-5.456	-4.451	-3.039	-3.785	-4.716	-2.714	-2.410	-2.931	-3.156	-1.618	-1.074	-1.941	-1.554	-0.507	-0.447	-0.751	-0.739	-0.300	-0.178	-0.222	-0.371	-0.313	-0.298	-0.265	-0.253	-0.379	-0.215	-0.042	-0.065	-0.057	-0.016	0.201	0.362	0.664	0.983	1.160	1.202	1.269	1.358	1.350	1.395	1.383	1.376	1.342	1.228	1.189	1.136
2023-12-25 08:34:11.254000	-4.677	-5.154	-5.610	-4.775	-3.744	-4.453	-5.287	-3.487	-3.117	-3.507	-3.541	-1.781	-1.152	-2.125	-2.047	-1.003	-0.885	-1.070	-0.826	-0.329	-0.347	-0.339	-0.489	-0.308	-0.131	-0.052	0.016	0.104	0.400	0.719	0.747	0.673	0.563	0.529	0.508	0.482	0.553	0.426	0.361	0.468	0.610	0.769	0.955	1.002	1.084	1.176	1.152	1.133	1.131
2023-12-25 08:34:14.324000	-4.817	-5.225	-5.551	-4.783	-3.766	-4.289	-5.086	-3.286	-2.863	-3.082	-3.074	-1.571	-0.930	-1.835	-1.731	-0.548	-0.555	-0.977	-0.853	-0.317	-0.151	-0.170	-0.326	-0.455	-0.458	-0.400	-0.314	-0.121	0.208	0.413	0.416	0.424	0.240	0.037	-0.022	-0.017	0.189	0.389	0.677	0.925	1.117	1.226	1.350	1.266	1.353	1.475	1.382	1.380	1.273
2023-12-25 08:34:17.394000	-4.557	-5.043	-5.544	-4.671	-3.490	-4.265	-5.179	-3.295	-2.986	-3.378	-3.376	-1.885	-1.220	-2.143	-1.980	-0.835	-0.528	-0.604	-0.495	-0.186	-0.437	-0.380	-0.404	-0.046	0.104	0.069	-0.110	-0.221	-0.054	0.076	0.151	0.246	0.280	0.304	0.317	0.409	0.442	0.468	0.558	0.640	0.769	0.969	1.140	1.108	1.250	1.435	1.499	1.610	1.533
2023-12-25 08:34:20.464000	-4.933	-5.421	-5.854	-5.070	-4.074	-4.608	-5.571	-3.966	-3.480	-3.731	-3.668	-1.649	-0.842	-1.762	-1.814	-0.851	-0.821	-1.081	-0.891	-0.453	-0.580	-0.415	-0.499	-0.466	-0.474	-0.508	-0.455	-0.316	0.004	0.323	0.357	0.293	0.252	0.267	0.299	0.255	0.348	0.444	0.430	0.550	0.689	0.765	0.844	0.823	0.942	0.988	0.861	0.841	0.697
2023-12-25 08:34:23.534000	-4.838	-5.340	-5.813	-5.049	-3.918	-4.417	-5.638	-4.213	-3.610	-3.697	-3.486	-1.669	-0.920	-1.805	-1.784	-0.824	-0.851	-1.239	-1.111	-0.595	-0.511	-0.373	-0.305	-0.189	-0.229	-0.322	-0.401	-0.388	-0.377	-0.269	-0.283	-0.240	-0.080	0.078	0.167	0.340	0.470	0.572	0.569	0.613	0.637	0.696	0.778	0.808	0.931	0.866	0.820	0.827	0.689
2023-12-25 08:34:26.605000	-5.272	-5.636	-5.817	-5.004	-3.885	-4.437	-5.677	-4.309	-3.726	-3.849	-3.742	-2.063	-1.389	-2.324	-2.163	-1.172	-1.081	-1.376	-1.187	-0.838	-0.979	-0.802	-0.809	-0.673	-0.630	-0.477	-0.303	-0.124	-0.008	0.128	0.098	-0.000	0.012	0.035	0.081	0.254	0.440	0.489	0.451	0.533	0.624	0.660	0.635	0.682	0.723	0.761	0.927	1.017	1.009
2023-12-25 08:34:29.675000	-5.387	-5.760	-5.927	-5.071	-3.883	-4.430	-5.637	-3.950	-3.138	-3.260	-3.446	-2.096	-1.356	-2.007	-1.769	-0.786	-0.743	-1.006	-0.819	-0.390	-0.420	-0.284	-0.369	-0.337	-0.274	-0.344	-0.342	-0.301	-0.056	0.124	0.107	0.153	0.166	0.278	0.407	0.504	0.670	0.778	0.975	1.119	1.134	1.070	1.017	0.954	0.993	1.155	1.217	1.272	1.182
2023-12-25 08:34:32.745000	-5.748	-6.034	-6.041	-5.320	-4.415	-4.983	-6.208	-4.476	-3.488	-3.566	-3.718	-2.552	-1.774	-2.372	-2.120	-1.114	-1.035	-1.265	-0.961	-0.417	-0.416	-0.194	-0.170	-0.060	0.044	0.122	-0.148	-0.021	0.139	0.135	0.136	0.124	0.091	-0.035	-0.024	0.226	0.311	0.258	0.383	0.451	0.639	0.782	0.863	0.863	0.898	0.833	0.879	0.939	0.981
2023-12-25 08:34:35.815000	-5.902	-6.083	-6.067	-5.366	-4.436	-4.945	-6.133	-4.359	-3.554	-3.615	-3.632	-2.462	-1.688	-2.351	-2.066	-0.867	-0.648	-0.981	-0.709	-0.108	-0.067	0.073	-0.168	-0.281	-0.304	-0.252	-0.329	-0.213	-0.028	0.155	0.198	0.334	0.415	0.256	0.166	0.335	0.399	0.509	0.616	0.705	0.728	0.683	0.674	0.605	0.764	1.006	1.203	1.357	1.351
2023-12-25 08:34:38.885000	-5.903	-6.035	-6.020	-5.527	-4.799	-5.231	-6.569	-4.862	-3.694	-3.664	-3.792	-2.587	-1.604	-2.098	-2.067	-1.026	-0.937	-1.293	-1.013	-0.421	-0.351	-0.137	-0.109	0.130	0.328	0.324	0.182	-0.032	0.093	0.104	0.020	0.097	0.227	0.306	0.401	0.536	0.516	0.572	0.749	0.927	1.080	1.105	1.225	1.181	1.283	1.194	1.133	1.152	0.977
2023-12-25 08:34:41.955000	-6.287	-6.459	-6.432	-5.781	-4.855	-5.240	-6.780	-5.164	-4.002	-3.876	-3.873	-2.693	-1.682	-2.261	-2.192	-1.101	-1.078	-1.538	-1.206	-0.564	-0.368	-0.113	-0.274	-0.331	-0.213	0.004	-0.080	-0.193	-0.126	-0.010	0.009	0.166	0.305	0.454	0.661	0.829	0.926	0.850	0.730	0.662	0.660	0.559	0.511	0.653	0.787	0.857	0.951	1.093	1.303
2023-12-25 08:34:45.026000	-6.121	-6.220	-6.090	-5.494	-4.635	-5.091	-6.789	-5.019	-3.855	-3.744	-3.847	-2.895	-1.882	-2.416	-2.351	-1.267	-1.155	-1.438	-1.100	-0.556	-0.551	-0.387	-0.425	-0.141	-0.033	-0.029	0.004	0.040	0.038	0.135	0.133	0.240	0.226	0.232	0.352	0.430	0.431	0.468	0.581	0.707	0.758	0.741	0.718	0.763	0.861	0.949	1.023	1.081	0.991
2023-12-25 08:34:48.096000	-6.284	-6.290	-6.108	-5.644	-5.023	-5.380	-6.924	-5.090	-3.909	-3.801	-3.957	-3.040	-1.892	-2.178	-2.161	-1.172	-0.996	-1.171	-0.893	-0.452	-0.701	-0.532	-0.481	-0.047	0.291	0.601	0.756	0.747	0.694	0.583	0.529	0.586	0.496	0.418	0.491	0.603	0.690	0.869	1.128	1.238	1.350	1.281	1.031	0.876	0.776	0.793	0.932	0.971	0.956
2023-12-25 08:34:51.166000	-6.609	-6.491	-6.203	-5.667	-4.672	-5.432	-6.869	-4.880	-3.655	-3.545	-3.779	-2.909	-1.682	-1.891	-1.917	-0.878	-0.641	-0.828	-0.494	0.066	-0.149	0.035	-0.098	0.115	0.340	0.596	0.523	0.521	0.399	0.334	0.403	0.577	0.604	0.572	0.695	0.894	0.954	0.945	1.071	1.206	1.310	1.356	1.256	1.231	1.242	1.197	1.166	1.145	1.159
2023-12-25 08:34:54.236000	-6.599	-6.503	-6.301	-5.861	-4.996	-5.652	-6.945	-5.212	-3.949	-3.708	-3.957	-3.166	-1.856	-2.102	-2.063	-1.102	-0.703	-0.758	-0.369	0.272	0.205	0.317	0.105	0.276	0.408	0.454	0.342	0.527	0.494	0.566	0.633	0.694	0.596	0.456	0.397	0.383	0.256	0.282	0.339	0.546	0.814	0.909	0.959	0.913	0.841	0.792	0.758	0.783	0.837
2023-12-25 08:34:57.306000	-6.557	-6.585	-6.417	-5.919	-5.145	-5.690	-6.831	-4.896	-3.526	-3.249	-3.534	-2.790	-1.379	-1.558	-1.723	-0.753	-0.340	-0.644	-0.319	0.501	0.597	0.712	0.374	0.412	0.506	0.758	0.825	0.720	0.684	0.544	0.541	0.673	0.656	0.692	0.687	0.805	0.792	0.919	0.981	1.083	1.197	1.109	0.964	0.997	1.000	1.078	1.184	1.268	1.464
2023-12-25 08:35:00.376000	-7.104	-7.081	-6.588	-6.060	-5.176	-5.539	-6.813	-5.006	-3.664	-3.385	-3.834	-3.156	-1.641	-1.807	-1.888	-0.969	-0.492	-0.504	-0.018	0.721	0.665	0.877	0.715	0.802	0.827	0.920	0.754	0.677	0.747	0.654	0.640	0.750	0.797	1.032	1.244	1.481	1.443	1.331	1.288	1.284	1.385	1.377	1.407	1.504	1.594	1.566	1.509	1.541	1.551
2023-12-25 08:35:03.447000	-6.984	-6.894	-6.396	-6.078	-5.473	-5.780	-6.882	-5.014	-3.624	-3.308	-3.742	-3.038	-1.352	-1.375	-1.638	-0.709	-0.128	-0.113	0.269	1.142	1.331	1.523	1.361	1.470	1.406	1.375	1.228	1.142	1.296	1.290	1.298	1.385	1.292	1.272	1.180	0.999	0.871	0.924	0.939	0.990	1.175	1.216	1.246	1.215	1.270	1.544	1.760	1.946	2.082
2023-12-25 08:35:06.517000	-7.017	-6.891	-6.378	-6.046	-5.618	-5.937	-6.879	-4.958	-3.533	-3.213	-3.663	-2.724	-0.815	-0.789	-1.271	-0.422	0.116	0.060	0.437	1.365	1.421	1.612	1.374	1.407	1.268	1.495	1.677	1.737	1.842	1.594	1.644	1.724	1.495	1.365	1.291	1.473	1.440	1.477	1.417	1.453	1.655	1.695	1.726	1.738	1.821	1.862	1.912	2.003	2.085
2023-12-25 08:35:09.587000	-7.302	-7.151	-6.653	-6.318	-5.711	-5.958	-6.886	-4.992	-3.758	-3.382	-3.501	-2.532	-0.624	-0.705	-1.316	-0.293	0.429	0.426	0.647	1.386	1.283	1.466	1.407	1.613	1.756	2.009	1.891	1.837	1.732	1.627	1.714	1.909	1.976	2.068	2.063	2.084	1.989	2.026	2.013	1.978	2.043	1.906	1.853	1.720	1.697	1.700	1.817	1.995	2.068
2023-12-25 08:35:12.657000	-7.190	-7.008	-6.525	-6.274	-5.586	-5.676	-6.472	-4.440	-3.341	-2.917	-3.047	-2.269	-0.243	-0.226	-0.926	0.146	1.062	1.116	1.308	2.151	2.161	2.321	2.104	2.040	1.857	1.869	1.833	1.818	1.959	1.891	1.976	2.065	1.911	1.863	1.759	1.751	1.711	1.828	1.833	1.924	2.157	2.107	2.135	2.027	1.998	1.996	2.022	2.238	2.512
2023-12-25 08:35:15.727000	-7.372	-7.146	-6.506	-6.250	-5.423	-5.517	-6.632	-4.978	-3.945	-3.347	-3.353	-2.718	-0.708	-0.722	-1.182	0.114	0.935	0.857	1.051	1.986	2.027	2.154	1.874	1.908	1.798	1.937	2.011	2.047	2.042	1.981	2.011	1.970	1.810	1.836	1.811	2.057	1.997	2.115	1.904	1.836	1.988	1.823	1.841	1.759	1.860	1.798	1.796	2.009	2.148
2023-12-25 08:35:18.797000	-7.201	-7.089	-6.596	-6.374	-5.768	-5.702	-6.557	-4.844	-3.816	-3.108	-2.992	-2.388	-0.440	-0.579	-1.340	0.014	1.000	1.071	1.248	2.121	2.033	2.208	2.275	2.554	2.629	2.774	2.574	2.379	2.001	1.742	1.758	1.790	1.794	1.825	1.722	1.841	1.923	2.127	2.102	2.097	2.185	2.139	2.209	2.183	2.248	2.067	2.006	2.020	1.869
2023-12-25 08:35:21.868000	-7.320	-7.108	-6.667	-6.472	-5.708	-5.567	-6.423	-4.722	-3.855	-3.225	-3.314	-2.494	-0.326	-0.416	-1.088	0.259	1.220	1.357	1.601	2.593	2.599	2.832	2.610	2.575	2.407	2.686	2.905	3.076	2.825	2.563	2.418	2.230	2.138	2.053	1.893	2.069	2.184	2.289	2.158	2.107	2.266	2.219	2.228	2.152	2.266	2.249	2.338	2.520	2.586
2023-12-25 08:35:24.938000	-7.280	-7.026	-6.486	-6.297	-5.608	-5.583	-6.484	-4.895	-3.816	-2.949	-2.834	-2.482	-0.388	-0.350	-1.143	0.134	0.962	0.883	1.127	2.372	2.637	2.922	2.836	2.990	2.981	3.151	2.972	2.892	2.758	2.644	2.684	2.648	2.509	2.366	2.074	2.032	1.958	2.022	1.886	1.893	2.051	2.114	2.336	2.470	2.583	2.442	2.358	2.402	2.373
2023-12-25 08:35:28.008000	-7.650	-7.496	-6.863	-6.633	-6.120	-5.767	-6.487	-4.837	-3.635	-2.707	-2.635	-2.096	0.168	0.252	-0.619	0.783	1.766	1.782	1.811	2.773	2.690	2.899	2.702	2.832	2.879	3.145	2.925	2.915	2.696	2.473	2.525	2.524	2.475	2.470	2.309	2.343	2.369	2.357	2.187	2.065	1.993	2.023	2.157	2.312	2.523	2.559	2.547	2.652	2.659
2023-12-25 08:35:31.078000	-7.906	-7.799	-6.951	-6.635	-6.063	-5.680	-6.526	-5.017	-3.904	-2.822	-2.638	-2.200	0.112	0.235	-0.684	0.752	1.737	1.814	1.966	3.150	3.209	3.256	2.835	2.874	2.881	3.206	3.096	3.149	3.061	3.003	2.956	2.875	2.911	2.923	2.669	2.656	2.635	2.702	2.722	2.737	2.841	2.694	2.544	2.359	2.318	2.434	2.686	3.049	3.263
2023-12-25 08:35:34.148000	-7.881	-6.783	-6.675	-6.728	-6.038	-5.644	-6.776	-5.312	-4.156	-2.914	-2.511	-2.282	-0.008	0.188	-0.680	0.999	2.102	2.216	2.282	3.384	3.328	3.403	3.171	3.237	3.122	3.199	2.967	2.757	2.875	2.706	2.693	2.621	2.419	2.216	1.985	2.024	1.989	2.146	2.113	2.239	2.538	2.713	2.984	2.859	2.987	2.853	2.696	2.766	2.561
2023-12-25 08:35:37.218000	-8.184	-7.126	-6.948	-7.017	-6.740	-6.366	-7.244	-5.761	-4.580	-3.277	-2.783	-2.203	0.302	0.539	-0.532	0.974	2.109	2.370	2.512	3.628	3.569	3.576	3.025	2.947	2.905	3.261	3.325	3.271	2.961	2.734	2.693	2.636	2.709	2.694	2.479	2.551	2.557	2.642	2.503	2.350	2.347	2.308	2.340	2.408	2.593	2.736	2.883	3.133	3.085
2023-12-25 08:35:40.289000	-8.075	-7.095	-6.690	-6.720	-6.454	-5.910	-6.727	-5.234	-4.144	-2.800	-2.341	-2.191	0.185	0.362	-0.790	0.644	1.811	2.029	2.201	3.542	3.697	3.801	3.425	3.291	3.107	3.467	3.499	3.432	3.407	3.163	3.096	3.044	3.013	2.806	2.500	2.631	2.706	2.839	2.886	2.892	3.108	3.054	2.946	2.737	2.637	2.591	2.672	2.846	2.867
2023-12-25 08:35:43.359000	-8.098	-7.059	-6.671	-6.710	-6.413	-5.840	-6.832	-5.547	-4.404	-2.941	-2.414	-2.572	-0.180	0.175	-0.844	0.732	2.009	2.382	2.613	3.866	3.823	3.980	3.632	3.531	3.315	3.492	3.474	3.398	3.476	3.318	3.262	3.180	3.114	3.001	2.736	2.811	2.740	2.769	2.630	2.472	2.506	2.482	2.712	2.852	3.185	3.286	3.150	3.234	3.083
2023-12-25 08:35:46.429000	-8.503	-7.465	-6.934	-6.936	-6.764	-6.073	-7.100	-5.831	-4.469	-2.987	-2.685	-2.466	0.035	0.304	-0.765	0.875	1.897	1.945	2.155	3.595	3.793	3.930	3.624	3.783	3.724	3.902	3.608	3.590	3.738	3.514	3.394	3.093	2.934	2.826	2.550	2.554	2.483	2.547	2.602	2.601	2.638	2.455	2.336	2.386	2.440	2.482	2.395	2.619	2.788
2023-12-25 08:35:49.499000	-8.285	-7.346	-6.969	-6.751	-6.297	-5.674	-6.753	-5.567	-4.470	-2.851	-2.336	-2.523	-0.070	0.276	-0.598	1.181	2.194	2.240	2.385	3.576	3.506	3.691	3.514	3.695	3.710	4.160	3.983	4.021	3.983	3.685	3.546	3.313	3.208	3.041	2.806	2.838	2.649	2.544	2.542	2.557	2.739	2.733	2.806	2.572	2.736	2.806	2.705	2.886	2.917
2023-12-25 08:35:52.569000	-8.429	-7.422	-6.960	-6.811	-6.604	-6.041	-7.222	-6.258	-4.771	-3.041	-2.569	-2.669	-0.064	0.557	-0.361	1.377	2.331	2.322	2.449	3.636	3.629	3.770	3.453	3.454	3.627	4.141	3.975	3.936	3.874	3.519	3.335	3.056	2.951	2.896	2.690	2.755	2.541	2.518	2.550	2.573	2.705	2.515	2.544	2.486	2.591	2.565	2.407	2.545	2.515
2023-12-25 08:35:55.639000	-8.737	-7.579	-6.922	-6.716	-6.461	-5.897	-7.041	-6.026	-4.660	-2.765	-2.028	-2.264	0.410	0.963	-0.101	1.651	2.570	2.319	2.287	3.416	3.538	3.942	3.707	3.693	3.703	4.059	3.899	3.833	3.801	3.413	3.249	3.076	3.151	3.149	2.940	3.054	2.841	2.786	2.749	2.656	2.746	2.656	2.684	2.548	2.592	2.357	2.241	2.427	2.496
2023-12-25 08:35:58.710000	-8.489	-7.413	-6.750	-6.631	-6.692	-5.976	-6.885	-5.820	-4.314	-2.416	-1.991	-2.660	-0.002	0.600	-0.390	1.337	2.460	2.471	2.611	3.700	3.624	3.887	3.537	3.570	3.766	4.185	3.918	3.902	3.787	3.443	3.297	3.245	3.401	3.360	3.178	3.359	3.108	2.975	2.759	2.492	2.542	2.431	2.520	2.421	2.591	2.638	2.752	2.921	2.815
2023-12-25 08:36:01.780000	-8.753	-7.708	-6.833	-6.786	-6.961	-6.096	-7.024	-6.106	-4.623	-2.781	-2.594	-2.996	-0.174	0.598	-0.361	1.309	2.572	2.753	2.911	4.079	4.008	4.151	3.754	3.673	3.691	3.863	3.444	3.296	3.406	3.197	3.115	3.128	3.116	2.972	2.808	3.075	2.926	2.966	2.934	2.787	2.847	2.636	2.535	2.459	2.490	2.453	2.502	2.588	2.563
2023-12-25 08:36:04.850000	-8.827	-7.679	-6.620	-6.697	-6.955	-6.013	-6.961	-6.040	-4.505	-2.593	-2.377	-3.076	-0.277	0.488	-0.706	0.767	1.950	2.238	2.577	3.822	3.741	3.967	3.656	3.786	3.825	3.961	3.618	3.707	3.794	3.552	3.391	3.286	3.214	2.906	2.564	2.728	2.555	2.606	2.592	2.548	2.778	2.802	2.947	2.731	2.852	2.777	2.771	2.890	2.739
2023-12-25 08:36:07.920000	-9.084	-7.985	-6.880	-6.883	-7.305	-6.414	-7.220	-6.324	-4.812	-2.983	-3.080	-3.921	-1.004	0.031	-1.031	0.365	1.658	2.114	2.671	4.035	3.937	4.005	3.552	3.578	3.762	4.026	3.446	3.472	3.554	3.275	3.176	3.096	2.867	2.563	2.347	2.415	2.200	2.301	2.385	2.339	2.479	2.354	2.306	2.233	2.228	2.232	2.259	2.375	2.364
2023-12-25 08:36:10.990000	-9.108	-8.001	-6.797	-6.947	-7.681	-6.706	-7.266	-6.453	-5.026	-3.022	-2.816	-3.427	-0.245	0.866	-0.325	1.033	2.106	2.166	2.386	3.556	3.499	3.800	3.396	3.354	3.307	3.506	3.285	3.299	3.423	3.187	3.150	3.223	3.003	2.866	2.811	2.956	2.787	2.750	2.846	2.780	2.888	2.696	2.599	2.598	2.650	2.663	2.640	2.691	2.566
2023-12-25 08:36:14.061000	-9.245	-8.287	-7.078	-7.230	-8.078	-6.831	-7.172	-6.218	-4.815	-2.795	-2.511	-3.414	-0.321	0.533	-0.949	0.124	1.266	1.623	2.165	3.623	3.754	4.116	3.759	3.681	3.589	3.665	3.190	3.160	3.373	3.038	3.015	3.118	3.155	3.216	3.040	3.200	2.963	2.888	2.717	2.522	2.590	2.567	2.686	2.623	2.684	2.615	2.593	2.669	2.498
2023-12-25 08:36:17.131000	-9.495	-8.507	-7.174	-7.335	-8.209	-6.876	-7.201	-6.414	-5.206	-3.194	-3.119	-4.144	-0.925	0.310	-0.825	0.531	1.804	1.965	2.229	3.446	3.516	3.938	3.682	3.873	3.775	3.675	3.236	3.144	3.452	2.993	2.858	2.775	2.371	2.229	2.286	2.471	2.376	2.465	2.485	2.400	2.451	2.329	2.210	2.099	2.179	2.126	2.142	2.226	2.057
2023-12-25 08:36:20.201000	-9.573	-8.447	-7.128	-7.493	-8.614	-7.195	-7.359	-6.394	-5.008	-2.736	-2.571	-3.937	-0.684	0.547	-0.737	0.619	2.018	2.328	2.673	3.823	3.785	4.079	3.687	3.824	3.775	3.742	3.390	3.209	3.370	3.215	3.260	3.346	3.230	3.251	3.254	3.467	3.381	3.186	3.002	2.810	2.894	2.738	2.674	2.772	2.874	3.077	3.175	3.263	3.371
2023-12-25 08:36:23.271000	-9.391	-8.443	-7.087	-7.306	-8.485	-7.017	-7.144	-6.363	-5.281	-3.212	-3.186	-4.271	-0.992	0.128	-1.337	-0.162	1.459	1.925	2.251	3.418	3.428	3.666	3.312	3.520	3.610	3.774	3.407	3.447	3.611	3.166	3.116	3.038	2.649	2.383	2.154	2.223	1.929	1.960	2.114	2.147	2.376	2.396	2.416	2.322	2.468	2.325	2.295	2.394	2.376
2023-12-25 08:36:26.341000	-9.562	-8.514	-6.976	-7.266	-8.513	-7.057	-7.259	-6.494	-5.290	-3.253	-3.169	-4.252	-0.969	0.179	-1.283	-0.148	1.452	2.135	2.537	3.620	3.486	3.702	3.115	3.141	3.155	3.281	3.081	3.339	3.473	3.362	3.443	3.457	3.117	2.785	2.515	2.476	2.192	2.177	2.295	2.313	2.532	2.489	2.566	2.698	2.747	2.731	2.790	2.957	2.921
2023-12-25 08:36:29.411000	-9.984	-9.213	-7.854	-8.152	-9.653	-7.971	-7.771	-6.879	-5.537	-3.409	-3.305	-4.278	-0.848	0.342	-1.214	0.012	1.634	2.050	2.243	3.339	3.325	3.551	3.039	3.258	3.417	3.565	3.283	3.130	3.081	2.679	2.561	2.511	2.407	2.570	2.632	2.750	2.612	2.582	2.515	2.330	2.406	2.091	1.909	1.912	1.997	2.148	2.401	2.714	2.834
2023-12-25 08:36:32.482000	-9.738	-9.002	-7.563	-7.947	-9.596	-7.849	-7.807	-7.206	-5.890	-3.773	-3.409	-4.133	-0.709	0.416	-1.241	-0.175	1.519	2.149	2.312	3.387	3.278	3.640	3.117	3.188	3.090	3.122	3.006	3.030	3.122	2.826	2.936	3.173	3.058	2.870	2.665	2.833	2.672	2.600	2.470	2.218	2.177	2.078	2.189	2.517	2.951	3.044	2.912	2.917	2.846
2023-12-25 08:36:35.552000	-9.753	-8.884	-7.378	-7.954	-9.646	-7.834	-7.727	-7.208	-6.141	-4.080	-3.788	-4.613	-1.311	-0.234	-1.983	-0.979	0.742	1.517	1.923	3.254	3.205	3.040	2.259	2.518	2.891	3.328	3.176	3.052	3.168	2.599	2.484	2.527	2.297	2.204	2.203	2.341	2.193	2.126	2.130	2.115	2.367	2.236	2.089	2.026	1.942	2.027	2.145	2.260	2.403
2023-12-25 08:36:38.622000	-10.185	-9.289	-7.616	-8.070	-9.643	-7.752	-7.579	-6.924	-5.977	-3.849	-3.572	-4.673	-1.363	-0.231	-1.894	-0.627	1.022	1.576	1.866	3.113	3.073	3.332	2.906	3.294	3.526	3.844	3.619	3.652	3.664	3.372	3.387	3.374	2.982	2.796	2.598	2.570	2.491	2.643	2.746	2.726	2.884	2.793	2.795	2.700	2.628	2.370	2.233	2.173	1.960
2023-12-25 08:36:41.692000	-10.550	-9.834	-8.181	-8.502	-10.231	-8.361	-8.089	-7.548	-6.685	-4.468	-4.076	-4.721	-1.090	0.051	-1.688	-0.529	1.332	1.959	2.129	3.303	3.200	3.341	2.838	3.050	3.006	3.334	3.382	3.384	3.480	3.065	2.879	2.750	2.613	2.702	2.692	2.634	2.256	2.050	1.904	1.787	2.039	1.925	1.977	2.003	2.183	2.448	2.680	2.776	2.561
2023-12-25 08:38:52.153000	-0.484	1.278	5.419	5.011	4.268	4.434	5.238	5.956	4.796	7.123	7.828	5.495	6.680	6.144	4.061	4.556	4.130	2.355	2.049	2.067	1.922	1.395	1.247	0.877	0.725	0.809	0.752	0.675	0.751	0.394	0.378	0.325	0.193	0.007	-0.087	0.075	-0.202	-0.467	-0.558	-0.452	-0.149	-0.056	-0.013	-0.035	0.017	0.126	0.102	0.160	0.377
2023-12-25 08:38:55.223000	-1.178	0.517	4.687	4.260	3.422	3.677	4.658	5.437	4.327	6.503	7.200	5.285	6.725	6.292	4.253	4.687	4.123	2.173	1.840	1.907	1.815	1.173	1.135	1.047	1.334	1.435	1.185	1.193	1.203	1.049	0.955	0.691	0.433	0.172	0.117	0.776	0.870	0.850	0.926	0.932	0.888	0.480	0.386	0.531	0.745	0.753	0.624	0.599	0.506
2023-12-25 08:38:58.294000	-0.368	1.265	5.222	4.835	4.116	4.212	5.031	5.747	4.734	6.670	7.222	5.400	6.573	6.133	4.247	4.565	4.063	2.311	2.050	2.156	2.010	1.150	0.898	0.523	0.543	0.628	0.186	0.394	0.600	0.469	0.339	0.123	0.063	-0.029	-0.318	-0.180	-0.315	-0.516	-0.715	-0.692	-0.433	-0.427	-0.393	-0.524	-0.393	-0.198	-0.144	-0.033	0.028
2023-12-25 08:39:01.364000	-0.488	1.134	4.987	4.647	4.082	4.295	5.073	5.665	4.287	6.183	6.853	5.048	6.145	5.723	3.836	3.996	3.650	2.120	2.040	2.071	1.897	1.390	1.342	0.938	0.863	1.035	0.933	0.826	0.551	0.258	0.263	0.249	0.099	-0.044	-0.062	0.235	0.335	0.500	0.308	0.104	0.118	0.048	-0.075	-0.328	-0.371	-0.169	-0.096	-0.001	0.049
2023-12-25 08:39:04.435000	-0.967	0.522	4.455	4.178	3.445	3.704	4.715	5.500	4.260	6.201	6.976	5.218	6.470	5.917	3.777	3.884	3.560	1.940	1.783	1.713	1.698	1.351	1.394	1.061	1.017	1.080	0.921	1.077	1.132	0.980	0.913	0.677	0.516	0.445	0.382	0.455	0.195	0.039	0.103	0.190	0.515	0.557	0.571	0.443	0.314	0.184	0.218	0.432	0.720
2023-12-25 08:39:07.505000	-1.169	0.296	4.038	3.733	3.108	3.465	4.520	5.240	3.840	5.998	6.919	4.880	6.097	5.679	3.613	3.852	3.634	1.978	1.824	1.944	2.026	1.803	1.815	1.543	1.507	1.358	0.896	0.865	0.907	0.870	0.897	0.758	0.583	0.574	0.593	0.813	0.664	0.398	0.046	-0.108	-0.125	-0.228	-0.279	-0.257	-0.203	0.063	0.262	0.465	0.563
2023-12-25 08:39:10.576000	-1.120	0.214	3.885	3.709	3.147	3.526	4.552	5.189	3.723	5.767	6.709	4.955	6.379	6.181	4.140	4.256	3.988	2.395	2.212	1.976	1.692	1.131	0.901	0.536	0.549	0.802	0.920	1.144	1.406	1.083	0.950	0.738	0.520	0.442	0.273	0.447	0.210	-0.016	0.066	0.088	0.362	0.268	0.244	0.251	0.161	0.050	-0.006	0.057	0.079
2023-12-25 08:39:13.646000	-0.962	0.308	4.032	3.924	3.106	3.364	4.559	5.200	3.576	5.388	6.217	4.436	5.638	5.394	3.459	3.565	3.574	2.133	1.866	1.566	1.399	1.165	1.247	0.893	0.692	0.604	0.368	0.333	0.227	0.230	0.175	0.075	0.194	0.349	0.277	0.400	0.328	0.455	0.621	0.654	0.655	0.311	0.026	-0.137	-0.196	-0.173	-0.127	0.007	0.169
2023-12-25 08:39:16.717000	-0.929	0.255	3.724	3.636	3.006	3.293	4.427	5.070	3.595	5.480	6.419	4.742	5.982	5.705	3.593	3.580	3.733	2.516	2.385	2.243	1.957	1.480	1.259	0.978	0.970	1.101	1.019	0.975	1.076	0.824	0.702	0.550	0.545	0.439	0.285	0.373	0.161	0.013	0.239	0.326	0.396	0.151	-0.074	-0.252	-0.314	-0.179	-0.077	-0.024	-0.058
2023-12-25 08:39:19.787000	-1.365	-0.191	3.286	3.229	2.592	2.961	4.144	4.664	2.898	4.754	5.806	4.314	5.653	5.543	3.567	3.743	3.737	2.159	1.716	1.504	1.334	1.018	1.002	0.801	0.825	0.924	0.849	0.878	0.960	0.879	0.765	0.495	0.332	0.335	0.174	0.302	0.308	0.476	0.522	0.385	0.400	0.195	0.037	-0.023	-0.074	0.171	0.266	0.370	0.481
2023-12-25 08:39:22.858000	-1.228	-0.155	3.239	3.284	2.694	3.141	4.390	4.974	3.207	5.068	6.112	4.494	5.758	5.466	3.348	3.356	3.398	2.045	1.835	1.913	1.814	1.408	1.302	1.092	1.103	1.037	0.575	0.484	0.492	0.507	0.542	0.540	0.468	0.288	0.119	0.285	0.171	0.179	0.145	0.259	0.555	0.339	0.091	-0.104	-0.154	-0.052	-0.073	-0.037	0.020
2023-12-25 08:39:25.928000	-1.333	-0.233	3.061	3.047	2.514	2.912	4.051	4.412	2.384	4.235	5.494	4.090	5.189	4.986	3.119	3.284	3.383	2.014	1.703	1.823	1.765	1.340	1.082	0.679	0.659	0.791	0.661	0.585	0.380	0.285	0.268	0.227	0.231	0.285	0.342	0.616	0.538	0.354	0.095	0.096	0.479	0.235	0.008	-0.132	-0.238	-0.033	0.091	0.241	0.290
2023-12-25 08:39:28.999000	-1.278	-0.173	3.093	3.117	2.562	3.030	4.352	4.783	2.661	4.643	6.070	4.552	5.600	5.225	3.188	3.256	3.161	1.722	1.456	1.628	1.639	1.236	1.147	0.885	0.908	0.919	0.647	0.575	0.508	0.265	0.149	0.038	-0.002	0.110	0.167	0.329	0.218	0.236	0.170	0.120	0.243	-0.055	-0.347	-0.620	-0.690	-0.536	-0.468	-0.311	0.032
2023-12-25 08:39:32.070000	-1.327	-0.255	2.927	2.943	2.307	2.770	4.128	4.492	2.420	4.279	5.655	4.172	5.173	4.886	2.979	3.116	3.092	1.658	1.374	1.494	1.335	0.844	0.685	0.459	0.457	0.521	0.322	0.518	0.764	0.657	0.565	0.329	0.112	0.075	0.087	0.300	0.152	0.087	-0.134	-0.094	0.174	0.017	-0.049	-0.048	0.022	0.023	-0.073	-0.040	-0.029
2023-12-25 08:39:35.140000	-1.478	-0.398	2.836	2.879	2.215	2.618	3.887	4.235	2.340	4.173	5.468	4.003	4.871	4.561	2.894	3.238	3.410	2.106	1.841	2.034	1.838	1.275	0.891	0.547	0.493	0.697	0.698	0.713	0.732	0.490	0.503	0.555	0.487	0.648	0.715	0.697	0.320	0.193	0.479	0.521	0.551	0.274	0.168	0.215	0.126	0.137	0.176	0.216	0.242
2023-12-25 08:39:38.211000	-1.418	-0.381	2.767	2.862	2.300	2.676	3.879	4.337	2.536	4.433	5.827	4.328	5.268	4.979	3.192	3.307	3.184	1.644	1.226	1.499	1.498	0.986	0.773	0.579	0.610	0.709	0.597	0.639	0.787	0.578	0.492	0.326	0.070	0.108	0.140	0.222	0.199	0.246	0.193	0.158	0.320	0.110	-0.054	-0.029	0.092	0.315	0.400	0.412	0.262
2023-12-25 08:39:41.281000	-1.757	-0.723	2.452	2.515	1.887	2.254	3.458	3.859	2.001	3.844	5.175	3.599	4.470	4.287	2.675	2.897	3.130	1.757	1.263	1.514	1.445	0.991	0.769	0.543	0.439	0.502	0.374	0.481	0.558	0.486	0.530	0.571	0.410	0.423	0.287	0.387	0.130	0.025	0.143	0.164	0.385	0.149	0.068	0.186	0.152	0.183	0.232	0.323	0.289
2023-12-25 08:39:44.352000	-1.534	-0.486	2.678	2.809	2.152	2.448	3.686	4.107	2.202	4.058	5.430	3.837	4.591	4.309	2.703	2.791	3.028	1.731	1.247	1.461	1.528	1.194	1.090	0.859	0.626	0.595	0.294	0.116	-0.081	-0.135	0.065	0.378	0.429	0.497	0.406	0.414	0.109	0.016	0.017	0.070	0.289	0.088	-0.127	-0.236	-0.312	-0.026	0.222	0.419	0.513
2023-12-25 08:39:47.422000	-1.663	-0.645	2.377	2.438	1.751	2.045	3.352	3.777	1.904	3.721	5.145	3.438	4.127	3.933	2.380	2.362	2.462	1.134	0.691	0.961	1.016	0.708	0.695	0.537	0.348	0.356	0.114	0.017	-0.102	-0.236	-0.332	-0.415	-0.348	-0.265	-0.294	-0.166	-0.291	-0.428	-0.480	-0.387	-0.036	-0.191	-0.401	-0.539	-0.624	-0.395	-0.230	0.008	0.199
2023-12-25 08:39:50.493000	-1.819	-0.783	2.274	2.292	1.476	1.805	3.280	3.782	2.046	3.906	5.194	3.287	3.842	3.632	2.383	2.670	2.948	1.644	1.196	1.428	1.348	0.996	0.836	0.603	0.397	0.378	0.376	0.365	0.413	0.361	0.382	0.413	0.472	0.527	0.300	0.225	-0.220	-0.325	-0.012	0.207	0.366	0.204	0.102	-0.097	-0.349	-0.520	-0.463	-0.201	0.271
2023-12-25 08:39:53.563000	-1.593	-0.669	2.373	2.544	1.660	1.882	3.367	3.902	2.254	4.045	5.345	3.610	4.195	4.007	2.741	2.877	2.956	1.732	1.373	1.471	1.139	0.493	0.160	0.093	0.104	0.237	0.220	0.162	0.464	0.432	0.405	0.305	0.193	0.131	0.008	0.113	0.026	0.062	-0.023	0.010	0.209	-0.015	-0.201	-0.218	-0.386	-0.355	-0.176	-0.041	0.099
2023-12-25 08:39:56.634000	-1.977	-1.045	2.009	2.166	1.254	1.468	2.945	3.571	1.829	3.485	4.776	2.937	3.405	3.339	2.320	2.530	2.479	1.336	1.146	1.531	1.304	0.747	0.270	0.044	0.030	0.314	0.405	0.356	0.340	0.183	0.010	-0.172	-0.262	-0.229	-0.262	-0.115	-0.005	0.143	0.305	0.321	0.450	0.122	-0.209	-0.478	-0.646	-0.490	-0.327	-0.144	0.028
2023-12-25 08:39:59.704000	-1.771	-0.860	2.041	2.176	1.282	1.517	3.089	3.753	2.182	3.854	5.091	3.257	3.729	3.656	2.615	2.875	2.797	1.577	1.175	1.229	1.024	0.552	0.296	0.138	0.156	0.310	0.335	0.354	0.312	0.013	-0.082	-0.170	-0.244	-0.382	-0.633	-0.748	-0.687	-0.444	-0.177	0.110	0.420	0.226	-0.041	-0.325	-0.400	-0.292	-0.233	-0.091	0.079
2023-12-25 08:40:02.775000	-1.825	-0.903	2.017	2.162	1.145	1.353	3.046	3.801	2.155	3.837	5.110	2.927	3.483	3.587	2.389	2.465	2.300	1.158	0.894	1.094	1.009	0.635	0.511	0.412	0.424	0.612	0.556	0.366	0.260	0.211	0.206	0.083	0.001	-0.070	-0.151	0.115	0.189	0.282	0.094	-0.054	0.012	-0.191	-0.276	-0.280	-0.267	0.004	0.039	0.066	0.107
2023-12-25 08:40:05.845000	-1.981	-1.057	1.759	1.875	0.818	1.126	2.958	3.747	2.062	3.666	4.883	2.589	3.258	3.626	2.563	2.665	2.480	1.426	1.196	1.413	1.378	1.087	0.897	0.609	0.471	0.618	0.634	0.611	0.306	0.044	-0.008	-0.030	0.051	0.285	0.181	0.122	-0.073	-0.165	-0.088	0.065	0.393	0.273	0.130	-0.031	-0.118	0.032	0.109	0.354	0.525
2023-12-25 08:40:08.916000	-1.842	-0.966	1.709	1.796	0.864	1.195	3.012	3.763	2.121	3.834	5.158	2.809	3.458	3.811	2.732	2.871	2.730	1.692	1.338	1.401	1.279	0.877	0.632	0.362	0.240	0.255	0.379	0.444	0.489	0.428	0.442	0.303	0.393	0.480	0.297	0.242	-0.025	-0.184	-0.223	-0.160	0.050	0.068	0.094	0.049	-0.040	-0.136	-0.260	-0.175	-0.024
2023-12-25 08:40:11.986000	-1.798	-0.870	1.804	1.866	0.938	1.267	3.057	3.815	2.183	3.698	4.788	2.808	3.510	3.750	2.615	2.410	2.134	1.292	1.331	1.634	1.568	1.236	1.078	0.914	0.793	0.716	0.779	0.767	0.831	0.869	0.897	0.666	0.473	0.525	0.486	0.912	0.872	0.626	0.178	-0.230	-0.392	-0.511	-0.468	-0.408	-0.391	-0.374	-0.395	-0.414	-0.356
2023-12-25 08:40:15.057000	-1.950	-1.061	1.544	1.595	0.737	1.111	2.891	3.620	1.883	3.285	4.417	2.535	3.320	3.783	2.633	2.540	2.282	1.350	1.143	1.170	0.955	0.680	0.547	0.404	0.331	0.366	0.162	0.098	0.083	0.140	0.164	0.112	0.156	0.288	0.243	0.293	0.170	0.154	0.154	0.114	0.330	0.183	-0.035	-0.248	-0.408	-0.373	-0.335	-0.227	-0.059
2023-12-25 08:40:18.128000	-1.913	-1.095	1.528	1.690	0.824	1.155	2.946	3.784	2.052	3.468	4.611	2.592	3.326	3.687	2.407	2.192	1.881	1.054	0.925	1.130	0.981	0.719	0.600	0.510	0.538	0.667	0.647	0.648	0.587	0.367	0.301	0.119	0.055	-0.048	-0.103	0.059	-0.062	-0.078	0.054	0.039	-0.011	-0.153	-0.377	-0.622	-0.641	-0.404	-0.353	-0.340	-0.378
2023-12-25 08:40:21.198000	-1.824	-0.985	1.462	1.576	0.829	1.230	2.938	3.594	1.784	3.099	4.225	2.509	3.279	3.650	2.346	2.072	1.654	0.682	0.519	0.679	0.758	0.592	0.553	0.380	0.296	0.272	0.218	0.110	0.004	-0.113	-0.097	-0.167	-0.322	-0.318	-0.278	-0.014	-0.047	-0.042	0.091	0.173	0.298	0.127	0.064	0.028	0.074	0.223	0.238	0.185	-0.112
2023-12-25 08:40:24.269000	-2.183	-1.471	1.026	1.312	0.581	1.035	2.820	3.588	1.734	2.946	4.082	2.365	3.179	3.645	2.286	2.021	1.856	1.127	0.999	1.214	1.163	0.878	0.570	0.303	0.231	0.289	0.220	0.270	0.490	0.396	0.326	0.366	0.513	0.749	0.692	0.660	0.289	0.211	0.358	0.359	0.541	0.362	0.255	0.145	0.024	0.017	0.046	0.125	0.219
2023-12-25 08:40:27.339000	-2.062	-1.428	0.963	1.273	0.617	1.079	2.747	3.293	1.493	2.679	3.819	2.257	3.100	3.589	2.195	1.824	1.593	0.774	0.646	0.663	0.573	0.221	-0.097	-0.270	-0.222	-0.043	0.172	0.402	0.656	0.362	0.365	0.392	0.160	0.083	-0.115	-0.110	-0.037	0.008	-0.001	0.009	-0.074	-0.314	-0.576	-0.664	-0.519	-0.125	0.086	0.228	0.039
2023-12-25 08:40:30.410000	-2.271	-1.643	0.664	0.895	0.186	0.741	2.604	3.163	1.347	2.602	3.846	2.333	2.983	3.305	2.029	1.662	1.458	0.716	0.725	0.748	0.766	0.675	0.534	0.379	0.289	0.305	0.114	0.225	0.396	0.316	0.224	0.096	0.084	0.078	0.037	0.303	0.229	0.229	0.278	0.215	0.297	0.135	0.132	0.219	0.235	0.166	-0.012	-0.031	0.177
2023-12-25 08:40:33.480000	-2.367	-1.796	0.546	0.889	0.176	0.757	2.699	3.308	1.381	2.619	3.980	2.506	3.083	3.314	1.981	1.536	1.488	0.968	1.098	1.066	0.885	0.732	0.601	0.598	0.695	0.774	0.679	0.550	0.472	0.248	0.222	0.289	0.406	0.464	0.354	0.405	0.288	0.315	0.285	0.123	0.072	-0.211	-0.372	-0.378	-0.357	-0.192	-0.246	-0.183	0.058
2023-12-25 08:40:36.551000	-2.442	-1.879	0.454	0.788	0.067	0.600	2.524	3.169	1.134	2.400	3.861	2.360	2.953	3.272	2.017	1.719	1.691	0.993	0.855	0.479	0.181	-0.045	-0.168	-0.110	0.132	0.398	0.330	0.343	0.341	0.090	0.104	0.130	0.104	0.029	-0.087	-0.101	-0.257	-0.253	-0.065	0.003	0.120	-0.185	-0.323	-0.201	-0.192	-0.039	0.105	0.328	0.441
2023-12-25 08:40:39.621000	-2.521	-1.916	0.376	0.719	0.043	0.645	2.559	3.197	1.167	2.364	3.717	2.161	2.711	3.037	1.764	1.416	1.537	1.029	1.084	0.952	0.770	0.721	0.609	0.518	0.479	0.472	0.311	0.336	0.278	0.052	-0.070	-0.155	-0.122	-0.010	-0.020	0.117	-0.115	-0.165	-0.040	-0.056	0.105	-0.000	0.012	0.079	0.006	-0.012	0.015	0.125	0.313
2023-12-25 08:40:42.692000	1.693	0.043	0.316	0.581	-0.004	0.593	2.446	2.966	0.848	1.979	3.370	1.949	2.466	2.710	1.474	1.283	1.532	0.977	0.896	0.680	0.463	0.218	-0.077	-0.256	-0.187	-0.111	0.039	0.024	-0.001	-0.149	-0.137	-0.083	-0.100	-0.084	-0.102	-0.189	-0.289	-0.334	-0.273	-0.272	-0.220	-0.255	-0.244	-0.243	-0.284	-0.244	-0.222	-0.104	-0.256
2023-12-25 08:40:45.762000	1.666	0.033	0.264	0.467	-0.065	0.534	2.341	2.885	0.794	1.939	3.341	1.918	2.350	2.564	1.417	1.143	1.381	0.832	0.633	0.436	0.368	0.360	0.222	-0.009	-0.075	-0.030	-0.075	0.093	0.310	0.044	-0.069	-0.192	-0.317	-0.279	-0.224	-0.155	-0.208	-0.307	-0.312	-0.297	-0.245	-0.368	-0.432	-0.470	-0.523	-0.477	-0.291	-0.035	0.102
2023-12-25 08:40:48.833000	1.667	0.107	0.269	0.450	0.004	0.653	2.388	2.793	0.882	2.157	3.556	2.166	2.594	2.796	1.544	1.325	1.471	0.819	0.624	0.477	0.431	0.379	0.234	-0.012	0.006	0.077	0.209	0.199	0.092	-0.215	-0.191	-0.029	-0.125	-0.174	-0.250	-0.205	-0.218	-0.028	0.201	0.233	0.234	0.096	-0.063	-0.229	-0.173	-0.007	-0.032	-0.011	-0.052
2023-12-25 08:40:51.903000	1.587	-0.006	0.182	0.373	-0.217	0.429	2.233	2.550	0.718	2.084	3.542	2.063	2.427	2.655	1.675	1.527	1.820	1.298	1.101	1.127	1.122	1.002	0.691	0.418	0.386	0.478	0.496	0.514	0.438	0.139	0.038	-0.053	-0.005	0.137	0.290	0.436	0.242	0.106	0.036	0.027	0.167	-0.049	-0.063	0.030	-0.004	-0.034	-0.167	-0.074	-0.052
2023-12-25 08:40:54.974000	1.589	0.062	0.310	0.536	-0.056	0.569	2.359	2.677	0.775	2.054	3.535	2.115	2.475	2.719	1.778	1.621	1.754	1.056	0.777	0.694	0.660	0.493	0.291	0.146	0.201	0.258	0.299	0.227	0.299	0.040	-0.005	-0.034	-0.141	-0.036	-0.061	-0.047	-0.254	-0.376	-0.379	-0.336	-0.200	-0.306	-0.342	-0.312	-0.327	-0.366	-0.348	-0.260	-0.093
2023-12-25 08:40:58.044000	1.508	-0.054	0.116	0.297	-0.262	0.340	2.042	2.305	0.598	1.833	3.274	1.907	2.135	2.317	1.504	1.365	1.480	0.797	0.554	0.463	0.354	0.127	-0.129	-0.255	-0.181	-0.086	-0.079	0.071	0.095	0.040	0.078	0.144	0.030	0.161	0.078	0.068	-0.101	-0.167	-0.278	-0.433	-0.355	-0.464	-0.517	-0.434	-0.466	-0.387	-0.344	-0.233	-0.033
2023-12-25 08:41:01.115000	1.389	-0.325	-0.115	0.218	-0.381	0.192	1.865	2.201	0.497	1.800	3.229	1.793	1.888	1.913	1.293	1.128	1.343	0.891	0.829	0.971	0.849	0.676	0.312	0.185	0.133	0.180	-0.030	0.140	0.286	0.087	-0.120	-0.341	-0.387	-0.203	-0.115	0.035	-0.041	-0.156	-0.132	-0.107	0.060	-0.041	-0.137	-0.211	-0.442	-0.448	-0.444	-0.405	-0.332
2023-12-25 08:41:04.185000	1.396	-0.246	-0.075	0.191	-0.344	0.184	1.797	2.109	0.560	1.769	3.169	1.837	1.911	1.939	1.178	0.943	0.958	0.308	0.109	0.180	0.109	-0.031	-0.207	-0.244	-0.155	-0.094	-0.110	-0.117	-0.106	-0.178	-0.253	-0.424	-0.537	-0.395	-0.445	-0.484	-0.630	-0.607	-0.389	-0.378	-0.373	-0.358	-0.269	-0.206	-0.252	-0.299	-0.404	-0.435	-0.403
2023-12-25 08:41:07.256000	1.370	-0.248	-0.137	0.058	-0.530	0.001	1.689	2.017	0.492	1.647	3.000	1.684	1.703	1.732	1.073	0.738	0.776	0.391	0.391	0.577	0.538	0.432	0.226	0.118	0.131	0.124	0.101	0.132	0.135	-0.061	-0.105	-0.053	-0.037	0.203	0.207	0.216	0.146	0.099	0.191	0.148	0.206	-0.173	-0.409	-0.514	-0.622	-0.552	-0.464	-0.385	-0.275
2023-12-25 08:41:10.327000	1.208	-0.437	-0.328	-0.102	-0.833	-0.286	1.537	1.950	0.386	1.602	2.989	1.649	1.680	1.773	1.271	1.154	1.185	0.610	0.351	0.505	0.547	0.472	0.345	0.355	0.398	0.448	0.409	0.266	0.258	0.225	0.176	0.104	0.116	0.235	0.178	0.087	0.061	0.203	0.331	0.338	0.392	0.349	0.381	0.320	0.188	-0.041	-0.153	-0.203	-0.181
2023-12-25 08:41:13.397000	1.224	-0.375	-0.268	-0.074	-0.772	-0.236	1.559	1.937	0.456	1.647	2.909	1.404	1.411	1.574	1.097	0.963	0.882	0.214	-0.135	-0.081	-0.034	-0.050	-0.057	-0.048	0.037	0.131	0.236	0.186	0.114	0.085	0.069	-0.180	-0.308	-0.256	-0.263	-0.264	-0.425	-0.661	-0.749	-0.726	-0.656	-0.585	-0.416	-0.229	-0.219	-0.434	-0.647	-0.598	-0.422
2023-12-25 08:41:16.468000	1.253	-0.316	-0.255	-0.104	-0.873	-0.440	1.397	1.855	0.387	1.499	2.798	1.172	1.140	1.421	1.013	0.816	0.632	-0.039	-0.331	-0.250	-0.123	-0.150	-0.141	-0.134	-0.057	-0.028	0.039	-0.220	-0.330	-0.346	-0.372	-0.417	-0.453	-0.419	-0.323	-0.287	-0.256	-0.376	-0.415	-0.377	-0.236	-0.143	-0.107	-0.229	-0.330	-0.501	-0.618	-0.695	-0.537
2023-12-25 08:41:19.538000	1.170	-0.467	0.695	2.806	1.324	0.659	1.390	1.870	0.403	1.711	3.092	1.091	1.016	1.400	1.047	0.880	0.805	0.281	-0.072	-0.033	-0.032	-0.122	-0.188	-0.148	-0.154	-0.114	-0.203	-0.375	-0.399	-0.279	-0.157	-0.008	-0.016	0.033	-0.068	-0.050	-0.174	-0.270	-0.318	-0.348	-0.251	-0.327	-0.235	-0.169	-0.219	-0.223	-0.283	-0.215	-0.066
2023-12-25 08:41:22.609000	1.231	-0.402	0.763	2.891	1.418	0.717	1.389	1.853	0.327	1.525	2.911	1.013	0.968	1.406	1.032	0.842	0.668	0.258	0.052	0.075	-0.104	-0.298	-0.468	-0.430	-0.321	-0.188	-0.115	-0.093	-0.034	-0.185	-0.225	-0.269	-0.325	-0.260	-0.316	-0.188	-0.336	-0.417	-0.231	-0.114	-0.065	-0.218	-0.281	-0.318	-0.332	-0.251	-0.349	-0.338	-0.257
2023-12-25 08:41:25.679000	1.130	-0.502	0.491	2.530	1.176	0.561	1.215	1.638	0.173	1.275	2.522	0.675	0.873	1.571	1.157	0.851	0.615	0.229	0.041	0.146	0.100	-0.006	-0.118	-0.031	0.057	0.098	0.025	-0.188	-0.342	-0.331	-0.382	-0.343	-0.352	-0.272	-0.361	-0.509	-0.647	-0.695	-0.597	-0.484	-0.360	-0.482	-0.476	-0.537	-0.591	-0.694	-0.733	-0.645	-0.407
2023-12-25 08:41:28.750000	1.016	-0.608	0.331	2.335	1.045	0.503	1.175	1.691	0.261	1.414	2.427	0.624	0.830	1.481	1.139	0.884	0.731	0.424	0.209	0.036	-0.135	-0.160	-0.244	-0.264	-0.281	-0.198	-0.077	-0.128	-0.065	0.056	0.184	0.294	0.217	0.130	-0.011	-0.032	-0.153	-0.198	-0.085	-0.000	0.121	-0.085	-0.251	-0.379	-0.448	-0.402	-0.474	-0.402	-0.269
2023-12-25 08:41:31.820000	1.093	-0.550	0.436	2.467	1.121	0.586	1.257	1.709	0.315	1.461	2.473	0.635	0.896	1.607	1.252	0.971	0.671	0.426	0.360	0.446	0.302	0.217	0.068	-0.024	-0.101	0.034	-0.082	-0.003	0.149	-0.005	-0.194	-0.414	-0.508	-0.496	-0.585	-0.615	-0.621	-0.587	-0.436	-0.382	-0.246	-0.179	-0.144	-0.182	-0.244	-0.286	-0.421	-0.428	-0.277
2023-12-25 08:41:34.891000	0.986	-0.649	0.263	2.222	0.941	0.440	1.109	1.598	0.376	1.429	2.330	0.832	1.225	1.900	1.432	1.164	0.778	0.417	0.291	0.330	0.191	0.127	-0.018	-0.057	0.013	0.180	0.239	0.164	0.008	-0.108	-0.278	-0.466	-0.548	-0.533	-0.510	-0.425	-0.416	-0.543	-0.545	-0.534	-0.359	-0.403	-0.394	-0.414	-0.461	-0.394	-0.418	-0.357	-0.336
2023-12-25 08:41:37.961000	1.187	-0.306	0.550	2.391	1.253	0.807	1.459	1.890	0.573	1.395	2.207	0.800	1.006	1.647	1.212	0.801	0.477	0.275	0.156	0.108	0.033	-0.051	-0.184	-0.428	-0.522	-0.503	-0.404	-0.451	-0.289	-0.353	-0.386	-0.370	-0.391	-0.332	-0.330	-0.083	0.086	0.141	0.122	0.038	0.166	0.026	-0.067	-0.152	-0.213	-0.131	-0.212	-0.248	-0.376
2023-12-25 08:41:41.032000	1.058	-0.517	0.212	2.056	0.957	0.580	1.271	1.749	0.387	1.221	2.065	0.571	0.839	1.533	1.057	0.587	0.312	0.238	0.266	0.324	0.310	0.318	0.229	0.063	0.036	0.064	-0.084	-0.052	0.092	-0.021	-0.023	0.094	0.059	0.128	-0.003	0.053	0.117	0.101	0.005	-0.189	-0.264	-0.523	-0.542	-0.497	-0.409	-0.227	-0.151	-0.038	-0.014
2023-12-25 08:41:44.102000	0.819	-0.853	-0.101	1.844	0.743	0.352	1.009	1.506	0.180	0.919	1.745	0.578	0.998	1.774	1.267	0.931	0.650	0.437	0.203	-0.081	-0.247	-0.221	-0.214	-0.142	0.080	0.242	0.337	0.285	0.227	0.164	0.109	-0.037	-0.163	-0.283	-0.410	-0.330	-0.273	-0.152	0.106	0.184	0.213	0.212	0.245	0.142	-0.066	-0.325	-0.441	-0.452	-0.387
2023-12-25 08:41:47.173000	0.846	-0.778	-0.119	1.826	0.831	0.557	1.195	1.617	0.174	0.718	1.421	0.365	0.636	1.286	0.758	0.186	0.060	0.005	-0.012	-0.053	-0.039	0.109	0.042	-0.097	-0.206	-0.208	-0.403	-0.647	-0.674	-0.609	-0.568	-0.528	-0.512	-0.480	-0.451	-0.413	-0.466	-0.488	-0.218	-0.100	-0.007	-0.181	-0.233	-0.290	-0.323	-0.346	-0.476	-0.458	-0.465
2023-12-25 08:41:50.243000	0.710	-0.930	-0.295	1.604	0.621	0.298	1.730	2.649	0.553	0.786	1.576	0.457	0.831	1.561	0.883	0.346	0.429	0.502	0.520	0.322	0.167	0.161	0.030	0.057	0.290	0.494	0.406	0.466	0.508	0.444	0.374	0.330	0.333	0.302	0.237	0.171	-0.047	-0.146	0.092	0.062	0.011	-0.035	-0.032	-0.040	-0.103	0.020	0.026	0.025	0.005
2023-12-25 08:41:53.314000	0.811	-0.792	-0.163	1.743	0.796	0.529	1.918	2.648	0.395	0.628	1.531	0.617	0.989	1.718	1.045	0.426	0.496	0.608	0.617	0.377	0.218	0.175	-0.105	-0.274	-0.271	-0.239	-0.389	-0.354	-0.319	-0.344	-0.435	-0.433	-0.322	-0.144	-0.176	-0.230	-0.458	-0.489	-0.191	-0.074	0.031	-0.111	-0.225	-0.294	-0.527	-0.627	-0.579	-0.376	-0.152
2023-12-25 08:41:56.385000	0.575	-1.016	-0.329	1.578	0.580	0.254	1.627	2.354	0.047	0.307	1.325	0.485	0.892	1.586	0.801	0.106	0.073	0.025	0.015	-0.225	-0.224	-0.047	-0.151	-0.246	-0.114	0.043	0.068	0.140	0.097	0.108	-0.022	-0.123	-0.026	0.112	0.280	0.413	0.219	0.076	0.002	-0.166	-0.139	-0.423	-0.551	-0.539	-0.567	-0.490	-0.403	-0.249	-0.242
2023-12-25 08:41:59.455000	0.739	-0.746	-0.085	1.705	0.806	0.416	1.747	2.517	0.292	0.436	1.384	0.459	0.644	1.224	0.618	0.071	0.175	0.164	-0.041	-0.367	-0.344	-0.293	-0.312	-0.270	-0.184	-0.217	-0.187	-0.140	0.101	0.254	0.194	0.116	0.081	0.132	0.109	0.104	0.044	-0.024	-0.103	-0.133	-0.049	0.072	0.128	0.068	-0.153	-0.341	-0.407	-0.371	-0.305
[truncated: 155 more columns]
