# Supplementary material for: Dynamic infrared aurora on Jupiter
Source: Nat Commun. 2025 May 12;16:3907. doi: 10.1038/s41467-025-58984-z (PMC12069571; doi:10.1038/s41467-025-58984-z)
Supplement: Supplementary file 6 — Source Data [file 41467_2025_58984_MOESM6_ESM.zip › SupplementaryFig7b.txt]

Keogram of radiances in the Io footprint tail. First row is auroral longitude phi (degrees). Data values are in uW/m2/sr
Datetime					212.743	212.403	212.064	211.725	211.385	211.046	210.707	210.368	210.028	209.689	209.350	209.010	208.671	208.332	207.992	207.653	207.314	206.975	206.635	206.296	205.957	205.617	205.278	204.939	204.599	204.260	203.921	203.582	203.242	202.903	202.564	202.224	201.885	201.546	201.206	200.867	200.528	200.189	199.849	199.510	199.171	198.831	198.492	198.153	197.813
2023-12-25 09:42:02.048000	-0.486	-0.606	-1.046	-1.359	-1.391	-1.201	-0.973	-0.649	-0.112	-0.021	-0.186	-0.444	-0.557	-0.526	-0.374	-0.232	-0.170	-0.450	-0.408	-0.248	-0.143	-0.041	-0.069	-0.259	-0.905	-1.254	-1.126	-0.756	-0.395	-0.029	-0.280	-0.346	-0.383	-0.447	0.073	1.061	2.226	2.109	1.057	0.164	-0.627	-0.745	-0.692	-0.355	-0.041	0.133	-0.251	-0.444	-0.202
2023-12-25 09:42:05.118000	-0.836	-0.670	-0.907	-1.060	-1.047	-1.013	-0.765	-0.449	-0.031	0.127	-0.029	-0.490	-0.889	-0.983	-0.738	-0.464	-0.149	0.010	0.075	0.020	-0.117	0.045	0.125	0.309	-0.465	-1.071	-1.242	-1.170	-0.699	-0.016	-0.066	-0.184	-0.216	-0.159	0.247	1.056	1.677	1.181	-0.096	-0.833	-1.290	-1.121	-0.927	-0.578	-0.327	-0.238	-0.341	-0.386	-0.395
2023-12-25 09:42:08.189000	-1.105	-1.054	-0.988	-0.937	-0.905	-0.958	-0.840	-0.471	0.111	0.366	0.192	-0.478	-0.856	-1.155	-1.146	-0.970	-0.646	-0.493	-0.431	-0.535	-0.595	-0.244	-0.031	0.221	-0.560	-1.018	-0.988	-0.995	-0.996	-0.817	-0.555	-0.059	-0.089	-0.153	0.225	1.084	1.785	1.256	0.045	-0.631	-0.958	-0.534	-0.202	0.072	0.150	0.013	-0.057	0.068	0.282
2023-12-25 09:42:11.259000	-1.226	-1.086	-1.127	-1.203	-1.290	-1.393	-1.197	-0.885	-0.188	0.089	-0.183	-0.778	-1.042	-1.149	-1.091	-1.025	-0.874	-0.800	-0.560	-0.385	-0.284	-0.176	-0.206	-0.282	-0.897	-1.079	-0.652	-0.384	-0.349	-0.177	-0.348	-0.214	0.077	0.247	0.608	1.295	1.815	1.475	0.555	-0.315	-0.993	-0.783	-0.495	-0.358	-0.295	-0.308	-0.441	-0.507	-0.228
2023-12-25 09:42:14.329000	-1.320	-1.081	-0.846	-0.855	-0.864	-0.723	-0.737	-0.572	-0.313	-0.226	-0.375	-0.617	-0.903	-1.035	-0.913	-0.755	-0.549	-0.502	-0.411	-0.263	-0.107	0.099	0.158	0.162	-0.482	-1.037	-1.288	-1.352	-1.022	-0.466	-0.229	-0.252	-0.470	-0.096	0.390	1.120	1.268	0.463	-0.801	-1.360	-1.518	-1.090	-0.764	-0.743	-0.653	-0.553	-0.579	-0.600	-0.367
2023-12-25 09:42:17.399000	-1.344	-1.142	-0.789	-0.735	-0.589	-0.516	-0.367	-0.062	0.146	-0.036	-0.676	-1.389	-1.286	-0.905	-0.700	-0.753	-1.099	-1.285	-0.826	-0.321	-0.224	-0.363	-0.535	-0.545	-0.686	-0.858	-0.630	-0.405	-0.388	-0.311	-0.318	-0.085	-0.044	-0.048	0.450	1.416	1.829	1.092	-0.216	-1.122	-1.663	-1.153	-0.539	-0.345	-0.208	-0.099	-0.044	-0.006	0.185
2023-12-25 09:42:20.469000	-0.981	-0.758	-0.742	-0.960	-1.159	-1.078	-0.709	-0.347	-0.018	-0.011	-0.384	-0.782	-0.929	-1.108	-1.108	-1.162	-1.281	-1.382	-1.064	-0.558	-0.353	-0.512	-0.764	-0.918	-1.026	-0.895	-0.447	-0.180	-0.229	-0.393	-0.643	-0.781	-0.559	0.196	0.856	1.504	1.685	1.098	0.268	-0.644	-1.382	-1.056	-0.866	-0.967	-0.946	-0.874	-0.690	-0.241	0.507
2023-12-25 09:42:23.539000	-0.749	-0.332	-0.253	-0.507	-0.868	-1.055	-0.846	-0.370	0.012	0.199	-0.012	-0.252	-0.349	-0.514	-0.530	-0.530	-0.689	-0.873	-0.688	-0.263	0.070	0.225	0.207	0.050	-0.350	-0.893	-1.188	-1.106	-0.591	0.004	0.226	0.337	0.087	0.290	0.827	1.628	1.696	0.931	-0.102	-0.776	-1.234	-1.012	-0.768	-0.477	-0.087	0.281	0.236	0.068	0.040
2023-12-25 09:42:26.610000	-0.429	-0.176	-0.249	-0.581	-1.044	-1.340	-1.230	-0.720	-0.015	0.130	-0.258	-0.830	-0.815	-0.767	-0.649	-0.716	-0.763	-0.791	-0.728	-0.524	-0.452	-0.492	-0.731	-0.851	-1.012	-0.956	-0.399	-0.118	-0.127	-0.095	-0.259	-0.475	-0.438	0.105	0.608	1.334	1.652	1.102	0.339	-0.508	-1.124	-0.903	-0.631	-0.263	-0.054	-0.057	-0.155	-0.002	0.273
2023-12-25 09:42:29.680000	-0.492	-0.421	-0.656	-1.017	-1.394	-1.474	-1.032	-0.507	0.073	0.242	0.162	0.126	-0.157	-0.609	-0.620	-0.513	-0.214	0.144	0.354	0.569	0.647	0.494	0.036	-0.425	-0.854	-0.905	-0.438	-0.105	0.075	0.134	-0.095	-0.545	-0.430	0.456	1.396	2.076	1.921	1.144	0.438	-0.313	-1.100	-0.875	-0.451	-0.313	-0.485	-0.767	-0.657	-0.514	-0.229
2023-12-25 09:42:32.750000	-0.916	-0.931	-0.883	-0.983	-1.176	-1.221	-0.828	-0.014	0.772	0.717	0.202	-0.597	-1.062	-1.070	-0.616	-0.522	-0.530	-0.584	-0.481	0.008	0.404	0.480	0.093	-0.259	-1.049	-1.489	-1.140	-0.752	-0.370	0.088	-0.122	-0.810	-1.047	-0.428	0.568	1.635	1.494	0.606	-0.099	-0.491	-0.845	-0.988	-0.869	-0.520	-0.414	-0.619	-0.861	-0.857	-0.342
2023-12-25 09:42:35.820000	-0.523	-0.772	-1.162	-1.319	-1.206	-0.952	-0.758	-0.631	-0.435	-0.537	-0.918	-1.433	-1.612	-1.535	-1.074	-0.878	-0.683	-0.394	-0.015	0.274	0.244	0.025	-0.306	-0.586	-1.129	-1.495	-1.115	-0.693	-0.480	-0.319	-0.595	-1.085	-0.772	0.281	1.269	2.108	1.750	0.490	-0.554	-1.043	-1.361	-0.925	-0.517	-0.615	-0.785	-0.851	-0.655	-0.678	-0.597
2023-12-25 09:42:38.890000	-0.682	-0.613	-0.894	-1.217	-1.273	-0.960	-0.356	-0.166	-0.372	-0.407	-0.615	-0.778	-0.868	-0.709	-0.273	-0.152	-0.271	-0.321	-0.099	0.279	0.519	0.503	0.189	-0.107	-0.606	-0.879	-0.637	-0.436	-0.178	0.091	0.070	-0.122	-0.094	0.683	1.826	2.609	2.136	0.938	-0.041	-0.811	-1.307	-1.195	-0.855	-0.601	-0.504	-0.564	-0.394	-0.332	-0.010
2023-12-25 09:42:41.961000	-1.404	-1.011	-0.900	-1.131	-1.309	-1.156	-0.949	-0.566	-0.367	-0.505	-1.044	-1.398	-1.207	-0.803	-0.383	-0.534	-0.831	-1.002	-0.773	-0.131	0.386	0.444	0.185	0.043	-0.409	-0.807	-0.738	-0.681	-0.584	-0.417	-0.440	-0.572	-0.565	-0.032	0.647	1.511	1.376	0.564	0.064	-0.361	-0.854	-1.026	-1.004	-0.564	-0.426	-0.571	-0.436	-0.100	0.262
2023-12-25 09:42:45.031000	-0.456	-0.296	-0.447	-0.775	-0.958	-0.865	-0.604	-0.370	-0.432	-0.522	-0.855	-1.064	-0.840	-0.488	-0.439	-0.564	-0.659	-0.480	-0.095	-0.195	-0.494	-0.691	-0.868	-0.896	-0.927	-0.876	-0.509	-0.539	-0.673	-0.506	-0.370	-0.195	-0.077	0.252	0.829	1.634	1.422	0.371	-0.500	-0.997	-1.258	-1.079	-0.760	-0.652	-0.764	-0.748	-0.405	-0.326	-0.461
2023-12-25 09:42:48.101000	-0.807	-0.409	-0.581	-0.987	-1.142	-0.959	-0.591	-0.163	-0.017	-0.216	-0.790	-1.142	-1.167	-1.183	-0.759	-0.511	-0.345	-0.316	-0.286	-0.193	0.046	0.109	-0.275	-0.667	-1.032	-1.011	-0.418	-0.344	-0.390	-0.438	-0.478	-0.629	-0.861	-0.323	0.669	1.394	0.814	-0.021	-0.378	-0.726	-1.289	-1.149	-0.881	-0.505	-0.383	-0.464	-0.383	-0.039	0.141
2023-12-25 09:42:51.171000	-1.417	-1.095	-1.020	-1.206	-1.374	-1.359	-1.009	-0.477	-0.247	-0.494	-1.113	-1.502	-1.441	-1.333	-0.989	-1.078	-1.142	-0.891	-0.525	-0.150	0.129	0.220	-0.073	-0.404	-0.951	-1.329	-1.066	-0.909	-1.059	-1.033	-0.993	-1.025	-1.018	-0.607	0.365	1.385	0.645	-0.373	-0.746	-0.883	-1.255	-0.967	-0.630	-0.477	-0.607	-0.651	-0.348	-0.111	-0.372
2023-12-25 09:42:54.241000	-0.307	-0.227	-0.418	-0.738	-1.063	-1.110	-0.635	0.265	0.433	0.301	-0.168	-0.590	-0.634	-0.758	-0.707	-0.697	-0.470	-0.167	0.018	-0.133	-0.183	-0.116	-0.582	-1.072	-1.376	-1.350	-0.724	-0.520	-0.603	-0.578	-0.626	-0.873	-1.008	-0.443	0.630	1.606	0.870	-0.157	-0.405	-0.541	-0.845	-0.904	-0.727	-0.555	-0.611	-0.746	-0.552	-0.283	-0.031
2023-12-25 09:42:57.311000	-0.395	-0.155	-0.463	-0.799	-0.906	-0.717	-0.385	0.122	0.008	-0.157	-0.503	-0.538	-0.348	-0.344	-0.339	-0.467	-0.399	-0.179	-0.113	0.080	0.369	0.378	-0.154	-0.721	-1.006	-1.081	-0.700	-0.404	-0.362	-0.544	-0.791	-1.055	-0.776	0.245	1.474	2.279	1.217	-0.100	-0.645	-1.096	-1.530	-1.077	-0.450	-0.133	0.129	0.283	0.536	0.616	0.299
2023-12-25 09:43:00.382000	-0.161	0.155	0.061	-0.441	-1.066	-1.228	-1.031	-0.464	-0.539	-0.699	-1.068	-1.087	-0.938	-0.728	-0.378	-0.479	-0.573	-0.303	-0.142	-0.061	0.024	0.137	-0.203	-0.755	-1.148	-1.128	-0.715	-0.645	-0.804	-0.881	-0.893	-1.017	-0.809	-0.054	1.118	2.116	0.991	-0.619	-1.212	-1.436	-1.440	-0.951	-0.350	0.272	-0.050	-0.857	-0.969	-0.672	-0.393
2023-12-25 09:43:03.452000	0.025	0.242	0.273	-0.044	-0.465	-0.511	-0.377	0.215	0.375	0.195	-0.266	-0.436	-0.417	-0.361	-0.135	-0.081	-0.019	0.093	0.017	-0.142	-0.150	-0.064	-0.454	-0.986	-1.340	-1.333	-0.552	0.105	0.065	-0.336	-0.589	-0.696	-0.524	-0.027	0.875	1.953	1.315	-0.073	-0.570	-0.884	-1.074	-0.775	-0.349	-0.162	-0.490	-0.948	-0.700	-0.373	-0.141
2023-12-25 09:43:06.522000	-0.834	-0.713	-0.732	-1.024	-1.144	-0.954	-0.557	-0.319	-0.215	-0.382	-0.896	-1.313	-1.268	-1.097	-0.698	-0.756	-0.818	-0.505	-0.329	-0.271	-0.205	-0.134	-0.606	-1.129	-1.330	-1.245	-0.765	-0.584	-0.632	-0.788	-0.927	-0.973	-0.600	0.226	1.193	2.019	0.763	-0.840	-1.310	-1.503	-1.595	-1.204	-0.637	-0.039	0.117	-0.121	-0.195	-0.089	-0.166
2023-12-25 09:43:09.592000	-0.738	-0.513	-0.907	-1.198	-1.183	-1.093	-0.823	-0.465	-0.357	-0.455	-1.025	-1.460	-1.488	-1.254	-0.452	-0.263	-0.418	-0.361	-0.199	0.091	0.482	0.681	0.209	-0.517	-1.046	-1.229	-0.911	-0.494	-0.067	0.123	0.083	-0.223	-0.571	-0.359	0.447	1.599	0.820	-0.499	-0.629	-0.611	-0.753	-0.803	-0.663	-0.080	0.128	-0.227	-0.385	-0.230	-0.281
2023-12-25 09:43:12.662000	-0.978	-1.078	-1.244	-1.336	-1.274	-1.114	-0.792	-0.412	-0.116	-0.152	-0.672	-0.865	-0.620	-0.263	0.121	-0.142	-0.363	-0.218	-0.130	-0.157	-0.142	-0.027	-0.324	-0.713	-1.061	-1.230	-0.782	-0.330	-0.263	-0.347	-0.487	-0.645	-0.530	-0.119	0.694	1.821	1.215	-0.205	-0.613	-0.841	-0.986	-1.027	-0.968	-0.802	-0.437	-0.108	0.150	0.239	-0.096
2023-12-25 09:43:15.732000	-0.966	-1.067	-1.255	-1.342	-1.232	-1.158	-0.815	-0.373	-0.242	-0.286	-0.689	-1.008	-1.031	-0.936	-0.847	-1.058	-0.935	-0.224	0.291	0.475	0.389	0.040	-0.542	-1.007	-0.852	-0.769	-0.500	-0.511	-0.498	-0.449	-0.606	-0.884	-0.505	0.151	0.959	1.829	0.568	-0.941	-1.032	-0.814	-0.723	-0.631	-0.554	-0.350	-0.236	-0.364	-0.311	-0.001	-0.045
2023-12-25 09:43:18.803000	-0.928	-1.044	-1.108	-1.115	-1.084	-1.093	-0.893	-0.371	-0.320	-0.463	-0.996	-1.209	-1.174	-1.210	-1.292	-1.306	-1.067	-0.658	-0.379	-0.302	-0.263	-0.117	-0.484	-1.084	-1.463	-1.491	-1.082	-0.748	-0.546	-0.658	-0.581	-0.670	-0.720	-0.335	0.536	1.712	0.716	-1.023	-1.599	-1.582	-1.466	-1.199	-0.947	-0.754	-0.462	-0.142	0.151	0.258	-0.057
2023-12-25 09:43:21.873000	-1.135	-1.319	-1.408	-1.491	-1.521	-1.542	-1.296	-1.030	-1.176	-1.018	-1.141	-1.089	-0.996	-1.000	-0.719	-0.645	-0.436	-0.024	0.097	0.071	0.133	0.146	-0.274	-1.195	-1.575	-1.462	-0.753	-0.244	-0.199	-0.441	-0.736	-0.960	-0.523	0.137	1.002	1.509	0.083	-1.526	-1.980	-1.883	-1.588	-0.959	-0.491	-0.236	-0.572	-0.909	-0.655	-0.381	-0.438
2023-12-25 09:43:24.943000	-1.056	-1.154	-1.329	-1.315	-1.088	-0.932	-0.457	-0.097	-0.275	-0.149	-0.234	-0.291	-0.358	-0.466	-0.596	-0.642	-0.465	-0.061	0.206	0.406	0.433	0.202	-0.404	-1.159	-1.272	-1.213	-0.765	-0.237	-0.169	-0.413	-0.794	-1.103	-0.571	0.309	1.173	1.968	0.808	-0.688	-1.032	-0.968	-1.087	-1.052	-0.726	-0.431	-0.468	-0.461	0.303	0.662	0.551
2023-12-25 09:43:28.013000	-0.664	-0.603	-0.856	-1.096	-1.184	-1.122	-0.921	-0.623	-0.483	-0.281	-0.440	-0.560	-0.555	-0.838	-0.870	-0.873	-0.717	-0.372	-0.267	-0.260	-0.247	-0.309	-0.800	-1.272	-1.108	-0.743	-0.204	0.055	0.239	-0.020	-0.382	-0.922	-0.629	0.118	1.088	1.732	0.609	-0.969	-1.457	-1.381	-1.399	-1.172	-0.708	-0.131	-0.009	-0.343	-0.165	0.297	0.208
2023-12-25 09:43:31.083000	0.027	-0.149	-1.121	-1.442	-1.290	-1.167	-0.785	-0.522	-0.478	-0.110	-0.128	-0.203	-0.145	0.008	0.365	0.317	0.032	0.199	0.233	0.269	0.391	0.402	0.130	-0.645	-0.836	-0.664	-0.182	0.071	0.107	-0.031	-0.097	-0.150	0.305	1.057	1.924	2.141	0.780	-0.834	-1.377	-1.133	-0.791	-0.292	0.159	0.326	0.132	-0.357	-0.384	-0.067	-0.305
2023-12-25 09:43:34.153000	-0.576	-0.612	-0.803	-1.075	-1.268	-1.305	-0.816	-0.198	-0.037	-0.042	-0.494	-0.725	-0.585	-0.433	-0.450	-0.809	-1.030	-0.615	-0.333	-0.224	-0.216	-0.186	-0.528	-1.189	-1.376	-1.253	-0.918	-0.802	-1.037	-1.226	-1.045	-0.694	0.101	0.876	1.685	2.273	1.258	-0.509	-1.148	-0.951	-0.722	-0.635	-0.494	-0.377	-0.364	-0.458	-0.222	0.232	0.285
2023-12-25 09:43:37.224000	-0.648	-0.420	-0.682	-1.161	-1.441	-1.391	-1.085	-0.636	-0.329	-0.464	-0.901	-1.202	-1.322	-1.620	-1.639	-1.696	-1.545	-0.961	-0.637	-0.333	-0.132	-0.119	-0.547	-1.094	-0.841	-0.462	-0.030	-0.086	-0.097	-0.212	-0.329	-0.747	-0.642	-0.163	0.564	0.967	0.074	-1.154	-1.567	-1.294	-0.954	-0.498	-0.267	-0.338	-0.680	-1.199	-1.217	-0.980	-0.924
2023-12-25 09:43:40.294000	-0.929	-1.132	-1.532	-1.846	-1.710	-1.276	-0.470	0.143	0.012	-0.274	-0.596	-0.693	-0.494	-0.450	-0.400	-0.539	-0.991	-1.113	-0.963	-0.540	-0.139	0.020	-0.344	-1.141	-1.424	-1.239	-0.901	-0.769	-0.691	-0.611	-0.519	-0.323	0.272	1.018	1.639	1.755	0.708	-0.744	-1.495	-1.502	-1.403	-1.178	-0.879	-0.691	-0.613	-0.696	-0.674	-0.639	-0.368
2023-12-25 09:43:43.364000	-0.626	-0.441	-0.702	-1.089	-1.355	-1.309	-0.782	-0.404	-0.479	-0.721	-1.046	-1.090	-1.026	-1.167	-1.035	-1.098	-1.205	-0.739	-0.358	-0.030	0.013	-0.298	-0.835	-1.400	-1.296	-1.051	-0.639	-0.436	-0.362	-0.266	-0.515	-1.116	-0.272	0.609	1.428	1.596	0.430	-0.977	-1.570	-1.498	-1.173	-1.070	-1.059	-1.000	-0.957	-0.889	-0.666	-0.555	-0.474
2023-12-25 09:43:46.434000	-0.335	-0.312	-0.923	-1.327	-1.369	-1.139	-0.694	-0.364	-0.180	-0.131	-0.214	-0.417	-0.624	-1.012	-1.070	-1.042	-0.995	-0.538	-0.209	0.081	0.128	-0.137	-0.625	-1.052	-0.702	-0.460	-0.324	-0.308	-0.105	-0.108	-0.396	-1.028	-0.389	0.700	1.508	1.441	0.204	-0.970	-1.382	-1.288	-1.293	-1.307	-1.084	-0.980	-1.027	-1.209	-0.765	-0.173	-0.032
2023-12-25 09:43:49.504000	-0.763	-0.690	-0.899	-1.138	-1.186	-1.072	-0.460	-0.108	-0.162	-0.301	-0.608	-1.152	-1.153	-1.199	-1.076	-1.038	-1.066	-0.343	0.042	-0.009	-0.075	-0.255	-0.617	-1.182	-1.197	-0.932	-0.593	-0.435	-0.338	-0.400	-0.312	-0.159	0.632	1.496	2.073	1.538	-0.067	-1.428	-1.977	-1.637	-1.258	-0.923	-0.512	-0.344	-0.304	-0.362	-0.064	0.481	0.406
2023-12-25 09:43:52.574000	-0.474	-0.286	-0.616	-0.992	-1.174	-1.209	-0.917	-0.730	-0.805	-0.837	-1.316	-1.543	-1.326	-1.278	-1.090	-1.037	-0.894	-0.157	0.284	0.484	0.494	0.382	-0.058	-0.976	-1.551	-1.355	-0.787	-0.499	-0.328	-0.241	-0.382	-0.914	-0.264	0.501	0.936	0.720	-0.195	-0.995	-1.363	-1.135	-0.497	-0.282	-0.183	-0.352	-0.418	-0.252	0.339	0.693	0.396
2023-12-25 09:43:55.645000	-1.131	-0.989	-0.928	-1.115	-1.173	-1.059	-0.675	-0.385	-0.606	-0.634	-0.790	-0.900	-0.846	-0.947	-0.974	-0.945	-0.796	-0.494	-0.185	0.142	0.415	0.248	-0.222	-1.228	-1.391	-0.963	-0.310	-0.062	-0.045	-0.280	-0.650	-0.819	0.004	0.614	0.741	0.372	-0.359	-1.016	-1.464	-1.332	-0.946	-0.410	-0.144	-0.316	-0.701	-1.057	-0.685	-0.122	-0.006
2023-12-25 09:43:58.715000	-0.744	-0.750	-0.942	-1.115	-1.127	-0.939	-0.240	0.016	-0.042	-0.403	-0.923	-1.239	-1.072	-0.944	-0.712	-0.658	-0.778	-0.467	-0.273	-0.251	-0.374	-0.472	-0.675	-1.048	-0.991	-0.677	-0.252	-0.093	-0.074	-0.197	-0.398	-0.812	0.091	0.901	1.176	0.590	-0.514	-1.353	-1.724	-1.062	-0.071	0.056	-0.100	-0.300	-0.448	-0.544	-0.305	-0.086	-0.334
2023-12-25 09:44:01.785000	-0.370	-0.638	-1.100	-1.270	-1.122	-0.884	-0.313	-0.076	-0.509	-0.988	-1.363	-1.046	-0.532	-0.383	-0.334	-0.360	-0.384	-0.040	0.154	0.155	0.055	-0.159	-0.486	-1.193	-1.351	-1.002	-0.551	-0.412	-0.493	-0.637	-0.709	-0.678	0.625	1.507	1.795	1.100	-0.036	-0.882	-1.361	-1.214	-0.695	-0.433	-0.122	0.150	0.123	-0.167	-0.380	-0.259	-0.361
2023-12-25 09:44:04.855000	-0.931	-1.147	-1.460	-1.502	-1.262	-1.070	-0.378	-0.075	-0.171	-0.455	-0.660	-0.516	-0.465	-0.607	-0.672	-0.620	-0.530	-0.067	0.171	0.067	-0.172	-0.585	-0.948	-1.474	-1.029	-0.431	-0.064	-0.113	-0.362	-0.648	-0.716	-0.757	0.156	1.386	2.044	1.321	-0.300	-1.514	-2.012	-1.706	-1.234	-0.659	-0.371	-0.437	-0.496	-0.485	-0.262	-0.166	-0.659
2023-12-25 09:44:07.925000	-0.877	-1.273	-1.794	-1.864	-1.538	-1.229	-0.786	-0.446	-0.570	-1.111	-1.735	-1.792	-1.324	-0.922	-0.729	-0.708	-0.679	-0.073	0.226	0.029	-0.324	-0.505	-0.840	-1.336	-1.407	-1.041	-0.526	-0.347	-0.444	-0.702	-1.019	-1.359	-0.292	1.078	1.704	0.880	-0.580	-1.475	-1.666	-1.421	-0.937	-0.395	-0.056	-0.262	-0.448	-0.518	-0.376	-0.377	-0.759
2023-12-25 09:44:10.995000	-0.298	-0.484	-0.870	-1.154	-1.311	-1.294	-0.995	-0.548	-0.658	-0.882	-1.088	-0.769	-0.502	-0.718	-1.150	-1.289	-1.003	-0.362	-0.051	-0.083	-0.156	-0.412	-0.717	-1.175	-1.140	-0.555	0.080	0.077	-0.174	-0.390	-0.618	-0.895	-0.066	1.262	1.665	0.717	-0.661	-1.408	-1.674	-1.647	-1.384	-0.388	0.115	-0.079	-0.259	-0.210	0.139	0.162	-0.451
2023-12-25 09:44:14.066000	-0.627	-0.900	-1.426	-1.732	-1.884	-1.788	-1.127	-0.504	-0.399	-0.343	-0.369	-0.326	-0.508	-0.854	-1.027	-1.025	-0.950	-0.728	-0.533	-0.305	-0.293	-0.577	-1.153	-1.891	-1.522	-0.720	-0.105	-0.064	-0.062	-0.183	-0.586	-1.192	-0.428	0.677	1.027	0.351	-0.696	-1.253	-1.535	-1.304	-0.691	-0.200	-0.347	-0.757	-0.900	-0.703	-0.141	0.271	0.040
2023-12-25 09:44:17.136000	-0.265	-0.591	-1.015	-0.994	-0.916	-0.861	-0.607	-0.203	-0.390	-0.785	-1.344	-1.701	-1.588	-1.350	-1.166	-1.172	-1.252	-0.781	-0.627	-0.632	-0.668	-0.760	-0.988	-1.557	-1.657	-1.251	-0.751	-0.663	-0.692	-0.772	-0.876	-0.972	-0.024	0.941	0.954	-0.276	-1.534	-1.932	-1.887	-1.388	-0.711	-0.115	0.021	-0.385	-0.790	-1.007	-0.843	-0.587	-0.734
2023-12-25 09:44:20.206000	-0.338	-0.674	-1.211	-1.427	-1.327	-1.122	-0.528	-0.210	-0.411	-0.578	-0.745	-0.553	-0.404	-0.601	-0.870	-0.927	-0.774	-0.276	-0.143	-0.122	-0.305	-0.592	-0.746	-0.893	-0.501	-0.031	-0.074	-0.470	-0.640	-0.609	-0.568	-0.812	-0.157	1.007	1.460	0.581	-0.678	-1.141	-1.202	-0.911	-0.660	-0.409	-0.110	0.115	0.319	0.624	0.905	1.050	0.681
2023-12-25 09:44:23.276000	-0.837	-0.967	-1.244	-1.143	-0.609	-0.056	0.483	0.363	-0.374	-0.787	-1.334	-1.559	-1.259	-1.032	-0.793	-0.649	-0.542	-0.166	0.035	0.161	0.006	-0.494	-0.989	-1.641	-1.175	-0.278	0.171	-0.037	-0.321	-0.502	-0.720	-1.037	-0.464	0.433	0.976	0.305	-0.790	-1.140	-1.198	-1.040	-0.918	-0.444	-0.021	-0.205	-0.362	-0.340	-0.099	0.099	-0.055
2023-12-25 09:44:26.346000	-0.810	-0.871	-1.162	-1.195	-0.850	-0.583	-0.127	0.007	-0.458	-0.847	-1.459	-1.512	-0.969	-0.587	-0.672	-0.736	-0.650	-0.181	0.139	0.012	-0.342	-0.646	-0.894	-0.982	-0.811	-0.384	-0.160	-0.368	-0.524	-0.741	-0.867	-1.284	-0.728	0.817	1.492	0.384	-1.237	-1.756	-1.688	-1.344	-1.148	-0.789	-0.408	-0.494	-0.530	-0.329	-0.052	-0.123	-0.490
2023-12-25 09:44:29.417000	-0.086	-0.233	-0.867	-1.319	-1.332	-1.102	-0.489	-0.416	-0.766	-0.891	-0.993	-0.552	-0.038	0.253	-0.082	-0.314	-0.291	0.154	0.513	0.697	0.587	0.119	-0.262	-0.559	-0.354	0.216	0.797	0.810	0.480	0.073	-0.314	-0.782	0.019	1.574	2.246	0.816	-0.881	-1.257	-1.123	-0.677	-0.348	-0.129	0.111	0.050	0.082	0.323	0.475	0.243	-0.277
2023-12-25 09:44:32.487000	-0.367	-0.461	-1.110	-1.314	-1.187	-0.940	-0.187	-0.021	-0.108	-0.382	-0.729	-0.781	-0.742	-0.855	-1.025	-1.018	-1.019	-0.677	-0.436	-0.311	-0.350	-0.776	-1.272	-1.737	-1.588	-0.833	-0.398	-0.525	-0.661	-0.796	-0.788	-0.717	0.160	1.445	1.848	0.405	-1.151	-1.485	-1.461	-1.123	-0.887	-0.693	-0.493	-0.795	-0.853	-0.513	-0.009	0.078	-0.451
2023-12-25 09:44:35.557000	-1.166	-1.269	-1.562	-1.701	-1.566	-1.369	-0.777	-0.826	-1.318	-1.615	-1.513	-0.685	-0.294	-0.327	-0.860	-1.126	-1.269	-0.859	-0.517	-0.428	-0.633	-0.956	-1.337	-1.601	-1.528	-1.123	-0.701	-0.788	-0.915	-0.984	-1.019	-1.003	-0.241	0.822	1.206	-0.090	-1.487	-1.864	-1.835	-1.550	-1.426	-1.169	-0.840	-0.757	-0.581	-0.277	-0.284	-0.310	-0.422
2023-12-25 09:44:38.627000	-0.408	-0.703	-1.074	-0.954	-0.629	-0.317	0.031	-0.174	-0.679	-1.171	-1.585	-1.298	-0.858	-0.411	-0.501	-0.739	-1.001	-0.686	-0.260	0.231	0.297	-0.165	-0.582	-0.956	-0.837	-0.404	-0.129	-0.253	-0.593	-0.867	-0.950	-0.827	-0.060	0.957	1.289	-0.260	-1.683	-1.745	-1.509	-1.225	-0.841	-0.167	0.130	-0.304	-0.429	-0.094	0.065	0.084	0.064
2023-12-25 09:44:41.697000	-1.097	-1.406	-1.639	-1.500	-1.301	-1.087	-0.679	-0.655	-0.997	-1.192	-1.350	-1.338	-1.264	-1.463	-1.567	-1.481	-1.370	-1.032	-0.612	-0.320	-0.429	-0.868	-1.232	-1.481	-1.209	-0.793	-0.831	-1.154	-1.133	-1.153	-1.174	-1.158	-0.776	-0.053	0.477	-0.330	-1.445	-1.646	-1.630	-1.438	-1.149	-0.873	-0.746	-0.949	-0.996	-0.732	-0.297	-0.095	-0.190
2023-12-25 09:44:44.767000	-0.231	-0.057	-0.173	-0.294	-0.252	0.011	0.343	0.042	-0.684	-1.027	-1.042	-0.527	-0.175	-0.086	-0.430	-0.633	-0.599	-0.004	0.434	0.538	0.244	-0.231	-0.487	-0.640	-0.351	0.062	0.168	-0.007	-0.081	-0.279	-0.659	-0.987	-0.357	0.604	0.796	-0.932	-2.433	-2.385	-1.878	-1.258	-0.872	-0.578	-0.577	-0.876	-0.900	-0.425	0.002	0.079	-0.166
2023-12-25 09:44:47.838000	-0.467	-0.570	-1.029	-1.085	-0.943	-0.704	-0.165	0.024	-0.141	-0.444	-0.744	-0.898	-0.811	-0.575	-0.537	-0.497	-0.342	0.092	0.257	0.297	0.150	-0.295	-0.564	-0.717	-0.719	-0.454	-0.401	-0.455	-0.358	-0.456	-0.450	-0.221	0.455	1.291	1.604	-0.077	-1.895	-1.993	-1.562	-1.002	-0.462	-0.235	-0.209	-0.466	-0.463	-0.061	0.198	0.266	0.232
2023-12-25 09:44:50.908000	-0.355	-0.365	-0.896	-1.126	-0.926	-0.508	-0.021	-0.389	-1.212	-1.550	-1.457	-0.893	-0.655	-0.781	-0.715	-0.472	-0.305	-0.106	-0.119	-0.167	-0.314	-0.520	-0.634	-0.896	-0.961	-0.588	-0.227	-0.383	-0.591	-0.725	-0.717	-0.416	0.347	0.892	1.086	-0.500	-2.242	-2.514	-2.000	-1.448	-1.169	-1.158	-0.935	-0.708	-0.378	-0.044	-0.241	-0.723	-1.089
2023-12-25 09:44:53.978000	-0.681	-0.789	-1.229	-1.248	-0.953	-0.608	0.056	-0.000	-0.882	-1.329	-1.244	-0.312	0.116	0.186	-0.190	-0.310	-0.257	0.099	0.153	-0.120	-0.732	-1.360	-1.623	-1.583	-0.950	-0.067	0.556	0.434	-0.226	-0.689	-0.792	-0.336	0.454	0.890	1.033	-0.306	-1.654	-1.819	-1.690	-1.478	-1.161	-0.678	-0.267	-0.358	-0.564	-0.287	0.025	-0.098	-0.375
2023-12-25 09:44:57.048000	-0.636	-1.084	-1.813	-1.899	-1.616	-1.292	-0.427	-0.191	-1.020	-1.617	-1.849	-1.364	-1.020	-0.985	-0.867	-0.699	-0.604	-0.623	-0.846	-0.913	-1.024	-1.478	-1.702	-1.624	-1.268	-0.746	-0.255	-0.324	-0.688	-0.799	-0.663	-0.219	0.292	0.671	1.062	0.010	-1.687	-2.340	-2.269	-1.752	-1.207	-0.725	-0.296	-0.344	-0.533	-0.845	-0.983	-0.978	-1.014
2023-12-25 09:45:00.118000	-0.016	-0.527	-1.330	-1.556	-1.375	-1.023	-0.337	-0.197	-0.875	-1.324	-1.537	-1.024	-0.613	-0.490	-0.688	-0.699	-0.541	-0.124	0.123	0.085	-0.355	-0.936	-1.159	-1.114	-0.638	0.021	0.390	0.111	-0.295	-0.683	-0.796	-0.318	0.426	0.886	0.874	-0.453	-1.892	-2.139	-1.713	-1.024	-0.427	-0.096	0.098	-0.220	-0.530	-0.404	-0.125	-0.123	-0.337
2023-12-25 09:45:03.188000	-0.976	-1.566	-1.672	-1.611	-1.524	-1.341	-0.719	-0.499	-1.068	-1.470	-1.383	-0.704	-0.537	-0.850	-1.625	-1.605	-1.099	-0.221	0.197	0.039	-0.537	-1.507	-2.055	-2.302	-1.810	-1.063	-0.405	-0.284	-0.539	-0.847	-1.018	-0.668	0.036	0.490	0.598	-0.283	-1.582	-1.959	-1.758	-1.224	-0.694	-0.313	-0.086	-0.476	-0.712	-0.446	-0.052	-0.085	-0.448
2023-12-25 09:45:06.259000	-0.167	-0.416	-0.956	-1.036	-0.573	-0.094	0.427	0.155	-0.623	-1.187	-1.196	-0.554	-0.412	-0.638	-0.800	-0.587	-0.252	0.115	0.044	-0.250	-0.441	-0.573	-0.721	-0.745	-0.663	-0.428	-0.453	-0.904	-1.050	-1.141	-1.126	-0.581	0.609	1.202	1.169	-0.226	-1.857	-2.233	-1.821	-1.232	-0.804	-0.623	-0.476	-0.674	-0.461	0.175	0.404	0.370	0.162
2023-12-25 09:45:09.329000	-1.217	-1.343	-1.294	-1.219	-1.073	-0.820	-0.427	-0.555	-1.320	-1.694	-1.696	-1.288	-1.178	-1.304	-1.585	-1.447	-1.019	-0.399	-0.087	-0.228	-0.620	-1.046	-1.232	-1.114	-0.583	0.054	0.391	-0.007	-0.851	-1.662	-1.594	-0.550	0.527	0.622	0.359	-0.986	-2.134	-2.227	-1.696	-1.013	-0.487	-0.358	-0.339	-0.651	-0.798	-0.621	-0.456	-0.397	-0.382
2023-12-25 09:45:12.399000	-0.713	-1.045	-1.131	-0.930	-0.487	-0.038	0.530	0.249	-0.787	-1.400	-1.489	-0.843	-0.706	-0.907	-1.048	-0.975	-0.702	-0.282	-0.083	-0.087	-0.174	-0.590	-0.951	-1.290	-1.212	-0.902	-0.625	-0.509	-0.875	-1.103	-1.034	-0.312	0.642	0.720	0.530	-0.809	-2.185	-2.582	-2.285	-1.781	-1.444	-1.284	-1.114	-1.114	-0.784	-0.348	-0.666	-1.182	-1.339
2023-12-25 09:45:15.469000	-0.338	-0.638	-1.526	-1.733	-1.498	-1.261	-0.471	-0.204	-0.471	-0.628	-0.698	-0.481	-0.469	-0.499	-0.407	-0.315	-0.070	0.225	0.154	-0.013	-0.249	-0.733	-0.981	-0.803	-0.318	0.180	0.277	-0.165	-0.658	-0.936	-0.916	0.005	1.175	1.216	0.909	-0.389	-1.647	-2.011	-1.606	-0.833	-0.169	-0.022	-0.157	-0.542	-0.774	-0.554	-0.056	-0.105	-0.471
2023-12-25 09:45:18.539000	-0.696	-0.901	-1.471	-1.648	-1.464	-1.145	-0.296	-0.052	-0.733	-1.366	-1.745	-1.558	-1.288	-1.258	-1.244	-1.183	-0.835	-0.233	0.045	0.074	-0.120	-0.635	-1.018	-1.109	-0.942	-0.565	-0.340	-0.443	-0.875	-1.131	-1.015	0.055	1.003	0.815	0.288	-1.267	-2.476	-2.480	-1.575	-0.729	-0.476	-0.684	-0.770	-0.721	-0.645	-0.699	-0.860	-0.969	-1.285
2023-12-25 09:45:21.609000	-0.565	-0.865	-1.340	-1.218	-0.647	-0.209	0.074	-0.366	-1.144	-1.454	-1.444	-0.811	-0.456	-0.298	-0.167	-0.156	0.024	0.574	0.732	0.512	0.011	-0.601	-1.003	-1.033	-0.921	-0.639	-0.508	-0.527	-0.542	-0.702	-0.633	0.054	0.889	1.022	0.682	-0.506	-1.598	-1.707	-1.318	-0.956	-0.662	-0.576	-0.499	-0.469	-0.311	-0.094	-0.310	-0.485	-0.268
2023-12-25 09:45:24.680000	-0.965	-1.111	-1.274	-1.349	-1.307	-1.152	-0.805	-0.920	-1.466	-1.643	-1.458	-0.789	-0.641	-0.856	-0.999	-0.911	-0.694	-0.113	0.113	-0.086	-0.662	-1.451	-1.874	-1.533	-0.991	-0.489	-0.302	-0.526	-0.879	-1.265	-1.476	-0.782	0.638	0.810	0.366	-1.002	-2.103	-2.061	-1.221	-0.639	-0.414	-0.270	-0.183	-0.208	-0.415	-0.546	-0.346	-0.389	-0.826
2023-12-25 09:45:27.750000	-0.663	-0.837	-1.162	-1.081	-0.766	-0.522	-0.268	-0.607	-1.290	-1.639	-1.681	-1.094	-0.776	-0.647	-0.628	-0.643	-0.564	-0.236	-0.222	-0.554	-0.934	-1.194	-1.032	-0.385	-0.092	-0.108	-0.484	-0.749	-0.761	-0.806	-0.706	0.126	1.032	0.859	0.351	-1.003	-1.872	-1.801	-1.472	-1.180	-0.880	-0.915	-0.827	-0.721	-0.495	-0.352	-0.515	-0.810	-1.027
2023-12-25 09:45:30.820000	-0.764	-0.835	-0.899	-0.838	-0.737	-0.570	-0.410	-0.735	-1.191	-1.231	-1.132	-0.698	-0.697	-0.663	-0.654	-0.696	-0.788	-0.400	-0.119	-0.250	-0.655	-1.295	-1.363	-0.877	-0.573	-0.481	-0.685	-0.752	-0.508	-0.433	-0.490	-0.048	0.598	0.430	0.033	-1.060	-2.069	-2.377	-2.090	-1.467	-0.854	-0.499	-0.312	-0.474	-0.432	-0.221	-0.256	-0.447	-0.554
2023-12-25 09:45:33.890000	-0.801	-1.203	-1.589	-1.559	-1.239	-0.947	-0.405	-0.297	-0.544	-0.862	-1.113	-0.767	-0.786	-0.911	-1.222	-1.392	-1.020	-0.059	0.277	-0.025	-0.518	-1.181	-1.492	-1.267	-1.230	-1.058	-0.978	-0.942	-0.944	-0.961	-0.969	-0.159	0.883	0.829	0.480	-0.625	-1.666	-2.082	-1.974	-1.468	-0.966	-0.788	-0.574	-0.492	-0.278	0.072	0.209	-0.115	-0.752
2023-12-25 09:45:36.960000	-0.679	-1.079	-1.814	-1.917	-1.585	-1.246	-0.585	-0.659	-1.105	-1.472	-1.538	-1.059	-0.951	-0.964	-0.955	-0.863	-0.469	0.098	0.089	-0.286	-0.652	-1.108	-1.280	-0.941	-0.548	-0.323	-0.397	-0.619	-0.805	-1.171	-1.184	-0.090	0.703	0.385	-0.191	-1.321	-2.025	-2.021	-1.686	-1.132	-0.521	-0.693	-0.874	-0.840	-0.478	0.034	0.180	-0.117	-0.383
2023-12-25 09:45:40.030000	-0.753	-0.996	-1.309	-1.117	-0.519	-0.081	0.265	-0.171	-1.009	-1.476	-1.688	-1.321	-1.269	-1.386	-1.384	-1.292	-0.866	-0.146	0.179	-0.011	-0.543	-1.262	-1.637	-1.315	-1.085	-0.721	-0.594	-0.785	-1.040	-1.355	-1.367	-0.284	0.936	0.694	-0.046	-1.431	-2.351	-2.275	-1.556	-1.081	-1.068	-1.222	-1.161	-0.915	-0.640	-0.329	-0.198	-0.336	-0.691
2023-12-25 09:45:43.101000	-1.108	-1.415	-1.837	-1.587	-0.973	-0.574	-0.247	-0.602	-1.326	-1.681	-1.821	-1.599	-1.676	-1.848	-1.850	-1.513	-0.778	-0.008	0.069	-0.445	-1.096	-1.980	-2.269	-1.646	-0.938	-0.462	-0.334	-0.527	-0.892	-1.329	-1.439	-0.462	1.060	0.939	0.055	-1.398	-2.058	-1.795	-1.228	-0.827	-0.672	-0.752	-0.775	-0.633	-0.589	-0.590	-0.657	-0.895	-0.884
2023-12-25 09:45:46.171000	-1.026	-1.023	-1.033	-1.022	-1.007	-0.726	-0.260	-0.487	-0.954	-1.402	-1.280	-0.612	-0.517	-0.593	-0.624	-0.438	-0.159	0.284	0.431	0.282	-0.033	-0.633	-1.128	-1.331	-0.929	-0.559	-0.384	-0.416	-0.635	-0.960	-1.240	-0.456	0.975	0.348	-0.757	-2.252	-2.694	-2.147	-1.291	-0.670	-0.327	-0.440	-0.578	-0.446	-0.150	0.131	-0.069	-0.690	-1.057
2023-12-25 09:45:49.241000	-1.118	-1.405	-1.566	-1.164	-0.555	-0.386	-0.299	-0.602	-1.065	-1.320	-1.220	-0.713	-0.691	-0.764	-0.921	-0.895	-0.710	-0.203	0.035	-0.271	-0.822	-1.414	-1.629	-1.267	-0.840	-0.478	-0.498	-0.735	-0.838	-0.854	-0.640	0.207	1.159	0.620	-0.284	-1.568	-2.016	-1.766	-1.352	-1.050	-0.757	-0.876	-0.840	-0.774	-0.583	-0.399	-0.506	-1.018	-1.264
2023-12-25 09:45:52.311000	-1.052	-1.279	-1.830	-1.749	-0.927	-0.235	0.382	0.018	-0.629	-1.018	-0.877	-0.482	-0.618	-0.876	-0.974	-0.768	-0.362	0.169	0.257	-0.304	-0.856	-1.392	-1.528	-1.168	-0.770	-0.430	-0.269	-0.422	-0.674	-0.836	-0.886	-0.482	0.307	-0.289	-1.390	-2.593	-2.787	-2.304	-1.660	-1.017	-0.560	-0.430	-0.268	-0.206	-0.262	-0.372	-0.382	-0.385	-0.426
2023-12-25 09:45:55.381000	-0.918	-1.265	-1.464	-1.372	-1.075	-0.707	-0.134	-0.294	-0.722	-1.218	-1.098	-0.139	-0.001	-0.319	-0.757	-0.807	-0.357	0.241	0.328	-0.018	-0.445	-0.826	-1.179	-1.278	-1.357	-0.813	-0.072	0.062	-0.264	-0.539	-0.739	-0.316	0.697	0.263	-0.828	-2.150	-2.431	-1.972	-1.335	-0.806	-0.398	-0.390	-0.444	-0.613	-0.536	-0.289	-0.058	-0.293	-0.847
2023-12-25 09:45:58.451000	-1.007	-1.718	-2.281	-1.908	-0.930	-0.402	-0.166	-0.891	-1.918	-2.058	-1.624	-0.869	-1.119	-1.624	-1.885	-1.736	-1.137	-0.506	-0.426	-1.003	-1.551	-1.985	-1.962	-1.441	-0.798	-0.408	-0.319	-0.441	-0.733	-0.910	-0.955	-0.230	0.968	0.372	-1.050	-2.678	-2.878	-2.224	-1.586	-1.256	-1.119	-0.971	-0.767	-0.826	-0.843	-0.823	-0.691	-0.767	-0.909
2023-12-25 09:46:01.522000	-0.877	-0.927	-1.098	-0.979	-0.505	-0.155	-0.128	-0.722	-1.464	-1.575	-1.455	-0.965	-1.063	-1.187	-1.304	-1.249	-0.902	-0.541	-0.534	-0.876	-1.152	-1.322	-1.205	-0.774	-0.591	-0.435	-0.500	-0.599	-0.618	-0.726	-0.771	-0.160	0.941	0.517	-0.668	-2.160	-2.612	-2.226	-1.723	-1.173	-0.775	-0.570	-0.487	-0.686	-0.653	-0.526	-0.393	-0.496	-0.806
2023-12-25 09:46:04.592000	-1.030	-1.192	-1.343	-1.262	-1.213	-1.051	-0.988	-1.456	-2.067	-2.421	-2.276	-1.411	-1.436	-1.706	-1.780	-1.643	-1.403	-0.856	-0.481	-0.502	-0.883	-1.371	-1.602	-1.398	-1.292	-0.963	-0.689	-0.487	-0.774	-1.190	-1.218	-0.335	1.036	0.659	-0.614	-2.335	-2.795	-2.343	-1.634	-0.960	-0.449	-0.504	-0.667	-0.862	-0.688	-0.523	-0.425	-0.416	-0.656
2023-12-25 09:46:07.662000	-1.287	-1.420	-1.654	-1.554	-1.202	-0.955	-0.865	-1.340	-1.843	-1.838	-1.569	-1.020	-1.230	-1.426	-1.258	-0.952	-0.552	0.030	0.266	-0.200	-0.844	-1.291	-1.596	-1.345	-0.843	-0.431	-0.428	-0.584	-1.102	-1.480	-1.345	-0.448	0.626	0.084	-1.057	-2.522	-2.945	-2.546	-1.881	-1.193	-0.755	-0.769	-0.844	-0.795	-0.423	-0.309	-0.549	-0.738	-0.699
2023-12-25 09:46:10.732000	-1.015	-1.217	-1.508	-1.609	-1.445	-1.193	-0.592	-0.685	-0.974	-1.183	-1.170	-0.974	-1.022	-1.089	-0.946	-0.738	-0.765	-0.654	-0.410	-0.731	-1.380	-1.914	-1.987	-1.346	-0.702	-0.357	-0.593	-0.781	-1.153	-1.450	-1.300	-0.561	0.419	0.174	-1.050	-2.707	-2.991	-2.344	-1.458	-0.816	-0.566	-0.737	-0.938	-0.833	-0.617	-0.632	-0.899	-1.021	-1.196
2023-12-25 09:46:13.802000	-0.768	-1.185	-1.615	-1.592	-1.254	-0.838	-0.331	-0.809	-1.425	-1.720	-1.593	-1.181	-1.346	-1.659	-1.414	-0.986	-0.550	-0.252	-0.133	-0.327	-0.621	-1.174	-1.436	-1.179	-0.744	-0.606	-0.547	-0.508	-0.998	-1.377	-1.329	-0.454	0.824	0.320	-1.244	-3.044	-3.097	-2.309	-1.511	-0.907	-0.712	-0.685	-0.706	-0.699	-0.544	-0.549	-0.692	-0.739	-0.929
2023-12-25 09:46:16.873000	-0.922	-1.037	-1.043	-0.973	-1.007	-1.032	-0.755	-0.995	-1.377	-1.403	-1.161	-0.534	-0.608	-0.768	-0.858	-0.741	-0.588	-0.413	-0.416	-0.789	-1.109	-1.340	-1.509	-1.403	-0.980	-0.555	-0.444	-0.668	-1.222	-1.584	-1.486	-0.585	0.713	0.445	-0.811	-2.460	-2.820	-2.278	-1.745	-1.304	-1.126	-0.911	-0.810	-0.665	-0.286	-0.196	-0.782	-1.461	-1.665
2023-12-25 09:46:19.943000	-0.756	-1.146	-1.458	-1.416	-1.013	-0.567	0.048	-0.657	-1.472	-1.688	-1.518	-0.874	-0.671	-0.740	-1.061	-1.183	-1.042	-0.638	-0.488	-0.932	-1.299	-1.403	-1.217	-0.763	-0.367	-0.364	-0.917	-1.287	-1.620	-1.799	-1.510	-0.492	0.574	0.085	-1.311	-3.081	-3.066	-2.097	-1.420	-1.122	-1.164	-1.226	-1.041	-0.870	-0.760	-0.761	-0.693	-0.860	-1.107
2023-12-25 09:46:23.013000	0.461	0.156	-0.456	-0.645	-0.487	-0.252	0.015	-0.645	-1.279	-1.586	-1.638	-1.011	-0.833	-0.889	-1.011	-1.028	-0.872	-0.654	-0.605	-0.833	-0.917	-0.726	-0.606	-0.465	-0.519	-0.476	-0.743	-0.930	-1.073	-1.245	-0.918	0.041	0.749	0.152	-0.993	-2.443	-2.533	-1.648	-0.870	-0.441	-0.396	-0.677	-0.802	-1.033	-0.786	-0.337	-0.161	-0.482	-0.751
2023-12-25 09:46:26.083000	0.192	-0.346	-0.912	-0.776	-0.335	0.083	0.494	-0.169	-0.708	-0.916	-0.772	-0.544	-0.889	-1.240	-1.205	-0.956	-0.599	-0.097	-0.029	-1.085	-1.952	-1.820	-1.511	-1.087	-0.822	-0.556	-0.386	-0.505	-1.288	-1.772	-1.566	-0.746	-0.003	-0.582	-1.732	-3.047	-3.096	-2.201	-1.243	-0.732	-0.559	-0.703	-0.793	-0.706	-0.463	-0.378	-0.561	-0.792	-0.861
2023-12-25 09:46:29.153000	0.592	0.241	-0.163	-0.119	0.151	0.344	0.609	-0.044	-0.768	-0.827	-0.550	-0.331	-0.633	-1.012	-0.875	-0.559	0.142	0.813	0.626	-0.304	-1.096	-1.333	-1.287	-0.906	-0.597	-0.553	-0.518	-0.575	-0.911	-1.213	-1.001	-0.283	0.158	-0.504	-1.617	-2.844	-2.718	-1.738	-0.950	-0.625	-0.596	-0.805	-0.891	-0.825	-0.659	-0.668	-0.640	-0.585	-0.632
2023-12-25 09:46:32.223000	0.698	0.403	0.618	1.027	1.563	1.757	1.479	0.622	-0.006	-0.065	0.230	0.354	0.041	-0.306	-0.426	-0.333	-0.094	0.114	-0.053	-0.399	-0.702	-0.921	-0.843	-0.656	-0.638	-0.638	-0.557	-0.543	-0.709	-0.869	-0.399	0.551	0.817	-0.021	-1.202	-2.418	-2.295	-1.506	-0.954	-0.591	-0.295	-0.244	-0.262	-0.191	-0.082	-0.054	-0.026	-0.231	-0.689
2023-12-25 09:46:35.294000	0.717	0.512	0.537	0.899	1.178	1.215	0.939	0.132	-0.499	-0.410	-0.062	0.070	-0.366	-0.680	-0.571	-0.280	0.165	0.404	0.240	-0.293	-0.762	-0.877	-0.724	-0.261	-0.022	-0.103	-0.288	-0.662	-1.069	-1.214	-0.795	0.193	0.735	0.045	-0.917	-2.246	-2.668	-2.154	-1.569	-1.145	-0.942	-1.049	-1.020	-0.782	-0.455	-0.423	-0.556	-0.745	-0.708
2023-12-25 09:46:38.364000	1.471	1.544	1.416	1.429	1.539	1.694	2.110	1.469	0.511	0.241	0.448	0.838	0.765	0.618	0.392	0.401	0.789	1.240	1.183	0.557	-0.379	-1.025	-1.169	-0.842	-0.562	-0.428	-0.462	-0.460	-0.870	-1.087	-0.613	0.476	0.838	0.010	-1.045	-2.289	-2.434	-1.541	-0.777	-0.446	-0.568	-0.816	-0.897	-0.641	-0.441	-0.454	-0.360	-0.306	-0.339
2023-12-25 09:46:41.434000	1.074	0.897	1.185	1.568	2.028	2.341	2.504	1.966	1.236	0.992	1.096	1.222	0.985	0.703	0.180	0.253	0.701	1.014	0.977	0.414	-0.203	-0.494	-0.498	-0.232	-0.013	0.116	-0.195	-0.330	-0.725	-0.804	-0.236	0.836	0.898	-0.106	-1.134	-2.232	-2.154	-1.273	-0.526	-0.158	-0.274	-0.471	-0.474	-0.339	-0.234	-0.353	-0.441	-0.509	-0.443
2023-12-25 09:46:44.504000	2.244	1.789	1.053	0.913	0.877	0.950	1.354	1.158	0.681	0.583	0.824	0.818	0.253	-0.200	0.143	0.603	0.971	1.046	0.955	0.171	-0.886	-1.235	-1.126	-0.574	-0.141	0.083	0.107	0.210	-0.320	-0.826	-0.568	0.362	0.594	-0.382	-1.325	-2.292	-2.190	-1.327	-0.554	-0.200	-0.319	-0.680	-0.828	-0.685	-0.398	-0.461	-1.220	-1.491	-0.997
2023-12-25 09:46:47.574000	1.268	1.215	1.272	1.600	2.020	2.255	2.466	1.768	0.859	0.757	1.278	1.586	1.155	0.714	0.538	0.936	1.476	1.609	1.313	0.385	-0.526	-1.016	-1.211	-0.985	-0.558	0.007	0.584	0.518	-0.279	-0.833	-0.484	0.330	0.159	-0.991	-1.999	-2.762	-2.608	-1.809	-1.136	-0.675	-0.481	-0.553	-0.690	-0.744	-0.621	-0.509	-0.820	-1.092	-1.208
2023-12-25 09:46:50.644000	0.801	0.854	1.262	1.730	2.112	2.125	1.823	1.136	0.504	0.700	1.162	1.289	1.182	1.049	0.631	0.638	0.919	1.068	1.086	0.746	0.252	0.041	-0.020	0.067	0.407	0.786	0.932	0.479	-0.039	-0.439	0.009	0.743	0.258	-0.933	-1.849	-2.610	-2.293	-1.501	-0.855	-0.478	-0.585	-0.748	-0.743	-0.740	-0.491	-0.226	-0.278	-0.704	-1.077
2023-12-25 09:46:53.715000	1.330	0.830	0.706	1.241	2.037	2.407	2.271	1.152	0.435	0.413	0.697	0.702	0.615	0.616	0.690	0.944	1.348	1.330	1.035	-0.097	-1.125	-1.005	-0.507	0.133	0.290	0.433	0.489	0.110	-0.488	-0.757	-0.231	0.499	0.159	-0.936	-1.653	-2.343	-2.255	-1.547	-0.840	-0.468	-0.519	-0.730	-0.910	-0.934	-0.754	-0.449	-0.374	-0.644	-0.797
2023-12-25 09:46:56.785000	1.639	1.476	1.466	1.927	2.501	2.752	2.676	1.741	0.641	0.618	1.050	1.433	1.327	1.174	0.627	0.677	0.923	0.833	0.673	0.137	-0.377	-0.601	-0.595	-0.413	-0.132	0.090	0.013	-0.219	-0.473	-0.565	0.083	0.929	0.069	-1.258	-2.153	-2.835	-2.853	-1.979	-0.967	-0.510	-0.595	-0.719	-0.823	-0.889	-0.724	-0.538	-0.663	-0.828	-0.811
2023-12-25 09:46:59.855000	1.791	1.632	1.538	1.998	2.676	3.092	3.246	2.429	1.485	1.396	1.615	1.396	1.140	0.926	0.905	1.147	1.610	1.645	1.231	0.218	-0.641	-0.622	-0.233	0.074	0.263	0.275	0.092	0.007	-0.501	-0.892	-0.214	0.871	0.330	-0.962	-1.723	-2.277	-2.167	-1.334	-0.274	0.134	-0.126	-0.225	-0.283	-0.438	-0.623	-0.795	-0.623	-0.545	-0.866
2023-12-25 09:47:02.925000	1.662	1.457	1.336	1.620	2.165	2.521	2.475	1.801	1.000	1.145	1.640	1.535	1.142	0.640	-0.013	0.201	0.796	0.705	0.278	-0.438	-0.926	-0.947	-0.757	-0.376	-0.271	-0.191	-0.358	-0.582	-0.896	-0.838	-0.105	0.916	0.427	-0.873	-1.690	-2.414	-2.614	-2.010	-1.221	-0.779	-0.485	-0.217	-0.125	-0.277	-0.603	-1.048	-1.343	-1.344	-1.085
2023-12-25 09:47:05.995000	1.864	1.705	1.582	1.956	2.572	2.879	3.070	2.445	1.452	1.555	2.229	2.235	1.963	1.542	1.185	1.284	1.332	0.969	0.746	0.461	0.014	-0.307	-0.230	0.387	0.944	1.045	0.600	0.198	-0.081	-0.190	0.448	1.457	0.600	-1.098	-2.259	-2.928	-2.629	-1.710	-0.759	-0.238	-0.057	-0.124	-0.319	-0.574	-0.597	-0.530	-0.718	-0.881	-0.788
2023-12-25 09:47:09.065000	1.763	1.553	1.540	2.118	2.941	3.323	3.380	2.540	1.526	1.451	1.971	1.632	1.393	1.282	1.504	1.810	2.048	1.725	1.193	0.385	-0.214	0.034	0.559	1.133	1.197	1.076	0.660	0.126	-0.489	-0.748	-0.026	1.229	0.789	-0.680	-1.724	-2.497	-2.344	-1.544	-0.704	-0.339	-0.608	-0.918	-1.189	-1.237	-0.968	-0.548	-0.481	-0.670	-0.511
2023-12-25 09:47:12.136000	1.695	1.612	1.774	2.257	2.892	3.196	3.104	2.335	1.736	2.116	2.762	2.446	2.201	1.960	1.109	0.879	1.305	1.271	1.177	0.895	0.467	0.196	0.344	0.963	1.261	1.199	0.652	0.057	-0.419	-0.356	0.412	1.420	0.639	-0.863	-1.868	-2.414	-2.086	-1.212	-0.424	-0.071	-0.187	-0.169	-0.213	-0.250	-0.265	-0.257	-0.333	-0.297	-0.121
2023-12-25 09:47:15.206000	1.964	1.703	1.881	2.439	3.031	3.255	3.232	2.595	1.829	1.778	2.205	1.929	1.770	1.601	1.729	2.170	2.434	1.938	1.481	0.768	0.064	0.005	0.297	0.945	1.113	0.965	0.501	0.120	-0.242	-0.341	0.405	1.381	0.524	-1.044	-1.973	-2.364	-1.893	-0.983	-0.193	0.079	-0.209	-0.685	-1.008	-0.889	-0.573	-0.232	-0.343	-0.555	-0.639
2023-12-25 09:47:18.276000	1.952	1.910	1.825	2.094	2.520	2.768	2.737	2.201	1.553	1.737	2.322	1.907	1.608	1.489	1.305	1.323	1.365	0.989	0.656	0.279	0.013	0.073	0.171	0.165	0.207	0.374	0.434	0.260	-0.179	-0.365	0.601	2.080	1.161	-0.568	-1.628	-2.397	-2.177	-1.128	0.001	0.133	-0.526	-0.721	-0.635	-0.288	-0.159	-0.235	-0.635	-0.866	-0.963
2023-12-25 09:47:21.346000	1.309	1.521	1.746	2.112	2.489	2.585	2.355	1.992	1.721	2.070	2.499	1.984	1.697	1.555	1.358	1.689	2.152	1.667	1.144	0.541	0.093	-0.061	0.185	0.830	1.400	1.372	0.962	0.402	-0.145	-0.230	0.433	1.289	0.477	-0.938	-1.867	-2.433	-2.232	-1.276	-0.277	0.062	-0.103	-0.064	-0.092	-0.139	-0.228	-0.244	-0.340	-0.454	-0.776
2023-12-25 09:47:24.416000	2.147	1.991	1.856	2.081	2.324	2.389	2.257	2.067	1.459	1.277	1.580	1.367	1.296	1.323	1.468	1.802	2.086	1.796	1.329	0.624	-0.131	-0.352	-0.308	0.076	0.240	0.390	0.542	0.509	0.169	-0.029	0.701	1.805	0.737	-1.087	-2.103	-2.472	-1.815	-0.800	-0.107	0.019	-0.305	-0.314	-0.234	0.095	0.232	0.149	-0.334	-0.705	-0.765
2023-12-25 09:47:27.486000	1.648	1.471	1.650	2.189	2.729	2.885	2.670	2.249	1.554	1.498	1.985	1.784	1.715	1.857	2.028	2.274	2.296	1.616	1.065	0.628	0.228	0.302	0.690	1.518	1.486	1.341	1.220	1.000	0.497	0.199	0.676	1.871	1.202	-0.456	-1.561	-2.020	-1.469	-0.418	0.522	0.812	0.215	0.135	0.246	0.385	0.251	-0.017	-0.281	-0.306	-0.438
2023-12-25 09:47:30.557000	1.732	1.584	1.729	2.295	2.797	2.828	2.428	2.029	1.643	1.872	2.416	1.921	1.542	1.357	1.237	1.563	1.959	1.702	1.376	0.819	0.213	0.098	0.421	1.066	1.008	0.751	0.528	0.420	0.365	0.277	0.783	1.465	0.372	-1.206	-2.067	-2.078	-1.519	-0.807	-0.303	-0.044	-0.114	-0.050	-0.126	-0.254	-0.589	-0.874	-0.784	-0.611	-0.521
2023-12-25 09:47:33.627000	1.720	1.613	1.749	2.225	2.833	3.124	3.007	2.470	1.672	1.718	2.275	2.131	1.963	1.718	1.248	1.215	1.565	1.269	1.057	0.794	0.535	0.570	0.677	0.799	0.875	1.056	1.043	0.830	0.465	0.320	1.104	2.451	1.532	-0.520	-1.493	-1.575	-0.735	0.270	1.027	1.273	1.015	1.111	1.084	1.055	0.707	0.373	0.098	-0.127	-0.272
2023-12-25 09:47:36.697000	1.424	1.247	1.401	1.903	2.513	2.730	2.436	2.018	1.372	1.473	2.189	2.084	1.938	1.790	1.710	1.823	1.762	1.161	1.009	0.994	0.920	0.998	1.140	1.578	1.937	1.773	1.236	0.851	0.729	0.784	1.275	2.240	1.417	-0.461	-1.670	-1.928	-1.177	-0.344	0.167	0.362	0.302	0.596	0.732	0.645	0.489	0.442	0.240	0.058	-0.221
2023-12-25 09:47:39.767000	2.198	2.070	1.932	2.197	2.566	2.615	2.233	1.772	1.361	1.748	2.383	2.153	1.865	1.821	1.702	1.624	1.522	1.126	0.932	0.580	0.269	0.311	0.688	1.319	1.469	1.345	1.048	0.824	0.891	1.070	1.712	2.473	1.337	-0.608	-1.584	-1.665	-1.062	-0.397	0.115	0.315	0.339	0.659	0.820	0.737	0.336	0.068	-0.007	0.093	0.249
2023-12-25 09:47:42.837000	2.471	2.453	2.405	2.460	2.456	2.298	1.767	1.283	0.934	1.509	2.149	1.967	1.808	1.910	2.072	2.251	2.348	1.689	1.232	0.900	0.722	0.826	1.082	1.522	1.805	1.841	1.629	1.153	0.468	0.205	0.700	1.746	1.294	-0.387	-1.269	-1.303	-0.589	0.266	0.928	1.200	1.105	1.134	0.999	1.091	1.145	1.300	1.147	0.906	0.559
2023-12-25 09:47:45.907000	1.923	1.696	1.902	2.447	2.757	2.632	1.949	1.513	1.135	1.208	1.780	1.765	1.677	1.668	1.647	1.786	2.094	1.787	1.263	0.844	0.551	0.508	0.531	0.788	0.949	0.955	0.922	0.968	1.000	1.136	1.537	1.933	0.677	-1.111	-1.872	-1.434	-0.622	-0.077	0.160	0.183	0.316	0.839	1.069	1.027	0.631	0.361	0.178	0.044	-0.250
2023-12-25 09:47:48.978000	1.410	1.373	1.643	2.114	2.456	2.382	1.708	1.294	0.965	1.093	1.568	1.582	1.445	1.433	1.581	1.859	1.879	0.790	-0.049	-0.363	-0.283	0.317	0.746	1.170	1.156	1.128	1.008	0.813	0.556	0.582	1.170	1.784	0.774	-0.657	-1.394	-1.361	-0.634	0.266	0.937	1.038	0.842	0.680	0.551	0.623	0.237	-0.228	-0.377	-0.002	0.430
2023-12-25 09:47:52.048000	1.160	0.991	1.089	1.581	2.006	1.884	1.267	0.945	0.960	1.408	2.051	1.606	1.253	1.057	0.989	1.218	1.768	1.169	0.418	0.064	0.068	0.156	0.131	0.328	1.087	1.461	1.292	0.937	0.781	0.961	1.651	2.236	0.872	-0.897	-1.781	-1.549	-0.451	0.653	1.397	1.531	1.465	1.382	1.103	0.964	0.661	0.454	0.429	0.560	0.552
2023-12-25 09:47:55.118000	1.512	1.457	1.729	2.176	2.587	2.759	2.375	1.850	1.128	0.610	0.841	1.107	1.355	1.332	1.243	1.426	1.869	1.222	0.416	0.349	0.660	0.892	0.917	1.227	1.744	1.638	1.010	0.610	0.734	1.156	2.108	3.072	1.929	0.085	-0.984	-0.831	0.043	0.753	1.190	1.352	1.618	2.111	2.258	2.092	1.454	0.776	0.292	0.204	0.303
2023-12-25 09:47:58.188000	1.857	1.938	1.955	1.893	1.780	1.723	1.270	1.061	1.193	1.408	1.656	1.404	1.305	1.473	1.641	1.809	1.908	1.347	0.861	0.675	0.714	0.887	1.101	1.541	2.038	1.966	1.487	1.209	1.327	1.576	2.241	2.751	1.389	-0.026	-0.756	-0.619	0.251	1.122	1.598	1.761	1.781	1.845	1.680	1.447	1.413	1.406	0.848	0.682	0.781
2023-12-25 09:48:01.258000	1.633	1.495	1.492	1.771	2.063	2.004	1.397	0.975	1.069	1.475	2.020	1.592	1.270	1.346	1.499	1.747	2.021	1.409	0.787	0.404	0.384	0.649	1.049	1.649	1.963	1.924	1.475	1.201	1.375	1.869	2.530	2.822	1.348	-0.218	-0.973	-0.643	0.133	0.909	1.505	1.745	1.895	1.950	1.717	1.756	1.458	1.004	0.691	0.786	0.665
2023-12-25 09:48:04.329000	1.484	1.479	1.559	1.756	2.016	2.181	1.852	1.484	1.211	1.134	1.176	1.083	1.255	1.434	1.557	1.707	1.738	1.324	1.133	1.213	1.247	1.330	1.367	1.544	1.784	1.634	1.161	0.875	0.886	1.309	2.114	2.468	0.819	-0.744	-1.579	-1.020	0.166	0.965	1.395	1.554	1.790	2.018	1.826	1.760	1.775	1.809	1.153	0.923	0.939
2023-12-25 09:48:07.399000	1.064	0.986	1.243	1.606	1.838	1.888	1.357	1.000	0.973	1.217	1.498	1.486	1.629	1.940	2.054	2.152	2.104	1.231	0.658	0.535	0.725	0.841	1.026	1.425	1.781	1.737	1.386	1.498	1.931	2.378	2.721	2.428	0.538	-0.943	-1.669	-1.044	0.261	1.170	1.497	1.429	1.394	1.433	1.402	1.765	1.878	1.693	0.965	0.871	1.078
2023-12-25 09:48:10.469000	1.000	0.783	0.996	1.417	1.814	1.919	1.230	0.621	0.379	0.677	1.161	1.217	1.406	1.703	1.879	1.934	1.642	0.651	0.047	-0.080	-0.014	0.383	0.688	1.374	1.674	1.654	1.454	0.914	0.648	1.054	1.772	2.047	0.547	-0.967	-1.885	-1.494	-0.578	0.298	1.097	1.323	1.508	1.539	1.491	1.769	1.431	0.744	0.569	0.919	0.672
2023-12-25 09:48:13.539000	1.479	1.556	1.844	2.033	2.033	1.778	0.938	0.631	0.739	1.098	1.383	1.170	1.246	1.367	1.424	1.562	1.580	1.081	0.677	0.753	1.042	0.993	1.056	1.491	2.023	2.056	1.926	1.476	1.560	2.003	2.805	2.962	1.045	-0.484	-1.264	-0.901	0.328	1.340	1.873	1.962	2.114	2.067	1.768	1.655	1.673	1.785	1.387	1.205	1.024
2023-12-25 09:48:16.609000	1.454	1.258	1.464	1.737	1.872	1.758	0.845	0.376	0.347	0.569	1.056	1.280	1.340	1.325	1.467	1.758	1.795	0.983	0.297	0.352	0.933	1.153	1.352	1.631	1.933	1.924	1.756	1.338	1.284	1.635	2.329	2.505	1.023	-0.185	-0.780	-0.343	0.549	1.195	1.418	1.442	1.676	2.034	2.071	2.123	1.793	1.297	0.658	0.367	0.498
2023-12-25 09:48:19.679000	0.748	0.787	1.177	1.543	1.892	1.930	1.085	0.631	0.807	1.255	1.867	1.412	1.169	1.240	1.422	1.563	1.441	0.785	0.366	0.130	0.372	1.017	1.380	1.724	2.020	2.014	1.636	0.932	1.086	1.711	2.384	2.194	0.462	-0.632	-1.174	-0.697	0.551	1.710	2.215	2.112	2.204	2.171	1.835	1.482	1.053	0.929	1.087	1.054	0.541
2023-12-25 09:48:22.750000	1.039	1.121	1.419	1.721	1.899	1.695	0.526	0.034	0.366	0.994	1.565	1.370	1.319	1.432	1.551	1.680	1.647	1.028	0.593	0.329	0.715	1.377	1.729	2.004	2.131	1.971	1.455	1.067	1.248	1.782	2.462	2.418	0.835	-0.285	-0.969	-0.631	0.626	1.595	2.027	2.095	2.301	2.250	1.967	1.885	1.586	1.365	1.343	1.635	1.704
2023-12-25 09:48:25.820000	1.174	0.996	1.311	1.615	1.820	1.802	0.965	0.379	0.463	0.809	1.300	1.421	1.650	1.700	1.471	1.509	1.682	1.426	1.157	1.004	1.195	1.548	1.612	1.633	1.728	1.663	1.365	1.280	1.416	1.827	2.441	2.120	0.394	-0.641	-1.090	-0.442	0.695	1.499	1.793	1.865	2.159	2.379	2.222	2.033	1.751	1.690	1.751	1.575	1.177
2023-12-25 09:48:28.890000	0.961	1.358	2.017	2.375	2.482	2.421	1.356	0.535	0.633	1.066	1.633	1.701	1.952	2.180	1.706	1.542	1.512	1.122	0.616	0.201	0.525	1.169	1.576	1.882	2.012	1.827	1.348	1.197	1.400	1.845	2.474	2.401	0.854	-0.160	-0.849	-0.672	0.181	1.043	1.559	1.700	1.847	1.691	1.440	1.587	1.519	1.326	1.078	0.923	0.527
2023-12-25 09:48:31.960000	0.310	0.383	0.951	1.276	1.402	1.229	0.229	0.060	0.585	1.062	1.187	0.975	0.984	0.996	0.925	0.945	1.027	0.920	0.611	0.365	0.456	0.879	1.121	1.473	1.912	2.069	2.037	1.537	0.912	1.157	1.846	1.685	0.162	-0.784	-1.142	-0.675	0.174	0.836	1.315	1.542	1.700	1.348	0.893	0.974	1.167	1.292	0.861	0.767	0.978
2023-12-25 09:48:35.030000	0.551	0.615	1.200	1.565	1.901	2.082	1.483	1.038	1.195	1.431	1.798	1.549	1.294	1.006	0.918	1.063	1.097	0.722	0.641	0.792	1.132	1.382	1.342	1.281	1.445	1.491	1.477	1.580	1.996	2.654	3.177	2.571	0.606	-0.503	-0.959	-0.350	0.968	1.859	1.873	1.572	1.629	1.631	1.336	1.237	1.120	1.124	1.057	1.217	1.430
2023-12-25 09:48:38.100000	0.793	1.043	1.558	1.832	2.090	2.309	1.674	1.005	1.132	1.514	1.924	1.876	1.757	1.655	1.630	1.629	1.478	0.866	0.353	0.213	0.621	1.003	1.219	1.573	1.789	1.786	1.551	1.188	1.024	1.335	2.139	2.001	0.455	-0.413	-0.755	-0.203	0.778	1.449	1.649	1.558	1.769	1.839	1.647	1.670	1.418	0.971	0.531	0.763	1.476
2023-12-25 09:48:41.171000	0.872	0.657	0.938	1.089	1.234	1.366	0.744	0.269	0.623	1.172	1.590	1.554	1.651	1.823	1.737	1.462	1.217	0.845	0.638	0.450	0.669	1.146	1.367	1.404	1.701	1.735	1.602	1.363	1.395	1.792	2.178	1.494	-0.054	-0.703	-0.845	-0.145	1.020	1.932	2.207	2.057	2.058	1.926	1.606	1.543	1.546	1.559	1.379	1.357	1.294
2023-12-25 09:48:44.241000	1.152	1.246	1.568	1.699	1.655	1.627	0.932	0.559	0.906	1.308	1.723	1.569	1.426	1.337	1.443	1.535	1.349	0.773	0.475	0.463	0.821	1.187	1.456	1.446	1.646	1.675	1.620	1.547	1.670	1.960	2.496	2.241	0.527	-0.329	-0.923	-0.695	0.165	1.027	1.485	1.611	1.997	2.283	2.119	1.989	1.750	1.561	1.380	1.463	1.504
2023-12-25 09:48:47.311000	0.726	0.758	1.263	1.524	1.523	1.435	0.915	0.760	0.912	0.977	1.070	1.050	1.173	1.220	1.541	1.682	1.418	0.726	0.206	0.201	0.790	1.362	1.829	1.982	2.347	2.439	2.273	1.885	1.531	1.707	2.246	1.564	0.039	-0.415	-0.563	-0.027	0.937	1.741	1.904	1.814	1.977	2.036	1.816	1.843	1.758	1.548	1.124	1.022	1.245
2023-12-25 09:48:50.381000	0.118	0.006	0.584	1.011	1.173	1.174	0.612	0.357	0.773	0.877	0.752	0.281	0.572	0.926	1.019	0.763	0.512	0.327	0.269	0.200	0.487	1.018	1.370	1.385	1.629	1.466	1.129	0.857	1.020	1.691	2.020	1.280	-0.268	-0.888	-1.141	-0.422	0.774	1.607	1.766	1.617	1.876	1.837	1.455	1.358	1.254	1.186	1.079	1.087	1.034
2023-12-25 09:48:53.451000	0.180	0.263	0.743	0.970	1.015	0.957	0.570	0.606	1.211	1.353	1.105	0.315	0.136	0.323	1.252	1.610	1.190	0.471	0.279	0.471	0.807	1.165	1.447	1.895	2.083	1.963	1.720	1.317	1.165	1.570	1.816	0.869	-0.502	-0.795	-0.891	-0.117	1.001	1.816	2.111	2.038	2.361	2.206	1.673	1.312	1.176	1.234	1.216	1.329	1.553
2023-12-25 09:48:56.521000	1.062	1.142	1.593	1.780	1.902	1.970	1.261	0.555	1.001	1.406	1.569	1.295	1.298	1.271	1.430	1.443	1.347	0.971	0.825	0.803	1.150	1.620	1.706	1.546	1.476	1.352	1.226	1.307	1.588	2.256	2.587	1.271	-0.354	-0.542	-0.435	0.505	1.680	2.325	2.224	2.041	2.325	2.461	2.116	1.684	1.281	1.103	1.372	1.740	1.748
2023-12-25 09:48:59.592000	0.183	0.327	1.012	1.141	0.900	0.654	0.029	-0.071	0.769	1.234	1.262	0.811	0.753	0.858	0.935	0.896	0.860	0.524	0.129	-0.127	0.062	0.505	0.951	1.232	1.357	1.074	0.696	0.519	0.737	1.340	1.738	0.816	-0.847	-1.221	-1.344	-0.584	0.413	1.146	1.380	1.322	1.638	1.770	1.450	1.196	1.023	0.882	0.730	0.693	0.737
2023-12-25 09:49:02.662000	0.553	0.596	1.250	1.376	1.175	0.957	0.200	-0.046	0.566	0.995	1.179	1.051	0.865	0.935	1.519	1.759	1.128	0.200	-0.182	0.057	0.662	1.180	1.394	1.375	1.641	1.598	1.529	1.503	1.661	1.954	1.868	0.709	-0.427	-0.485	-0.472	0.143	0.936	1.487	1.521	1.340	1.585	1.469	1.152	1.167	1.210	1.143	0.780	0.619	0.684
2023-12-25 09:49:05.732000	0.289	0.759	1.586	1.726	1.435	1.180	0.547	0.484	0.796	0.899	0.860	0.530	0.602	0.689	1.203	1.493	1.048	0.231	-0.227	-0.346	0.044	0.836	1.308	1.270	1.316	1.149	0.872	0.862	1.447	2.085	2.479	1.405	-0.530	-1.047	-1.260	-0.590	0.487	1.167	1.033	0.740	1.401	1.813	1.498	1.236	0.975	0.755	0.661	0.958	1.431
2023-12-25 09:49:08.802000	0.591	0.590	1.401	1.705	1.537	1.221	0.473	0.302	0.969	1.210	1.126	0.829	0.918	1.110	1.498	1.588	0.923	0.046	-0.214	-0.107	0.243	0.668	1.158	1.550	1.655	1.415	1.314	1.497	1.934	2.355	2.509	1.405	-0.338	-0.707	-0.625	0.240	1.126	1.544	1.535	1.387	1.958	2.343	2.209	1.777	1.340	0.996	0.980	1.215	1.346
2023-12-25 09:49:11.872000	1.145	0.983	1.509	1.848	1.982	1.892	0.899	0.171	0.446	0.586	0.677	0.907	1.282	1.608	1.590	1.525	1.245	0.889	0.716	0.552	0.484	0.647	0.966	1.134	1.295	1.273	1.194	1.249	1.592	1.982	2.009	0.825	-0.481	-0.219	0.094	0.795	1.484	1.889	2.054	2.174	2.598	2.112	1.488	1.462	1.600	1.569	1.278	1.148	1.335
2023-12-25 09:49:14.942000	0.753	0.978	1.531	1.645	1.467	1.320	0.808	0.768	1.256	1.274	1.109	0.956	1.257	1.607	1.824	1.765	1.243	0.442	0.175	0.243	0.578	0.964	1.312	1.580	1.703	1.482	1.023	0.976	1.317	1.674	1.726	0.326	-1.295	-1.168	-0.857	0.100	0.845	1.281	1.498	1.652	2.218	2.589	2.389	2.089	1.743	1.423	1.298	1.272	1.345
2023-12-25 09:49:18.013000	0.453	0.522	1.247	1.407	1.052	0.695	0.005	0.078	0.865	1.042	0.925	0.895	1.048	1.131	1.061	0.767	0.472	0.254	0.075	0.106	0.306	0.501	0.681	0.792	1.251	1.314	1.249	1.248	1.334	1.560	1.569	0.299	-1.199	-0.826	-0.423	0.206	0.676	1.031	1.375	1.623	2.134	2.207	1.922	1.578	1.348	1.220	1.299	1.458	1.447
2023-12-25 09:49:21.083000	0.247	0.192	0.407	0.443	0.224	-0.029	-0.453	-0.432	-0.011	0.032	-0.072	0.152	0.425	0.651	0.868	0.734	0.267	-0.185	-0.424	-0.356	0.037	0.583	1.144	1.502	1.344	0.807	0.229	0.168	0.625	1.123	1.133	-0.258	-1.384	-0.696	-0.302	0.280	0.911	1.366	1.482	1.154	1.155	1.104	0.936	1.197	1.177	0.991	0.847	0.917	1.264
2023-12-25 09:49:24.153000	0.650	0.956	1.330	1.171	0.563	0.224	-0.289	0.062	0.866	1.137	1.046	1.042	1.068	1.147	1.239	0.897	0.265	-0.146	-0.238	0.289	1.161	1.597	1.897	1.854	1.737	1.393	1.157	1.216	1.252	1.280	1.172	0.159	-0.789	-0.476	-0.262	0.239	0.665	1.105	1.458	1.554	2.006	2.447	2.224	1.686	1.074	0.600	0.532	0.856	1.248
2023-12-25 09:49:27.223000	0.426	0.620	1.223	1.244	0.701	0.192	-0.623	-0.689	-0.300	-0.093	-0.002	0.131	0.454	0.603	0.804	0.781	0.307	-0.380	-0.438	-0.176	0.249	0.806	1.497	1.868	1.657	1.447	1.341	1.352	1.615	1.801	1.721	0.514	-0.761	-0.400	-0.352	0.053	0.806	1.441	1.793	1.798	1.952	1.790	1.398	1.222	0.848	0.500	0.650	1.157	1.759
2023-12-25 09:49:30.293000	0.680	0.662	1.464	1.924	1.750	1.259	0.201	-0.179	0.226	0.631	0.887	0.963	1.085	1.277	1.453	1.419	1.003	0.262	0.049	0.282	0.669	1.040	1.580	1.779	1.639	1.176	0.980	1.236	1.607	1.932	1.730	0.345	-0.648	-0.047	0.445	1.017	1.525	2.040	2.417	2.397	2.425	2.305	1.884	1.426	0.947	0.563	0.529	0.676	1.214
2023-12-25 09:49:33.363000	0.293	0.572	1.164	1.085	0.507	0.091	-0.473	-0.366	0.207	0.200	0.119	0.116	0.440	0.794	1.020	0.842	0.146	-0.383	-0.372	0.190	0.730	0.908	1.149	0.993	1.290	1.247	0.951	0.751	0.676	0.788	0.604	-0.289	-0.979	-0.572	-0.257	0.225	0.716	1.238	1.690	1.853	1.878	1.405	0.755	0.746	0.858	0.693	0.266	0.380	0.937
2023-12-25 09:49:36.434000	0.231	0.266	0.675	0.739	0.468	0.098	-0.360	-0.272	0.263	0.295	0.162	0.144	0.742	1.371	1.666	1.358	0.315	-0.454	-0.324	0.015	0.245	0.388	0.718	1.073	0.905	0.320	-0.131	0.136	0.799	1.152	0.897	-0.319	-1.343	-0.934	-0.424	0.597	1.459	1.741	1.668	1.497	1.763	1.662	1.207	0.986	1.033	1.174	1.003	0.855	1.105
2023-12-25 09:49:39.504000	0.930	0.929	1.048	1.009	0.649	0.252	-0.260	-0.093	0.787	1.265	1.092	0.516	0.422	0.595	1.001	1.012	0.582	0.485	0.373	0.543	0.947	1.108	1.302	1.198	0.863	0.400	0.597	0.990	1.356	1.511	1.158	0.028	-0.453	0.296	0.853	1.256	1.546	1.911	2.182	2.047	2.153	1.785	1.184	0.918	1.097	1.268	1.070	1.139	1.482
2023-12-25 09:49:42.574000	0.573	0.540	0.512	0.343	0.062	-0.252	-0.737	-0.605	-0.108	0.200	0.381	0.676	0.699	0.758	0.518	0.161	-0.427	-0.722	-0.522	0.016	0.614	1.012	1.431	1.379	1.039	0.859	0.873	1.043	1.414	1.429	0.925	-0.310	-1.001	-0.506	0.086	0.893	1.104	1.124	1.077	0.955	1.104	1.092	0.932	1.189	1.429	1.523	1.215	1.110	1.120
2023-12-25 09:49:45.644000	0.502	0.564	1.193	1.389	1.120	0.722	0.165	0.399	0.912	0.950	0.864	1.210	1.413	1.478	1.214	0.916	0.632	0.438	0.331	0.521	0.903	1.064	1.460	1.845	1.871	1.367	1.069	1.452	2.092	1.956	1.248	-0.197	-0.902	-0.192	0.564	1.583	1.913	1.944	2.100	2.113	2.384	2.264	1.843	1.500	1.354	1.374	1.268	1.258	1.687
2023-12-25 09:49:48.714000	0.824	0.888	1.176	1.238	0.912	0.382	-0.392	-0.473	-0.109	0.199	0.255	0.190	0.243	0.338	0.556	0.533	0.339	-0.077	-0.465	-0.202	0.391	0.908	1.317	1.439	1.478	1.249	0.984	0.962	1.429	1.471	0.753	-0.707	-1.146	-0.369	0.263	0.906	0.882	1.050	1.444	1.490	1.586	1.415	1.280	1.330	1.146	0.761	0.575	0.905	1.535
2023-12-25 09:49:51.785000	0.593	0.752	1.333	1.366	0.828	0.221	-0.385	-0.211	0.264	0.202	-0.105	-0.063	0.230	0.483	0.427	0.130	-0.267	-0.459	-0.492	-0.136	0.213	0.344	0.656	0.902	0.885	0.496	0.064	0.260	0.929	1.325	0.675	-0.807	-1.527	-0.832	-0.052	1.037	1.303	1.117	1.002	1.070	1.444	1.442	1.154	0.897	0.753	0.766	0.634	0.556	0.703
2023-12-25 09:49:54.855000	0.793	0.762	0.864	0.663	0.100	-0.361	-0.631	-0.201	0.383	0.245	-0.097	0.066	0.511	0.800	0.975	0.909	0.814	0.646	0.267	0.378	0.718	0.648	0.914	1.065	1.154	0.600	-0.021	0.287	0.813	0.723	0.112	-0.899	-1.122	-0.353	0.124	1.032	1.706	1.889	2.047	1.912	1.868	1.587	1.240	1.190	0.952	0.590	0.428	0.593	1.018
2023-12-25 09:49:57.925000	0.977	1.101	1.368	1.468	1.229	0.592	-0.261	-0.241	0.361	0.750	0.742	0.401	0.505	1.018	1.390	1.180	0.490	-0.174	-0.061	0.470	0.816	1.107	1.345	1.173	0.809	0.764	0.996	1.148	1.174	0.962	0.231	-0.881	-1.125	-0.523	-0.177	0.528	0.983	1.134	1.121	1.174	1.508	1.455	1.313	1.283	1.106	0.723	0.358	0.133	0.342
2023-12-25 09:50:00.995000	0.444	0.745	1.128	1.040	0.594	0.174	-0.187	0.090	0.513	0.474	0.347	0.286	0.399	0.810	0.991	0.713	0.035	-0.562	-0.610	0.225	0.970	1.166	1.307	1.146	1.079	0.932	0.889	1.312	1.719	1.534	0.708	-0.468	-1.035	-0.516	-0.248	0.326	1.025	1.314	1.275	1.293	1.462	1.217	0.761	0.525	0.397	0.334	0.395	0.380	0.326
2023-12-25 09:50:04.065000	0.327	0.635	1.113	1.112	0.647	-0.006	-0.637	-0.198	0.536	0.752	0.697	0.877	1.228	1.512	1.089	0.526	0.060	-0.133	-0.309	0.109	0.512	0.628	0.899	0.889	1.157	1.165	0.984	1.325	1.649	1.192	0.373	-0.692	-1.039	-0.489	-0.171	0.462	1.194	1.661	1.636	1.305	1.412	1.412	1.415	1.405	1.212	0.865	0.669	0.644	0.752
2023-12-25 09:50:07.135000	0.304	0.610	1.165	1.183	0.679	0.122	-0.418	-0.210	0.298	0.501	0.458	0.450	0.593	1.073	1.063	0.611	-0.238	-0.711	-0.680	-0.079	0.435	0.625	1.029	1.057	0.962	0.757	0.411	0.617	1.306	1.316	0.488	-0.579	-0.905	-0.485	-0.264	0.220	0.601	0.712	0.470	0.458	0.878	1.024	0.947	0.792	0.499	0.200	-0.041	-0.084	0.297
2023-12-25 09:50:10.206000	0.677	0.984	1.327	1.158	0.453	-0.189	-0.813	-0.528	-0.027	0.096	0.048	0.182	0.288	0.468	0.226	-0.179	-0.564	-0.526	-0.489	0.156	0.500	0.177	0.499	0.664	0.615	0.248	-0.161	0.113	1.050	1.154	0.373	-0.548	-0.737	-0.088	0.265	0.628	0.807	0.973	1.143	1.051	1.197	1.202	1.075	0.813	0.323	-0.073	0.168	0.495	0.702
2023-12-25 09:50:13.276000	0.027	0.583	1.130	1.042	0.415	-0.301	-0.943	-0.456	0.257	0.369	0.255	0.516	0.488	0.627	0.688	0.391	-0.024	-0.127	-0.204	-0.017	0.263	0.452	0.979	1.100	1.030	0.898	0.594	0.496	0.985	0.949	0.245	-0.647	-0.732	-0.100	0.352	1.103	1.598	1.634	1.450	1.235	1.351	1.327	1.313	1.367	1.186	0.922	0.672	0.509	0.582
2023-12-25 09:50:16.346000	-0.130	0.075	0.309	0.287	0.187	0.038	-0.277	-0.236	0.171	0.346	0.584	1.184	1.090	1.074	1.074	0.664	0.006	-0.276	-0.188	0.723	1.430	1.389	1.505	1.411	1.164	0.798	0.537	0.546	0.928	0.664	-0.031	-0.709	-0.570	-0.002	0.297	0.732	0.923	0.932	0.933	0.952	1.018	0.895	0.736	0.701	0.633	0.633	0.707	0.615	0.608
2023-12-25 09:50:19.416000	0.481	0.641	0.577	0.326	0.025	-0.286	-0.741	-0.489	0.279	0.515	0.642	0.898	0.933	1.082	0.728	0.140	-0.451	-0.636	-0.448	0.279	0.759	0.780	0.891	0.861	0.708	0.601	0.380	0.258	0.633	0.358	-0.630	-1.388	-1.075	-0.291	0.070	0.587	0.950	1.147	1.357	1.417	1.534	1.032	0.684	0.416	0.167	-0.005	0.180	0.434	0.915
2023-12-25 09:50:22.486000	-0.011	0.074	0.010	-0.310	-0.733	-0.956	-0.843	-0.112	0.519	0.436	0.268	0.381	0.519	0.775	0.500	0.142	-0.186	-0.386	-0.771	-0.326	0.516	0.968	1.160	0.953	0.735	0.434	0.225	0.601	0.983	0.574	-0.571	-1.365	-1.082	-0.568	-0.289	0.321	0.811	1.116	1.247	1.248	1.358	0.891	0.623	0.742	0.791	0.791	0.650	0.554	0.576
2023-12-25 09:50:25.556000	0.364	0.390	0.516	0.245	-0.313	-0.659	-0.940	-0.407	0.329	0.597	0.848	1.194	1.142	1.099	0.412	0.060	-0.041	0.029	-0.108	0.210	0.499	0.369	0.588	0.445	0.118	-0.219	-0.189	0.461	0.922	0.350	-0.654	-1.225	-0.911	-0.384	-0.245	0.105	0.418	0.749	1.017	1.028	1.102	0.841	0.625	0.422	0.300	0.249	0.420	0.574	0.856
2023-12-25 09:50:28.627000	0.675	0.805	0.759	0.369	-0.288	-0.659	-0.771	-0.160	0.530	0.602	0.536	0.424	0.275	0.713	0.642	0.261	-0.146	-0.291	-0.173	0.204	0.505	0.731	1.368	1.126	0.574	0.316	0.339	0.750	1.156	0.640	-0.640	-1.313	-0.645	0.078	0.233	0.387	0.414	0.691	1.126	1.313	1.527	1.190	0.839	0.380	-0.091	-0.311	0.022	0.234	0.460
2023-12-25 09:50:31.697000	0.270	0.903	1.369	1.129	0.462	0.059	-0.255	0.218	0.652	0.536	0.471	0.606	0.557	0.679	0.547	0.200	0.011	0.112	0.009	0.423	0.890	1.096	1.312	0.982	0.478	0.245	0.382	0.909	0.958	0.249	-0.645	-1.082	-0.445	0.287	0.534	0.777	0.901	1.228	1.724	1.847	1.739	1.032	0.682	0.656	0.614	0.652	0.838	0.773	0.509
2023-12-25 09:50:34.767000	0.295	0.523	0.527	0.127	-0.465	-0.768	-0.778	-0.211	0.420	0.471	0.461	0.810	0.768	0.942	0.910	0.179	-0.492	-0.333	0.133	0.672	0.951	1.072	1.281	1.055	0.703	0.484	0.579	0.785	0.879	0.227	-0.821	-1.280	-0.610	0.028	0.210	0.514	0.914	1.204	1.319	1.278	1.227	0.753	0.348	0.077	0.088	0.353	0.681	0.768	0.845
2023-12-25 09:50:37.837000	0.268	0.458	0.257	-0.115	-0.475	-0.516	-0.122	0.631	1.112	0.935	0.811	0.890	0.835	0.958	0.861	0.428	-0.015	0.065	0.130	0.286	0.467	0.905	1.503	1.435	1.295	0.919	0.359	0.369	0.615	0.161	-0.819	-1.283	-0.319	0.396	0.440	0.434	0.464	0.885	1.526	1.793	1.636	0.802	0.328	0.066	-0.143	-0.096	0.446	0.760	0.881
2023-12-25 09:50:40.907000	0.381	0.713	0.620	0.178	-0.542	-0.971	-0.975	-0.278	0.128	-0.192	-0.529	-0.348	-0.207	-0.099	-0.390	-0.898	-1.112	-0.618	-0.278	-0.060	-0.065	0.146	0.616	0.655	0.383	0.108	0.091	0.376	0.206	-0.614	-1.661	-1.607	-0.530	0.164	0.412	0.757	1.085	1.345	1.530	1.275	0.994	0.555	0.526	0.561	0.388	0.166	0.361	0.690	1.036
2023-12-25 09:50:43.977000	-0.157	0.087	-0.086	-0.693	-1.278	-1.247	-0.822	-0.219	-0.013	0.001	0.259	0.784	0.804	0.976	0.638	0.036	-0.525	-0.612	-0.683	-0.456	-0.073	0.607	1.226	1.228	0.772	0.281	-0.018	0.206	0.471	-0.057	-0.985	-1.453	-1.241	-0.979	-0.918	-0.332	0.393	0.964	1.279	1.296	1.371	1.053	0.848	0.665	0.251	-0.103	0.266	0.723	1.014
2023-12-25 09:50:47.048000	0.736	1.609	1.986	1.479	0.486	-0.013	0.107	0.852	1.243	0.950	0.723	0.881	0.964	1.125	0.712	0.054	-0.239	0.146	0.457	0.782	1.010	1.183	1.625	1.293	0.840	0.861	1.156	1.185	0.916	0.254	-0.631	-0.876	0.306	0.901	0.844	0.904	1.225	1.463	1.458	1.438	1.849	1.595	1.210	0.688	0.555	0.639	1.087	1.393	1.415
2023-12-25 09:50:50.118000	0.908	0.954	0.811	0.299	-0.394	-0.615	-0.638	-0.319	-0.066	-0.202	-0.297	-0.121	-0.225	0.035	0.191	-0.522	-1.194	-1.141	-0.653	0.205	0.772	0.788	0.867	0.982	0.648	0.372	0.457	0.883	0.693	-0.514	-1.634	-1.499	-0.386	0.205	0.333	0.640	0.981	1.289	1.516	1.416	1.493	0.878	0.394	0.065	-0.179	-0.198	0.112	0.270	0.252
2023-12-25 09:50:53.188000	0.706	0.948	0.870	0.476	-0.096	-0.422	-0.256	0.332	0.816	0.341	0.078	0.400	0.550	0.799	0.279	-0.506	-0.576	-0.101	0.094	0.321	0.560	0.568	0.592	0.410	0.293	0.194	0.256	0.307	0.144	-0.577	-1.679	-2.128	-0.764	0.124	0.390	0.640	0.722	0.882	1.271	1.568	1.759	0.911	0.109	-0.358	-0.352	-0.040	0.488	0.593	0.443
2023-12-25 09:50:56.258000	0.440	1.069	1.205	0.558	-0.472	-0.879	-0.902	-0.338	-0.107	-0.136	0.273	1.013	0.851	0.813	0.185	-0.229	-0.631	-1.145	-1.164	-0.767	-0.335	-0.026	0.534	0.819	0.907	0.747	0.596	0.575	0.443	-0.325	-1.325	-1.490	-0.047	0.657	0.808	0.952	0.865	0.819	0.950	0.880	0.852	0.215	-0.203	-0.185	0.061	0.374	0.751	0.775	0.476
2023-12-25 09:50:59.328000	0.674	1.529	1.520	0.742	-0.231	-0.525	-0.293	0.311	0.505	0.017	-0.061	0.463	0.496	0.839	0.073	-0.674	-0.660	0.000	0.447	0.895	1.302	1.281	1.361	0.958	0.771	0.800	1.167	1.538	1.260	0.321	-0.476	-0.503	0.778	1.523	1.409	1.050	1.051	1.290	1.433	1.368	1.283	1.050	0.943	0.822	0.560	0.457	0.829	0.827	0.634
2023-12-25 09:51:02.398000	0.870	0.934	0.498	-0.200	-0.992	-1.289	-1.407	-0.960	-0.030	0.044	-0.076	-0.051	-0.115	-0.007	-0.202	-0.784	-1.186	-1.110	-0.728	0.312	1.227	1.626	1.524	1.459	0.719	0.275	0.104	-0.005	-0.535	-1.502	-1.842	-1.383	-0.106	0.179	-0.050	-0.071	0.219	0.720	1.094	1.129	1.119	0.803	0.550	0.151	-0.218	-0.371	-0.063	0.188	0.299
2023-12-25 09:53:11.456000	0.970	2.163	1.770	1.220	0.710	0.543	0.179	-0.386	-0.825	-0.157	0.604	0.915	0.934	0.726	-0.068	-0.865	-1.370	-1.129	-0.809	-0.167	0.151	0.224	-0.174	-0.462	-0.342	0.908	1.681	0.126	-1.034	-1.269	-1.393	-1.506	-0.871	-0.066	0.172	0.543	1.321	1.737	1.578	1.302	1.181	0.833	0.597	0.365	0.334	0.205	-0.025	-0.049	-0.059
2023-12-25 09:53:14.527000	1.377	1.778	0.815	0.516	0.672	0.887	0.914	0.676	0.434	0.763	1.236	1.472	1.661	1.985	1.293	0.579	0.055	0.080	0.339	0.519	0.396	0.200	-0.184	-0.320	0.165	1.450	2.200	1.000	-0.044	-0.385	-0.532	-0.426	0.184	0.843	0.895	0.751	1.039	1.367	1.273	1.176	1.205	1.162	0.902	0.586	0.369	0.064	-0.532	-0.773	-0.313
2023-12-25 09:53:17.598000	0.700	1.219	0.667	0.255	-0.168	-0.364	-0.576	-0.756	-0.808	-0.085	0.667	0.988	0.980	0.956	0.621	0.282	-0.164	-0.596	-0.814	-0.459	-0.062	0.382	0.351	0.313	0.429	1.482	1.692	0.262	-0.566	-0.872	-1.072	-1.094	-0.756	-0.488	-0.488	0.269	1.635	1.788	1.046	0.783	0.998	0.673	0.340	0.251	0.602	0.707	-0.304	-1.099	-0.813
2023-12-25 09:53:20.668000	1.178	1.715	0.881	0.394	0.106	0.009	0.035	0.224	0.508	0.996	1.202	1.145	0.970	0.732	0.067	-0.344	-0.588	-0.716	-0.756	-0.336	-0.016	0.240	-0.010	-0.256	-0.228	1.230	2.612	1.394	-0.062	-0.776	-1.148	-1.405	-0.988	-0.416	-0.136	0.413	1.322	1.816	1.760	1.409	1.179	0.951	0.764	0.561	0.628	0.726	0.424	0.049	0.228
2023-12-25 09:53:23.739000	0.623	0.998	0.641	0.521	0.546	0.520	0.263	-0.006	0.055	0.657	1.095	1.145	1.067	0.770	-0.443	-1.480	-1.987	-1.327	-0.581	-0.451	-0.529	-0.445	-0.732	-0.915	-0.629	0.744	1.568	0.362	-0.468	-0.772	-1.140	-1.559	-0.975	-0.211	0.274	0.822	1.475	1.732	1.403	0.773	0.504	0.355	0.314	0.219	0.212	0.220	-0.037	-0.530	-0.953
2023-12-25 09:53:26.810000	1.115	1.177	0.192	0.075	0.352	0.343	-0.021	-0.527	-0.630	0.146	0.850	1.337	1.486	1.298	0.369	-0.416	-0.733	-0.742	-0.509	0.141	0.447	0.421	0.003	-0.455	-0.168	1.453	2.633	0.845	-0.755	-1.031	-1.046	-1.199	-1.026	-0.513	-0.131	0.317	0.843	1.036	0.956	0.958	1.188	1.216	0.986	0.551	0.530	0.626	0.295	-0.381	-0.491
2023-12-25 09:53:29.881000	0.986	1.255	0.794	0.530	0.466	0.644	0.874	0.902	0.882	1.070	1.502	1.990	1.816	1.477	0.869	0.435	0.110	-0.003	0.307	0.995	1.274	1.025	0.487	0.189	0.610	1.858	1.761	-0.259	-1.069	-0.836	-0.652	-0.694	-0.538	0.013	0.304	0.872	1.614	1.776	1.294	0.994	0.997	0.562	0.215	0.191	0.667	1.112	0.818	0.359	0.287
2023-12-25 09:53:32.952000	0.977	1.153	0.487	0.285	0.161	-0.022	-0.248	-0.240	0.068	0.735	1.309	1.411	0.968	0.381	-0.397	-0.775	-0.726	-0.541	-0.594	-0.023	0.468	0.469	-0.061	-0.566	0.010	1.554	2.281	0.579	-0.781	-1.110	-1.106	-0.817	-0.157	0.464	0.659	0.787	1.096	1.319	1.212	1.124	1.033	0.556	0.276	0.424	0.741	0.728	-0.012	-0.522	-0.298
2023-12-25 09:53:36.022000	1.051	1.413	1.069	1.089	1.095	0.875	0.329	0.045	0.155	0.686	1.211	1.577	1.506	1.203	0.325	-0.181	-0.313	-0.155	0.114	0.488	0.544	0.652	0.423	0.543	1.186	2.133	1.855	0.070	-0.459	-0.344	-0.368	-0.716	-0.736	-0.454	-0.148	0.541	1.551	1.875	1.359	0.944	1.059	0.996	0.955	0.919	1.093	1.071	0.607	0.236	0.201
2023-12-25 09:53:39.093000	1.066	1.270	0.742	0.472	0.313	0.215	-0.000	0.073	0.510	1.128	1.405	1.230	1.191	1.345	0.855	0.302	-0.037	0.017	0.182	0.542	0.738	0.732	0.557	0.399	1.028	2.156	2.438	0.490	-0.474	-0.464	-0.332	-0.323	-0.137	0.163	0.290	0.742	1.533	1.857	1.384	1.048	1.080	0.992	0.865	0.634	0.561	0.457	0.294	0.028	0.074
2023-12-25 09:53:42.164000	1.654	1.491	0.822	0.769	0.989	0.974	0.639	0.291	0.238	0.536	0.886	1.024	0.948	0.786	0.127	-0.414	-0.739	-0.619	-0.168	0.512	0.653	0.590	0.377	0.400	1.101	2.166	2.100	0.139	-0.874	-0.964	-0.733	-0.409	-0.248	-0.043	0.130	0.631	1.321	1.482	0.878	0.386	0.380	0.714	0.953	0.884	0.981	0.975	0.639	0.312	0.310
2023-12-25 09:53:45.235000	0.692	0.794	0.180	0.162	0.519	0.620	0.398	0.176	0.270	0.541	0.743	0.813	0.674	0.423	-0.018	-0.307	-0.369	-0.163	-0.053	0.284	0.619	0.608	0.297	0.031	0.676	1.439	1.283	-0.359	-1.207	-1.127	-0.998	-0.916	-0.410	0.178	0.697	1.426	1.867	1.558	0.788	0.511	0.743	0.559	0.379	0.451	0.528	0.324	-0.025	-0.188	0.082
2023-12-25 09:53:48.306000	1.190	1.309	0.697	0.468	0.479	0.571	0.564	0.587	0.878	1.365	1.768	1.618	1.374	1.079	0.439	-0.190	-0.315	0.097	0.433	0.472	0.105	-0.060	-0.205	0.129	0.897	1.639	1.476	-0.029	-0.870	-0.954	-0.695	-0.144	0.133	0.434	0.772	1.203	1.434	1.328	1.095	0.993	0.882	0.557	0.378	0.328	0.507	0.447	0.154	-0.049	0.036
2023-12-25 09:53:51.376000	1.177	1.158	0.440	0.158	0.182	0.310	0.274	0.235	0.397	0.691	0.935	0.819	0.506	-0.009	-0.398	-0.520	-0.394	-0.245	-0.405	-0.311	-0.251	-0.126	-0.347	-0.347	0.390	1.183	1.023	-0.344	-1.029	-0.990	-0.654	-0.112	0.179	0.363	0.416	0.680	1.031	1.037	0.723	0.490	0.428	0.165	0.048	0.192	0.429	0.259	-0.347	-0.652	-0.411
2023-12-25 09:53:54.447000	0.986	1.050	0.430	0.097	-0.030	0.018	0.158	0.491	0.904	1.203	1.440	1.312	1.037	0.622	0.020	-0.319	-0.483	-0.471	-0.458	-0.049	0.191	0.259	-0.092	-0.012	0.532	1.133	1.118	0.190	-0.521	-0.840	-0.748	-0.369	0.175	0.425	0.451	0.571	0.951	1.163	1.105	0.908	0.967	0.581	0.220	-0.021	0.003	-0.038	-0.220	-0.366	-0.175
2023-12-25 09:53:57.518000	1.072	1.190	0.772	0.618	0.536	0.434	0.035	-0.070	0.222	0.566	0.707	0.774	0.834	0.669	0.284	-0.162	-0.186	0.142	0.376	0.405	0.181	0.313	0.011	-0.133	0.476	1.187	1.108	0.084	-0.535	-0.596	-0.301	0.098	0.056	0.067	0.064	0.359	0.990	1.269	1.121	0.829	0.764	0.710	0.534	0.219	0.289	0.273	-0.232	-0.729	-0.554
2023-12-25 09:54:00.589000	1.373	1.181	0.467	0.242	0.327	0.473	0.559	0.662	0.907	0.973	0.993	0.912	0.708	0.347	0.137	-0.070	-0.262	-0.281	-0.142	0.373	0.757	0.884	0.337	-0.174	0.524	1.267	1.138	0.286	-0.049	-0.392	-0.282	0.136	0.252	0.171	0.081	0.420	1.017	1.256	1.139	1.057	1.181	1.010	0.516	0.043	0.049	0.079	-0.257	-0.487	-0.024
2023-12-25 09:54:03.660000	0.417	0.393	0.192	0.184	0.279	0.337	0.163	0.116	0.364	0.637	0.951	1.203	1.001	0.647	0.130	-0.106	-0.159	0.064	0.235	0.727	1.202	1.138	0.553	0.200	0.655	0.861	0.459	-0.256	-0.563	-0.784	-0.716	-0.208	-0.059	-0.172	0.059	0.791	1.434	1.363	1.023	0.840	0.910	0.500	0.187	0.252	0.525	0.466	0.004	-0.269	0.104
2023-12-25 09:54:06.731000	0.788	0.878	0.571	0.578	0.656	0.581	-0.002	-0.222	0.141	0.467	0.624	0.704	0.436	-0.052	-0.311	-0.212	0.356	0.825	0.787	0.845	0.763	0.333	-0.220	-0.011	0.852	1.126	0.462	-0.308	-0.401	-0.524	-0.564	-0.455	-0.268	-0.298	-0.228	0.378	1.082	1.301	1.176	1.051	1.124	0.989	0.874	1.093	1.119	0.517	-0.326	-0.658	-0.274
2023-12-25 09:54:09.801000	0.895	0.744	0.285	0.139	0.060	0.004	-0.034	0.336	0.900	1.175	1.352	1.367	1.150	0.824	0.315	0.283	0.322	0.318	0.252	0.410	0.536	0.424	0.122	0.302	1.170	1.594	1.063	0.202	-0.088	-0.414	-0.466	-0.135	-0.154	-0.295	-0.031	0.814	1.401	1.359	1.058	0.763	0.498	0.111	-0.094	0.053	0.159	-0.097	-0.669	-0.746	0.093
2023-12-25 09:54:12.872000	0.430	0.286	0.030	0.086	0.271	0.342	-0.107	-0.471	-0.322	-0.049	0.258	0.544	0.489	0.343	0.110	-0.007	0.010	0.270	0.355	0.516	0.476	0.319	0.094	0.466	1.170	1.159	0.284	-0.588	-0.810	-0.923	-0.951	-0.790	-0.364	-0.231	-0.070	0.470	0.868	0.684	0.412	0.277	0.363	0.328	0.377	0.631	0.832	0.549	-0.277	-0.654	-0.233
2023-12-25 09:54:15.943000	1.325	1.133	0.664	0.538	0.425	0.296	0.089	0.220	0.447	0.447	0.370	0.317	0.214	0.042	-0.053	-0.157	-0.301	-0.182	-0.043	0.109	-0.029	-0.068	-0.374	0.025	1.046	1.521	0.886	-0.011	-0.341	-0.425	-0.609	-0.907	-0.511	0.018	0.487	0.933	1.244	1.020	0.503	0.153	0.098	0.049	-0.061	-0.183	-0.238	-0.510	-0.997	-1.130	-0.634
2023-12-25 09:54:19.014000	1.187	1.011	0.940	0.957	0.826	0.600	0.012	-0.082	0.247	0.535	0.761	0.922	0.904	0.722	0.251	0.011	0.092	0.469	0.801	0.943	0.729	0.575	0.173	0.046	1.021	1.471	0.709	-0.066	-0.119	-0.218	-0.206	0.034	0.317	0.385	0.761	1.341	1.440	1.105	0.803	0.665	0.513	0.183	0.001	0.229	0.520	0.547	-0.065	-0.467	-0.101
2023-12-25 09:54:22.085000	1.011	0.451	0.010	-0.015	0.112	0.187	-0.026	-0.081	0.131	0.294	0.437	0.411	0.156	-0.249	-0.502	-0.450	-0.352	-0.237	-0.265	-0.242	-0.227	0.048	-0.119	-0.156	0.474	0.533	-0.272	-0.806	-0.787	-0.949	-1.122	-0.996	-0.244	-0.015	0.033	0.391	0.712	0.677	0.662	0.697	0.789	0.385	0.068	-0.005	0.331	0.438	0.005	-0.333	-0.182
2023-12-25 09:54:25.155000	0.772	0.586	0.456	0.370	0.142	-0.132	-0.502	-0.284	0.192	0.325	0.481	0.728	0.643	0.332	-0.215	-0.258	-0.196	-0.013	0.233	0.655	0.724	0.249	-0.337	-0.229	0.827	1.053	0.277	-0.080	0.076	-0.095	-0.399	-0.567	-0.090	0.096	0.260	0.670	1.077	0.963	0.631	0.345	0.242	-0.012	0.015	0.485	0.665	0.300	-0.390	-0.653	-0.151
2023-12-25 09:54:28.226000	0.572	0.266	0.146	0.386	0.593	0.446	-0.211	-0.432	-0.017	0.186	0.320	0.478	0.342	-0.060	-0.268	0.147	0.667	0.720	0.792	1.044	0.976	0.447	-0.095	-0.052	1.199	1.296	0.236	-0.318	-0.385	-0.652	-0.714	-0.380	0.371	0.388	0.074	0.163	0.528	0.611	0.657	0.538	0.341	0.013	0.039	0.460	0.576	0.376	0.082	-0.105	0.299
2023-12-25 09:54:31.297000	0.313	-0.290	-0.524	-0.337	-0.057	0.031	0.005	0.152	0.315	0.210	0.406	0.780	0.895	0.892	0.448	0.029	-0.503	-0.643	-0.435	-0.017	0.273	0.090	-0.262	-0.364	0.568	0.755	-0.199	-0.904	-1.010	-1.122	-1.246	-1.071	-0.424	-0.033	0.023	0.191	0.505	0.333	0.147	0.062	-0.043	-0.312	-0.350	-0.315	-0.283	-0.537	-0.814	-0.629	0.199
2023-12-25 09:54:34.368000	0.314	0.077	0.112	0.216	0.027	-0.305	-0.692	-0.555	-0.197	-0.187	-0.139	-0.023	0.011	-0.028	-0.127	-0.446	-0.631	-0.344	0.169	0.670	0.741	0.240	-0.243	-0.035	1.257	1.346	0.319	-0.083	0.029	-0.180	-0.344	-0.409	-0.066	0.059	0.156	0.359	0.463	0.104	-0.218	-0.371	-0.452	-0.351	-0.059	0.425	0.431	0.074	-0.218	-0.392	-0.190
2023-12-25 09:54:37.439000	0.689	0.216	0.107	0.326	0.459	0.365	0.077	-0.018	-0.030	-0.054	0.185	0.524	0.489	0.436	0.235	0.092	0.139	0.065	-0.126	-0.217	-0.299	-0.330	-0.570	-0.410	0.477	0.504	-0.538	-0.890	-0.702	-0.872	-0.987	-0.834	-0.015	0.502	0.757	0.829	0.667	0.264	0.006	-0.059	-0.089	-0.258	-0.401	-0.556	-0.699	-0.813	-0.809	-0.661	0.087
2023-12-25 09:54:40.510000	0.604	-0.067	-0.049	0.123	0.041	-0.204	-0.420	-0.065	0.369	0.370	0.453	0.600	0.552	0.365	-0.021	-0.173	0.123	0.488	0.630	0.627	0.472	0.171	-0.178	-0.026	0.866	0.906	-0.121	-0.402	-0.143	-0.249	-0.282	-0.292	-0.144	0.042	0.439	0.872	0.621	0.266	0.437	0.624	0.610	0.447	0.505	0.657	0.538	0.048	-0.437	-0.358	0.259
2023-12-25 09:54:43.580000	1.078	0.401	-0.079	-0.062	-0.100	-0.241	-0.498	-0.533	-0.258	-0.023	0.136	0.090	-0.161	-0.345	-0.240	-0.153	-0.022	0.104	-0.079	-0.052	-0.018	-0.018	-0.184	0.331	1.153	0.721	-0.366	-0.267	0.025	-0.150	-0.294	-0.343	-0.210	-0.165	-0.193	-0.018	0.221	0.019	-0.163	-0.255	-0.287	-0.441	-0.371	0.055	0.244	0.027	-0.548	-0.703	-0.046
2023-12-25 09:54:46.651000	0.343	0.047	0.145	0.369	0.386	0.222	0.082	0.242	0.386	0.233	0.337	0.549	0.472	0.380	0.308	0.375	0.393	0.337	0.191	-0.061	-0.385	-0.587	-0.657	-0.001	1.062	0.538	-1.036	-1.249	-0.698	-0.316	-0.328	-0.373	0.093	0.673	1.193	1.370	0.953	0.347	0.221	0.279	0.284	0.076	0.056	0.196	0.157	-0.168	-0.588	-0.387	0.654
2023-12-25 09:54:49.722000	0.154	-0.025	0.199	0.452	0.514	0.405	0.164	0.152	0.175	0.257	0.350	0.235	0.083	-0.232	-0.400	-0.303	0.007	0.456	0.717	0.539	0.155	-0.094	-0.043	0.700	1.602	1.156	-0.542	-0.709	-0.051	0.032	0.107	0.179	0.268	0.217	0.294	0.555	0.643	0.272	-0.019	-0.109	-0.098	-0.018	0.291	0.608	0.608	0.347	0.033	-0.080	0.140
2023-12-25 09:54:52.793000	0.254	-0.019	0.007	0.147	0.122	-0.034	-0.175	-0.105	-0.004	0.015	0.164	0.218	0.258	0.214	0.047	-0.145	-0.069	-0.048	-0.521	-0.694	-0.581	-0.643	-0.745	-0.124	1.063	0.726	-0.699	-0.848	-0.146	0.054	-0.023	-0.179	-0.329	-0.151	0.263	0.782	0.786	0.270	0.042	0.106	0.212	0.146	0.209	0.365	0.299	0.034	-0.243	-0.282	0.247
2023-12-25 09:54:55.864000	-0.838	-1.092	-0.814	-0.431	-0.299	-0.413	-0.330	-0.034	0.228	0.116	0.049	-0.015	-0.067	-0.161	-0.208	-0.285	-0.408	-0.339	-0.271	-0.325	-0.448	-0.720	-0.762	-0.186	0.714	0.275	-1.320	-1.343	-0.450	-0.350	-0.339	-0.415	-0.232	0.253	0.876	1.291	0.821	0.175	0.096	0.103	0.184	0.137	0.121	0.001	-0.036	-0.002	-0.055	-0.170	-0.076
2023-12-25 09:54:58.934000	0.564	0.015	-0.067	0.299	0.539	0.462	0.137	-0.133	-0.206	-0.080	0.247	0.475	0.343	0.060	-0.143	-0.106	0.129	0.664	0.894	0.867	0.664	0.064	-0.244	-0.009	0.722	0.613	-0.546	-0.567	0.256	0.489	0.659	0.502	-0.219	-0.391	-0.167	0.315	0.449	0.227	0.349	0.458	0.399	0.174	0.162	0.293	0.252	0.071	-0.104	-0.068	0.379
2023-12-25 09:55:02.005000	0.074	-0.624	-0.694	-0.336	-0.228	-0.368	-0.309	-0.053	0.247	0.018	-0.082	-0.070	-0.067	0.100	0.345	0.427	0.248	0.245	0.348	0.524	0.468	-0.078	-0.404	-0.230	0.841	0.721	-0.625	-0.912	-0.154	0.303	0.351	-0.126	-0.734	-0.599	-0.225	0.590	0.919	0.844	1.175	1.037	0.490	-0.084	-0.099	0.280	0.540	0.522	0.215	0.013	0.108
2023-12-25 09:55:05.076000	0.156	-0.209	-0.537	-0.435	-0.248	-0.280	-0.217	-0.079	-0.015	-0.069	0.001	0.017	-0.095	-0.115	-0.091	-0.161	-0.502	-0.494	-0.228	-0.360	-0.579	-0.805	-0.861	-0.599	0.045	-0.176	-1.227	-1.037	-0.272	0.010	0.321	0.350	-0.194	-0.367	-0.376	-0.082	0.214	0.168	0.173	0.138	-0.036	-0.417	-0.453	-0.089	0.159	0.163	-0.147	-0.191	0.102
2023-12-25 09:55:08.147000	-0.016	-0.121	0.326	0.622	0.474	0.122	-0.154	-0.074	0.098	-0.121	-0.147	0.128	0.103	-0.127	-0.337	-0.331	-0.253	0.004	0.138	-0.142	-0.359	-0.509	-0.342	0.216	0.879	0.571	-0.550	-0.326	0.579	0.863	0.726	0.313	-0.177	-0.126	-0.049	0.261	0.294	0.070	0.222	0.513	0.514	0.268	0.284	0.558	0.451	0.080	-0.153	0.079	0.695
2023-12-25 09:55:11.218000	-0.808	-0.999	-0.352	0.194	0.264	-0.047	-0.381	-0.302	-0.036	-0.023	-0.133	-0.312	-0.401	-0.400	-0.287	-0.116	-0.009	0.025	-0.153	-0.406	-0.659	-0.831	-0.841	-0.253	0.455	0.312	-0.618	-0.398	0.219	-0.097	-0.089	0.178	0.258	0.250	0.257	0.249	0.050	-0.168	-0.358	-0.300	-0.091	0.178	0.337	0.396	0.148	-0.169	-0.295	-0.072	0.313
2023-12-25 09:55:14.289000	0.183	-0.050	-0.123	-0.034	-0.125	-0.325	-0.225	0.191	0.537	0.515	0.375	0.141	-0.039	-0.417	-0.711	-0.782	-0.617	-0.206	0.050	-0.234	-0.521	-0.802	-0.706	0.084	0.629	0.325	-0.565	-0.812	-0.441	-0.078	0.307	0.222	-0.382	-0.421	-0.185	-0.145	-0.349	-0.448	-0.269	-0.145	-0.060	0.015	0.154	0.170	-0.179	-0.574	-0.439	0.138	0.841
2023-12-25 09:55:17.359000	-0.304	-0.598	-0.379	0.132	0.268	0.008	-0.147	-0.034	0.214	0.269	0.369	0.334	0.064	-0.271	-0.523	-0.720	-0.836	-0.284	0.161	0.293	0.179	-0.167	-0.052	0.485	0.572	-0.081	-1.145	-0.909	-0.214	-0.263	-0.314	-0.093	-0.206	0.014	0.200	0.191	-0.128	-0.255	0.035	0.156	-0.103	-0.295	-0.179	0.127	0.011	-0.387	-0.409	0.136	0.718
2023-12-25 09:55:20.430000	0.543	0.384	0.211	0.462	0.805	0.881	0.883	0.751	0.363	0.142	0.282	0.066	-0.257	-0.468	-0.288	0.103	0.603	1.016	1.093	0.734	0.285	-0.122	-0.141	0.231	0.480	0.118	-0.544	-0.475	0.084	0.237	0.602	0.614	-0.097	-0.171	0.109	0.350	0.178	0.050	0.088	0.037	-0.228	-0.138	0.236	0.401	0.227	0.137	0.467	0.740	0.796
2023-12-25 09:55:23.501000	0.183	-0.145	-0.521	-0.408	-0.155	-0.130	0.108	0.270	0.172	-0.022	0.011	0.106	0.003	-0.228	-0.150	-0.099	-0.116	-0.119	0.028	0.097	-0.000	-0.491	-0.311	0.338	0.629	0.248	-0.483	-0.559	-0.347	-0.168	0.196	0.091	-0.577	-0.461	-0.312	0.021	0.133	0.343	0.782	0.607	-0.054	-0.513	-0.242	0.040	-0.144	-0.542	-0.462	-0.135	0.104
2023-12-25 09:55:26.572000	-0.354	-0.664	-0.294	0.288	0.566	0.268	0.001	-0.049	-0.076	-0.169	-0.085	-0.168	-0.368	-0.470	-0.178	0.002	-0.112	-0.404	-0.771	-0.613	-0.269	-0.438	-0.433	-0.141	-0.201	-0.554	-0.657	-0.051	0.386	-0.010	0.011	0.617	0.805	0.895	0.647	0.128	-0.468	-0.475	-0.011	0.333	0.201	0.146	0.448	0.673	0.209	-0.347	-0.201	0.087	0.156
2023-12-25 09:55:29.643000	-0.612	-0.821	-0.268	0.279	0.434	0.211	0.231	0.426	0.357	0.103	-0.023	-0.232	-0.371	-0.472	-0.132	0.162	0.370	0.533	0.677	0.514	0.180	-0.126	0.018	0.601	0.789	0.464	-0.046	-0.001	0.633	0.654	0.700	0.522	0.060	0.103	0.331	0.362	-0.032	-0.271	-0.307	-0.273	-0.303	-0.192	0.028	0.026	-0.256	-0.479	-0.284	-0.033	0.135
2023-12-25 09:55:32.713000	-0.170	-0.503	-0.374	-0.124	-0.137	-0.440	-0.422	-0.065	0.258	0.365	0.278	-0.048	-0.147	-0.117	0.429	0.491	0.240	0.116	0.243	0.237	-0.007	-0.476	-0.456	0.519	0.871	0.401	-0.170	-0.006	0.134	0.031	0.389	1.009	0.552	0.192	0.004	-0.035	-0.090	-0.103	0.027	0.088	-0.151	-0.063	0.322	0.659	0.342	-0.299	-0.393	0.025	0.549
2023-12-25 09:55:35.784000	-0.158	-0.249	-0.198	-0.187	-0.260	-0.292	0.186	0.568	0.690	0.427	0.153	-0.215	-0.384	-0.418	-0.333	-0.177	-0.090	0.056	0.200	0.140	0.120	0.092	0.159	0.713	0.367	-0.393	-0.945	-0.571	-0.303	-0.265	0.286	1.006	0.235	-0.032	-0.010	0.076	-0.179	-0.424	-0.473	-0.386	-0.327	-0.174	0.093	0.258	0.128	-0.031	0.298	0.672	0.756
2023-12-25 09:55:38.855000	-0.092	-0.141	-0.174	-0.249	-0.321	-0.286	0.114	0.361	0.273	0.080	-0.005	-0.154	-0.222	-0.258	-0.012	0.175	0.373	0.558	0.564	0.394	0.293	0.135	0.197	0.900	0.435	-0.368	-0.828	-0.363	0.277	0.227	0.229	0.317	-0.194	-0.362	-0.149	0.167	0.016	-0.291	-0.420	-0.401	-0.445	-0.559	-0.486	-0.069	0.031	-0.301	-0.289	0.224	0.668
2023-12-25 09:55:41.926000	-0.024	-0.131	-0.162	-0.169	-0.087	-0.007	0.217	0.165	-0.028	-0.285	-0.498	-0.723	-0.627	-0.277	0.304	0.514	0.300	-0.114	-0.365	-0.397	-0.292	-0.378	-0.017	0.790	0.364	-0.318	-0.528	0.004	0.261	0.109	0.254	0.833	0.990	0.736	0.485	0.087	-0.431	-0.627	-0.525	-0.395	-0.494	-0.360	-0.030	0.108	-0.136	-0.436	-0.003	0.575	0.734
2023-12-25 09:55:44.997000	-0.486	-0.589	-0.229	-0.009	-0.019	-0.262	-0.149	0.032	-0.077	-0.406	-0.599	-0.579	-0.621	-0.654	-0.485	-0.393	-0.274	0.083	0.304	0.127	-0.104	-0.119	0.255	0.787	-0.044	-0.821	-1.025	-0.549	-0.050	-0.437	-0.389	-0.079	0.010	0.120	0.237	-0.073	-0.516	-0.465	-0.113	-0.002	-0.171	-0.221	-0.090	-0.098	-0.531	-0.916	-0.357	0.275	0.321
2023-12-25 09:55:48.068000	-0.292	-0.496	-0.207	-0.045	-0.119	-0.292	-0.048	0.228	0.043	-0.286	-0.476	-0.680	-0.611	-0.414	0.031	0.128	-0.003	-0.109	-0.193	-0.313	-0.206	-0.217	0.113	0.709	-0.111	-1.001	-1.164	-0.485	0.426	0.618	0.143	-0.441	-0.123	0.095	0.205	-0.132	-0.509	-0.531	-0.374	-0.330	-0.604	-0.488	-0.201	-0.012	-0.188	-0.368	-0.126	0.073	0.168
2023-12-25 09:55:51.138000	-0.521	-0.660	-0.347	-0.069	0.132	0.028	-0.040	-0.048	-0.142	-0.322	-0.432	-0.452	-0.386	-0.324	-0.180	-0.061	0.100	0.321	0.393	-0.107	-0.650	-0.686	-0.039	0.881	0.375	-0.403	-0.384	0.354	0.624	0.374	0.465	0.769	0.495	0.303	0.341	-0.023	-0.485	-0.367	0.002	0.128	-0.141	-0.136	0.038	0.068	-0.136	-0.259	0.105	0.544	0.632
2023-12-25 09:55:54.209000	-0.234	-0.254	-0.117	-0.096	-0.163	-0.227	-0.010	0.130	-0.075	-0.305	-0.526	-0.746	-0.924	-1.109	-0.344	0.408	0.841	0.874	0.627	0.165	-0.051	-0.099	0.103	0.694	-0.005	-0.749	-0.651	0.058	0.396	0.193	-0.095	-0.475	-0.496	-0.290	-0.031	0.069	-0.182	-0.289	-0.274	-0.374	-0.471	-0.248	0.068	0.217	0.079	0.022	0.441	0.600	0.329
2023-12-25 09:55:57.280000	-1.023	-0.919	-0.502	-0.256	-0.166	-0.246	-0.035	0.003	-0.157	-0.233	-0.268	-0.351	-0.436	-0.536	-0.285	0.150	0.320	0.009	-0.317	-0.481	-0.469	-0.550	-0.329	0.258	-0.576	-1.333	-1.233	-0.425	0.025	0.076	0.036	0.279	0.339	-0.118	-0.445	-0.702	-0.969	-0.874	-0.777	-0.704	-0.769	-0.619	-0.427	-0.256	-0.319	-0.332	0.066	0.393	0.329
2023-12-25 09:56:00.351000	-0.664	-0.667	-0.204	0.027	0.082	-0.056	0.024	0.172	0.133	-0.060	-0.391	-0.720	-0.789	-0.806	-0.079	0.459	0.561	0.376	0.167	-0.014	-0.103	0.007	0.354	0.963	0.141	-0.517	-0.270	0.551	0.900	0.359	0.259	0.488	0.985	1.202	1.116	0.288	-0.526	-0.616	-0.370	-0.271	-0.425	-0.334	-0.091	0.321	0.147	-0.198	0.176	0.801	0.851
2023-12-25 09:56:03.422000	-0.766	-0.532	0.008	0.224	0.162	0.012	0.091	0.110	0.108	0.037	-0.118	-0.318	-0.520	-0.497	-0.040	0.214	0.215	0.020	-0.169	-0.291	-0.139	0.062	0.293	0.577	-0.367	-1.176	-0.996	-0.095	0.383	0.461	0.174	-0.174	0.146	0.427	0.644	0.191	-0.543	-0.886	-1.069	-1.040	-0.897	-0.518	-0.252	-0.166	-0.268	-0.197	0.365	0.721	0.386
2023-12-25 09:56:06.492000	-0.660	-0.604	-0.072	0.123	0.014	-0.268	-0.294	-0.162	0.002	0.078	0.001	-0.089	-0.101	0.005	0.262	0.377	0.510	0.536	0.337	-0.067	-0.287	-0.290	0.189	0.722	-0.505	-1.450	-1.169	-0.166	0.422	0.601	0.471	-0.030	0.043	0.418	0.588	-0.058	-0.588	-0.134	0.451	0.565	0.252	0.214	0.217	0.115	-0.040	0.058	0.524	0.863	0.818
2023-12-25 09:56:09.563000	-0.213	-0.413	-0.424	-0.614	-0.818	-0.793	-0.319	0.051	0.096	-0.078	-0.368	-0.584	-0.478	-0.264	0.025	0.035	-0.216	-0.256	-0.138	-0.163	-0.251	-0.451	-0.190	0.483	-0.303	-1.209	-1.032	-0.100	0.309	0.322	-0.061	-0.540	-0.009	0.752	1.171	0.649	-0.183	-0.545	-0.584	-0.617	-0.591	-0.583	-0.585	-0.788	-0.881	-0.721	-0.077	0.112	-0.336
2023-12-25 09:56:12.634000	-0.400	-0.221	0.172	0.189	-0.022	-0.225	-0.203	-0.094	0.033	0.174	0.121	-0.069	-0.217	-0.275	-0.214	-0.096	0.295	0.589	0.494	0.026	-0.363	-0.654	-0.454	-0.212	-0.964	-1.399	-0.637	0.032	-0.173	-0.003	0.153	0.311	0.463	0.270	0.074	-0.656	-1.085	-0.714	-0.294	-0.084	-0.050	0.059	0.047	-0.244	-0.515	-0.488	0.099	0.412	-0.128
2023-12-25 09:56:15.705000	-0.711	-0.996	-0.929	-0.979	-1.072	-1.043	-0.487	-0.285	-0.508	-0.624	-0.838	-1.037	-0.891	-0.559	0.021	0.196	0.028	0.053	0.237	0.081	-0.137	-0.250	-0.006	0.199	-0.990	-1.816	-1.423	-0.590	-0.213	0.036	0.135	0.118	0.207	0.297	0.233	-0.281	-0.710	-0.558	-0.500	-0.692	-0.772	-0.594	-0.554	-0.737	-0.946	-0.885	-0.334	0.097	0.001
2023-12-25 09:56:18.776000	-0.412	-0.489	-0.245	-0.412	-0.649	-0.599	0.036	0.406	0.271	0.113	-0.134	-0.500	-0.534	-0.433	-0.485	-0.722	-0.778	-0.449	-0.040	-0.072	-0.286	-0.430	-0.225	0.211	-0.493	-1.179	-0.852	-0.127	0.113	0.367	0.499	0.489	0.278	0.023	-0.183	-0.616	-1.094	-1.108	-0.904	-0.607	-0.423	-0.040	0.076	-0.176	-0.600	-0.836	-0.577	-0.388	-0.450
2023-12-25 09:56:21.846000	-0.758	-0.656	-0.300	-0.229	-0.188	-0.112	0.119	0.074	-0.090	-0.275	-0.686	-1.034	-0.933	-0.626	-0.113	0.237	0.481	0.214	-0.092	-0.253	-0.113	0.189	0.675	0.886	-0.012	-0.633	0.063	0.762	0.801	0.804	0.855	0.729	0.773	0.774	0.581	-0.263	-0.954	-0.821	-0.494	-0.465	-0.629	-0.212	0.137	0.206	0.054	-0.030	0.345	0.712	0.393
2023-12-25 09:56:24.917000	-1.192	-1.301	-0.872	-0.752	-0.742	-0.775	-0.811	-1.072	-1.230	-1.188	-1.166	-1.026	-0.901	-0.679	-0.580	-0.623	-0.436	-0.557	-0.708	-0.893	-0.761	-0.450	0.084	0.347	-0.717	-1.479	-0.458	0.612	0.571	0.599	0.427	-0.087	-0.459	-0.446	-0.190	-0.423	-1.145	-1.305	-1.021	-0.792	-0.629	-0.455	-0.566	-0.903	-0.882	-0.426	0.224	0.436	-0.012
2023-12-25 09:56:27.988000	-0.743	-0.510	-0.069	-0.187	-0.413	-0.506	-0.394	-0.252	-0.323	-0.539	-0.941	-1.229	-1.036	-0.786	-0.435	-0.214	0.077	0.053	0.031	-0.303	-0.578	-0.578	0.159	0.847	0.340	-0.495	-0.465	0.098	0.219	0.223	0.045	-0.252	-0.145	-0.268	-0.696	-1.349	-1.688	-1.326	-0.750	-0.300	-0.289	-0.294	-0.422	-0.682	-0.622	-0.283	0.061	-0.079	-0.679
2023-12-25 09:56:31.059000	-0.740	-0.595	-0.201	-0.253	-0.362	-0.397	-0.390	-0.325	-0.351	-0.561	-0.928	-1.044	-0.935	-0.841	-0.535	-0.124	0.291	0.109	-0.264	-0.474	-0.415	-0.174	0.184	0.209	-0.766	-1.445	-0.793	0.202	0.474	0.674	0.767	0.779	0.656	0.409	0.159	-0.431	-0.839	-1.085	-1.247	-1.190	-1.105	-0.996	-1.076	-1.194	-1.130	-0.725	0.077	0.542	0.091
2023-12-25 09:56:34.130000	-1.161	-0.981	-0.326	-0.415	-0.608	-0.599	-0.382	-0.508	-0.935	-1.036	-1.094	-1.103	-1.018	-0.967	-0.811	-0.529	-0.151	-0.295	-0.359	-0.473	-0.440	-0.259	0.027	-0.244	-1.316	-1.772	-0.845	0.054	0.095	0.514	0.536	0.120	-0.237	-0.470	-0.632	-1.212	-1.732	-1.481	-0.758	-0.317	-0.211	-0.150	-0.389	-0.718	-0.777	-0.376	0.198	0.271	-0.283
2023-12-25 09:56:37.201000	-0.387	-0.188	0.153	0.012	-0.107	0.033	0.414	0.573	0.380	0.100	-0.262	-0.535	-0.468	-0.301	0.171	0.612	0.635	0.452	0.521	0.535	0.536	0.629	0.897	0.788	-0.243	-1.070	-0.954	-0.006	0.460	0.629	0.662	0.357	0.184	0.116	0.073	-0.099	-0.459	-0.694	-0.704	-0.583	-0.515	-0.284	-0.297	-0.442	-0.548	-0.422	0.052	0.407	0.319
2023-12-25 09:56:40.271000	-0.301	0.005	0.494	0.366	0.245	0.405	0.619	0.468	-0.012	-0.400	-0.780	-0.901	-0.769	-0.477	0.143	0.762	1.228	0.726	0.093	-0.108	-0.032	0.160	0.339	0.046	-0.916	-1.176	-0.158	0.965	1.186	1.592	1.543	1.023	0.846	0.773	0.870	0.409	-0.112	-0.255	-0.447	-0.678	-0.513	0.220	0.344	-0.091	-0.267	0.031	0.649	0.980	0.760
2023-12-25 09:56:43.342000	-1.333	-0.961	-0.358	-0.382	-0.430	-0.332	-0.188	-0.457	-0.948	-1.116	-1.237	-1.166	-0.934	-0.574	0.100	0.595	0.707	0.043	-0.086	-0.142	0.020	0.416	0.661	0.023	-0.902	-1.107	-0.251	0.463	0.203	0.400	0.276	-0.029	-0.098	-0.272	-0.243	-0.714	-1.198	-1.117	-0.794	-0.809	-0.828	-0.357	-0.223	-0.353	-0.402	-0.052	0.363	0.252	-0.335
2023-12-25 09:56:46.413000	-0.262	0.055	0.534	0.369	0.177	0.281	0.445	0.411	0.207	-0.137	-0.538	-0.622	-0.454	-0.125	0.373	0.630	0.572	0.246	0.126	-0.133	-0.182	0.049	0.423	0.157	-0.632	-1.110	-0.541	0.819	0.938	0.906	0.725	0.255	0.036	-0.170	-0.282	-0.457	-0.622	-0.679	-0.936	-0.952	-0.668	-0.224	-0.262	-0.381	-0.314	-0.077	0.206	0.424	0.163
2023-12-25 09:56:49.484000	-0.827	-0.501	-0.069	-0.265	-0.404	-0.246	-0.057	-0.117	-0.427	-0.966	-1.587	-1.516	-0.920	-0.250	0.292	0.610	0.774	0.396	-0.106	-0.649	-0.665	-0.034	0.366	-0.210	-1.205	-1.472	-0.601	0.466	0.637	0.971	0.840	0.750	0.760	0.395	-0.089	-0.887	-1.206	-1.002	-1.030	-1.112	-0.792	-0.230	-0.187	-0.424	-0.520	-0.322	-0.069	-0.021	-0.395
2023-12-25 09:56:52.555000	-1.144	-0.761	-0.381	-0.640	-0.731	-0.488	-0.270	-0.421	-0.743	-0.819	-0.778	-0.425	-0.258	-0.128	0.008	-0.008	-0.370	-0.722	-0.652	-0.654	-0.444	0.071	0.352	-0.416	-1.360	-1.638	-0.833	0.141	0.123	0.472	0.668	0.674	0.248	-0.167	-0.568	-1.062	-1.373	-1.283	-0.832	-0.498	-0.303	-0.269	-0.322	-0.434	-0.545	-0.283	0.132	-0.006	-0.817
2023-12-25 09:56:55.625000	-0.891	-0.744	-0.142	-0.122	-0.074	0.171	0.311	0.140	-0.118	-0.469	-0.833	-0.684	-0.383	-0.039	0.137	0.077	-0.377	-0.842	-0.715	-0.472	-0.382	-0.327	0.057	-0.494	-1.225	-1.304	-0.148	0.819	0.836	1.176	1.161	0.483	0.251	0.090	-0.192	-0.721	-1.107	-1.037	-0.914	-0.746	-0.446	-0.132	-0.112	-0.169	0.007	0.391	0.533	0.440	-0.486
2023-12-25 09:56:58.696000	-1.298	-1.019	-0.667	-0.642	-0.594	-0.410	-0.315	-0.605	-1.031	-1.404	-1.608	-1.225	-0.737	-0.177	0.248	0.437	0.409	0.113	-0.178	-0.643	-0.832	-0.413	-0.078	-0.588	-1.302	-1.464	-0.659	0.190	0.394	0.898	1.145	1.273	0.827	0.174	-0.191	-0.657	-0.970	-1.018	-0.965	-1.034	-0.916	-0.665	-0.674	-0.959	-0.921	-0.220	0.385	0.308	-0.312
2023-12-25 09:57:01.767000	-0.803	-0.548	-0.205	-0.330	-0.362	-0.111	0.064	-0.123	-0.482	-0.704	-0.925	-1.068	-0.988	-0.713	-0.175	0.061	-0.115	-0.648	-0.775	-0.720	-0.716	-0.700	-0.575	-1.263	-1.620	-1.442	-0.512	0.318	0.302	0.425	0.539	0.631	0.191	-0.389	-0.666	-1.011	-1.399	-1.438	-1.153	-0.847	-0.728	-0.406	-0.319	-0.260	-0.160	0.200	0.393	0.233	-0.380
2023-12-25 09:57:04.838000	-1.636	-1.569	-1.272	-1.210	-0.991	-0.676	-0.289	-0.327	-0.603	-1.027	-1.515	-1.648	-1.166	-0.399	-0.008	0.046	-0.122	-0.418	-0.450	-0.463	-0.527	-0.493	-0.365	-1.063	-1.611	-1.541	-0.525	0.527	0.611	0.544	0.407	0.106	-0.359	-0.854	-1.143	-1.396	-1.555	-1.457	-1.202	-1.066	-1.016	-0.872	-0.924	-0.829	-0.589	-0.058	0.174	0.015	-0.761
2023-12-25 09:57:07.909000	-0.813	-0.564	-0.166	-0.245	-0.317	-0.062	0.129	0.087	-0.047	-0.232	-0.521	-0.806	-0.724	-0.405	-0.123	0.209	0.518	0.258	-0.362	-0.542	-0.073	0.342	0.278	-1.041	-1.924	-1.949	-0.940	0.238	0.238	0.017	0.224	0.879	0.187	-0.440	-0.921	-1.307	-1.627	-1.471	-0.965	-0.576	-0.393	-0.256	-0.433	-0.639	-0.796	-0.516	0.002	0.128	-0.207
2023-12-25 09:57:10.980000	-1.289	-1.188	-0.909	-1.022	-1.017	-0.701	-0.296	-0.199	-0.316	-0.491	-0.785	-0.839	-0.424	0.123	0.259	0.310	0.305	0.225	0.161	-0.107	-0.271	0.169	0.491	-0.426	-1.270	-1.382	-0.436	0.589	0.699	0.583	0.576	0.645	0.229	-0.447	-1.206	-1.882	-1.962	-1.553	-1.008	-0.516	-0.177	-0.036	-0.184	-0.535	-0.420	0.086	0.236	-0.068	-0.699
2023-12-25 09:57:14.050000	-0.971	-0.595	-0.039	-0.043	-0.060	0.121	0.104	-0.077	-0.266	-0.440	-0.581	-0.571	-0.473	-0.166	0.112	0.182	0.198	0.160	0.035	0.206	0.853	1.126	1.010	-0.784	-1.503	-1.144	0.092	0.718	0.385	0.815	0.977	0.843	0.198	-0.425	-0.854	-1.211	-1.309	-1.100	-0.804	-0.579	-0.448	-0.137	-0.195	-0.423	-0.145	0.629	0.669	0.225	-0.790
2023-12-25 09:57:17.121000	-0.700	-0.402	-0.049	-0.175	-0.233	0.076	0.203	-0.056	-0.388	-0.526	-0.776	-0.939	-0.532	0.124	0.469	0.319	-0.101	-0.434	-0.388	-0.758	-0.881	-0.345	0.122	-0.614	-1.129	-0.981	0.067	0.688	0.337	0.318	0.204	0.626	0.691	-0.170	-1.122	-1.643	-1.573	-1.354	-1.289	-1.165	-0.973	-0.681	-0.709	-0.949	-0.678	0.063	0.344	0.435	0.150
2023-12-25 09:57:20.192000	-0.902	-0.594	-0.516	-0.970	-1.250	-0.775	-0.211	-0.130	-0.416	-0.864	-1.293	-1.285	-0.897	-0.460	0.148	0.578	0.823	0.645	0.281	-0.072	0.002	0.296	0.297	-1.029	-1.269	-0.690	0.530	1.266	0.721	0.934	0.825	0.432	-0.556	-1.297	-1.635	-1.593	-1.403	-1.004	-0.765	-0.624	-0.687	-0.520	-0.345	-0.205	-0.265	-0.277	-0.011	0.167	0.013
2023-12-25 09:57:23.263000	-0.610	0.035	0.104	-0.503	-0.729	-0.192	-0.118	-0.653	-1.170	-1.425	-1.521	-1.239	-0.746	-0.207	0.008	0.101	0.018	-0.443	-0.841	-1.215	-0.989	-0.083	0.306	-1.484	-2.730	-2.422	-0.823	0.456	0.732	1.023	0.973	1.077	0.778	-0.265	-1.297	-2.113	-2.243	-1.742	-1.259	-0.941	-0.798	-0.739	-0.813	-0.810	-0.617	-0.297	0.102	0.058	-1.044
2023-12-25 09:57:26.334000	-0.996	-0.537	-0.307	-0.546	-0.661	-0.427	-0.152	0.018	0.124	-0.062	-0.401	-0.645	-0.619	-0.313	0.226	0.560	0.656	0.430	0.011	-0.187	0.056	0.561	0.676	-0.752	-1.417	-1.072	0.210	0.940	0.725	0.731	0.554	-0.198	-1.021	-1.112	-1.194	-1.367	-1.506	-1.353	-1.014	-0.549	-0.273	-0.135	-0.389	-0.785	-0.563	0.172	0.629	0.465	-0.309
2023-12-25 09:57:29.404000	-0.965	-0.876	-1.059	-1.090	-0.614	-0.059	0.208	-0.017	-0.468	-0.902	-1.277	-1.293	-1.101	-0.701	0.098	0.464	0.476	0.112	-0.252	-0.791	-0.979	-0.592	-0.194	-1.019	-1.284	-0.907	0.237	0.984	0.902	0.905	0.595	0.549	0.822	0.012	-0.934	-1.361	-1.333	-1.439	-1.714	-1.507	-1.143	-0.843	-0.792	-0.963	-0.768	-0.020	0.540	0.370	-0.987
2023-12-25 09:57:32.475000	-0.554	-0.618	-0.935	-1.037	-0.398	0.436	0.698	0.371	-0.154	-0.527	-0.727	-0.488	-0.141	-0.033	0.287	0.834	1.208	0.873	0.504	0.360	0.627	1.107	0.986	-0.633	-1.856	-1.658	-0.512	0.308	0.510	0.696	0.742	0.859	0.666	-0.511	-1.595	-1.970	-1.386	-1.068	-1.202	-0.990	-0.738	-0.371	-0.320	-0.378	0.019	0.693	0.736	0.123	-0.690
[truncated: 155 more columns]
